# Supplementary material for: Common and cell-type specific responses to anti-cancer drugs revealed by high throughput transcript profiling
Source: Nat Commun. 2017 Oct 30;8:1186. doi: 10.1038/s41467-017-01383-w (PMC5662764; doi:10.1038/s41467-017-01383-w)
Supplement: Supplementary file 4 — Supplementary Data 1 [file 41467_2017_1383_MOESM4_ESM.tsv]

DrugName	HMSLid	nominal_target	pathway_role	DrugClass
A443654	HMSL10045	AKT1/2/3	AKT	AKT
AKT-inhibitor-1-2	HMSL10035	AKT	AKT	AKT
AS-601245	HMSL10034	JNK	JNK	MAPK
AT-7519	HMSL10004	CDK1/2/4/9	CDK	CELL_CYCLE
AZD-5438	HMSL10158	CDK1/2/5/9/GSK3b	CDK	CELL_CYCLE
AZD-6482	HMSL10059	PI3KA/G	PI3K	PI3K
AZD-7762	HMSL10006	Chk1/2	CHK	DNA_repair
AZD-8055	HMSL10007	mTOR	mTOR	mTOR
AZD-8330	HMSL10164	MEK	MEK	MEK/ERK
BI-2536	HMSL10041	PLK1/2/3	PLK	CELL_CYCLE
BMS-345541	HMSL10028	IKK1/2	IKK	others
BMS-387032	HMSL10132	CDK2	CDK	CELL_CYCLE
BX-912	HMSL10055	PDK1	PDK	others
CGP-60474	HMSL10025	CDK	CDK	CELL_CYCLE
CHIR-99021	HMSL10180	GSK3b	GSK3	others
CP-724714	HMSL10010	ErbB2	ErbB	ErbB
CP466722	HMSL10009	ATM, PI3K, PIKK	ATM	DNA_repair
CYT387	HMSL10140	JAK1/2	JAK	others
GDC-0941	HMSL10047	PI3KA/D	PI3K	PI3K
GDC-0980	HMSL10234	PI3K/mTOR	PI3K	PI3K
GSK-1059615	HMSL10172	PI3K/mTOR	PI3K	PI3K
GSK-1904529A	HMSL10134	IGF1R/InsR	IGF1R/IR	RTK
GSK-2126458	HMSL10146	PI3K/mTOR	PI3K	PI3K
GSK-690693	HMSL10128	AKT	AKT	AKT
GW-843682X	HMSL10014	PLK1/3	PLK	CELL_CYCLE
HG-5-113-01	HMSL10015	Abl/RTKs/FAK1/LOK/SLK	Abl	ECM
HG-5-88-01	HMSL10016	EGFR/FAK1/IGF1R/INSR/…	EGFR	ErbB
HG-6-64-01	HMSL10017	EGFR/KIT/EPH/ErbB2/Abl/…	ErbB	ErbB
JNK-9L	HMSL10100	JNK2/3	JNK	MAPK
JW-7-24-1	HMSL10019	TAOK/PI3K	TAOK	MAPK
KIN001-043	HMSL10031	GSK3b	GSK3	others
LDN-193189	HMSL10115	ALK2/3	Alk	RTK
MK-2206	HMSL10057	Akt1/2/3	AKT	AKT
NU-7441	HMSL10061	DNA-PK	DNA-PK	DNA_repair
NVP-AEW541	HMSL10122	IGF1R/InsR	IGF1R/IR	RTK
NVP-AUY922	HMSL10161	HSP90	HSP90	chaperone
NVP-BEZ235	HMSL10232	PI3K/mTOR/ATR	PI3K	PI3K
NVP-TAE684	HMSL10024	ALK2/3	Alk	RTK
OSI-027	HMSL10063	mTORC1/2	mTOR	mTOR
PD-0325901	HMSL10101	MEK	MEK	MEK/ERK
PD-173074	HMSL10026	FGFR1	FGFR	RTK
PD-184352	HMSL10048	MEK	MEK	MEK/ERK
PF-431396	HMSL10116	FAK/PYK2	FAK	ECM
PF-477736	HMSL10112	Chk1	CHK	DNA_repair
PF-562271	HMSL10072	FAK/PYK2/CDK2/3	FAK	ECM
PHA-665752	HMSL10125	cMET	cMet	RTK
PHA-793887	HMSL10073	CDK2/5/7	CDK	CELL_CYCLE
PI-103	HMSL10126	PI3K/mTOR	PI3K	PI3K
PIK-93	HMSL10190	PI3K	PI3K	PI3K
PLX-4720	HMSL10049	B-RafV600E	RAF	MEK/ERK
QL-X-138	HMSL10075	mTOR/PI3K/EGFR	mTOR	mTOR
QL-XII-47	HMSL10077	BTK	BTK	others
SAR-245408	HMSL10148	PI3KA/D/G	PI3K	PI3K
SB590885	HMSL10046	BRAF	RAF	MEK/ERK
SU-11274	HMSL10119	cMET	cMet	RTK
TG-101348	HMSL10141	JAK2	JAK	others
TGX-221	HMSL10171	PI3KB	PI3K	PI3K
THZ-2-98-01	HMSL10078	unknown	unknown	others
TWS-119	HMSL10111	GSK3b	GSK3	others
WH-4-025	HMSL10039	Lck/Src	SRC	SRC_family
WYE-125132	HMSL10064	mTOR	mTOR	mTOR
WZ-3105	HMSL10084	EGFR (mutants)	EGFR	ErbB
WZ-4-145	HMSL10082	DDR1/2	DDR	RTK
XMD-1150	HMSL10086	PLK4/Erk5/LRRK2	PLK	CELL_CYCLE
XMD11-85H	HMSL10087	HDAC	HDAC	others
XMD16-144	HMSL10091	Abl/RTKs/PLK/ERK5	Abl	ECM
Y-39983	HMSL10149	Aurora A/B/ JAK2/3	Aurora	CELL_CYCLE
YM-201636	HMSL10109	PIP5K	PIVK	others
ZSTK-474	HMSL10053	PI3K	PI3K	PI3K
afatinib	HMSL10133	EGFR/ErbbB2	ErbB	ErbB
alpelisib	HMSL10233	PI3KA	PI3K	PI3K
alvocidib	HMSL10011	CDK1/2/4/6	CDK	CELL_CYCLE
barasertib	HMSL10067	Aurora B	Aurora	CELL_CYCLE
brivanib	HMSL10177	VEGFR2	VEGFR	RTK
buparlisib	HMSL10147	PI3K	PI3K	PI3K
canertinib	HMSL10120	EGFR/ErbbB2	ErbB	ErbB
celastrol	HMSL10117	proteasome	proteasome	others
crizotinib	HMSL10027	cMET/ALK/Axl	cMet	RTK
dasatinib	HMSL10020	Abl/Src/EPH/…	Abl	ECM
dovitinib	HMSL10127	c-Kit/FLT3/FGFR1/3/VEGFR1-4	cKit	RTK
enzastaurin	HMSL10069	PKCB	PKCB	others
erlotinib	HMSL10097	EGFR/Abl	EGFR	ErbB
foretinib	HMSL10157	cMet/KDR	cMet	RTK
fostamatinib	HMSL10040	Syk/Flt3	Syk	SRC_family
gefitinib	HMSL10098	EGFR	EGFR	ErbB
geldanamycin	HMSL10108	HSP90	HSP90	chaperone
imatinib	HMSL10023	cKIT/PDGFR/Abl	cKit	RTK
lapatinib	HMSL10051	EGFR/ErbbB2	ErbB	ErbB
linifanib	HMSL10182	VEGFR1/2/CFS1R/Flt3/Kit	VEGFR	RTK
linsitinib	HMSL10135	IGF1R/InsR	IGF1R/IR	RTK
mitoxantrone	-666	TopoII	TopoII	DNA_repair
neratinib	HMSL10018	EGFR/ERBB2	ErbB	ErbB
nilotinib	HMSL10099	Abl/BCR-Abl/DDR	Abl	ECM
nintedanib	HMSL10151	panVEGFR/FGFR/PDGFR	VEGFR	RTK
palbociclib	HMSL10071	CDK4/6	CDK	CELL_CYCLE
pelitinib	HMSL10159	EGFR	EGFR	ErbB
radicicol	-666	HSP90	HSP90	chaperone
roscovitine	HMSL10001	Cdc2/CDK2/CDK5	CDK	CELL_CYCLE
ruxolitinib	HMSL10138	JAK1/2	JAK	others
saracatinib	HMSL10032	SRC/EGFR/LCK/YES	SRC	SRC_family
selumetinib	HMSL10056	MEK	MEK	MEK/ERK
sirolimus	HMSL10052	mTOR	mTOR	mTOR
sorafenib	HMSL10008	Raf/VEGFR/PDGFR/cKIT	RAF	MEK/ERK
torin-1	HMSL10079	mTOR/DNA-PK	mTOR	mTOR
torin-2	HMSL10080	mTOR	mTOR	mTOR
tozasertib	HMSL10021	Aurora A	Aurora	CELL_CYCLE
trametinib	HMSL10142	MEK	MEK	MEK/ERK
vemurafenib	HMSL10068	B-RAFV600E/C-RAF/B-RAF	RAF	MEK/ERK
withaferin-a	MRC094	Vimentin/NF-kB	Vimentin	ECM
