# Supplementary material for: Common and cell-type specific responses to anti-cancer drugs revealed by high throughput transcript profiling
Source: Nat Commun. 2017 Oct 30;8:1186. doi: 10.1038/s41467-017-01383-w (PMC5662764; doi:10.1038/s41467-017-01383-w)
Supplement: Supplementary file 5 — Supplementary Data 2 [file 41467_2017_1383_MOESM5_ESM.txt]

CellLine	DrugName	LJPplate	HMSLid	BRDid	Conc	RelCellCnt	GRvalue	Biological_Replicate
BT20	AKT-inhibitor-1-2	LJP5	HMSL10035	BRD-K04887706	0.04	0.87874	0.85785	1
BT20	AKT-inhibitor-1-2	LJP5	HMSL10035	BRD-K04887706	0.12	0.88973	0.87089	1
BT20	AKT-inhibitor-1-2	LJP5	HMSL10035	BRD-K04887706	0.37	0.92837	0.91695	1
BT20	AKT-inhibitor-1-2	LJP5	HMSL10035	BRD-K04887706	1.11	0.88437	0.86456	1
BT20	AKT-inhibitor-1-2	LJP5	HMSL10035	BRD-K04887706	3.33	0.91492	0.90073	1
BT20	AKT-inhibitor-1-2	LJP5	HMSL10035	BRD-K04887706	10	0.4915	0.33331	1
BT20	AZD-6482	LJP5	HMSL10059	BRD-K58772419	0.04	0.95363	0.94643	1
BT20	AZD-6482	LJP5	HMSL10059	BRD-K58772419	0.12	0.89543	0.87775	1
BT20	AZD-6482	LJP5	HMSL10059	BRD-K58772419	0.37	0.77458	0.72884	1
BT20	AZD-6482	LJP5	HMSL10059	BRD-K58772419	1.11	0.62886	0.53477	1
BT20	AZD-6482	LJP5	HMSL10059	BRD-K58772419	3.33	0.4405	0.25259	1
BT20	AZD-6482	LJP5	HMSL10059	BRD-K58772419	10	0.27867	-0.035342	1
BT20	AZD-8330	LJP5	HMSL10164	BRD-K37687095	0.04	0.72731	0.66771	1
BT20	AZD-8330	LJP5	HMSL10164	BRD-K37687095	0.12	0.77649	0.73125	1
BT20	AZD-8330	LJP5	HMSL10164	BRD-K37687095	0.37	0.79179	0.75056	1
BT20	AZD-8330	LJP5	HMSL10164	BRD-K37687095	1.11	0.78227	0.73847	1
BT20	AZD-8330	LJP5	HMSL10164	BRD-K37687095	3.33	0.81669	0.78174	1
BT20	AZD-8330	LJP5	HMSL10164	BRD-K37687095	10	0.81652	0.78158	1
BT20	BRD-A18328003	LJP5	HMSL10234	BRD-A18328003	0.04	0.55953	0.43602	1
BT20	BRD-A18328003	LJP5	HMSL10234	BRD-A18328003	0.12	0.36772	0.13028	1
BT20	BRD-A18328003	LJP5	HMSL10234	BRD-A18328003	0.37	0.28789	-0.017465	1
BT20	BRD-A18328003	LJP5	HMSL10234	BRD-A18328003	1.11	0.25181	-0.089338	1
BT20	BRD-A18328003	LJP5	HMSL10234	BRD-A18328003	3.33	0.22895	-0.13756	1
BT20	BRD-A18328003	LJP5	HMSL10234	BRD-A18328003	10	0.2188	-0.15967	1
BT20	BRD-K20696416	LJP5	HMSL10122	BRD-K20696416	0.04	1.0395	1.0444	1
BT20	BRD-K20696416	LJP5	HMSL10122	BRD-K20696416	0.12	1.0417	1.047	1
BT20	BRD-K20696416	LJP5	HMSL10122	BRD-K20696416	0.37	1.0319	1.0357	1
BT20	BRD-K20696416	LJP5	HMSL10122	BRD-K20696416	1.11	1.0032	1.0034	1
BT20	BRD-K20696416	LJP5	HMSL10122	BRD-K20696416	3.33	1.0449	1.0507	1
BT20	BRD-K20696416	LJP5	HMSL10122	BRD-K20696416	10	0.95465	0.94721	1
BT20	BRD-K24496482	LJP5	HMSL10046	BRD-K24496482	0.04	0.96246	0.95637	1
BT20	BRD-K24496482	LJP5	HMSL10046	BRD-K24496482	0.12	0.9651	0.95982	1
BT20	BRD-K24496482	LJP5	HMSL10046	BRD-K24496482	0.37	0.97174	0.96703	1
BT20	BRD-K24496482	LJP5	HMSL10046	BRD-K24496482	1.11	0.96737	0.96198	1
BT20	BRD-K24496482	LJP5	HMSL10046	BRD-K24496482	3.33	1.0094	1.0107	1
BT20	BRD-K24496482	LJP5	HMSL10046	BRD-K24496482	10	0.89807	0.88107	1
BT20	BRD-K29395450	LJP5	HMSL10190	BRD-K29395450	0.04	1.0242	1.0272	1
BT20	BRD-K29395450	LJP5	HMSL10190	BRD-K29395450	0.12	0.99065	0.98933	1
BT20	BRD-K29395450	LJP5	HMSL10190	BRD-K29395450	0.37	1.0536	1.0605	1
BT20	BRD-K29395450	LJP5	HMSL10190	BRD-K29395450	1.11	0.99043	0.98892	1
BT20	BRD-K29395450	LJP5	HMSL10190	BRD-K29395450	3.33	0.76257	0.71347	1
BT20	BRD-K29395450	LJP5	HMSL10190	BRD-K29395450	10	0.35918	0.11493	1
BT20	BRD-K54997624	LJP5	HMSL10233	BRD-K54997624	0.04	1.0307	1.0347	1
BT20	BRD-K54997624	LJP5	HMSL10233	BRD-K54997624	0.12	0.9369	0.92667	1
BT20	BRD-K54997624	LJP5	HMSL10233	BRD-K54997624	0.37	0.7466	0.6926	1
BT20	BRD-K54997624	LJP5	HMSL10233	BRD-K54997624	1.11	0.65857	0.57576	1
BT20	BRD-K54997624	LJP5	HMSL10233	BRD-K54997624	3.33	0.37963	0.15048	1
BT20	BRD-K54997624	LJP5	HMSL10233	BRD-K54997624	10	0.25862	-0.075349	1
BT20	BRD-K65182930	LJP5	HMSL10161	BRD-K65182930	0.04	0.32249	0.048738	1
BT20	BRD-K65182930	LJP5	HMSL10161	BRD-K65182930	0.12	0.32151	0.046883	1
BT20	BRD-K65182930	LJP5	HMSL10161	BRD-K65182930	0.37	0.32052	0.04498	1
BT20	BRD-K65182930	LJP5	HMSL10161	BRD-K65182930	1.11	0.31548	0.035655	1
BT20	BRD-K65182930	LJP5	HMSL10161	BRD-K65182930	3.33	0.31753	0.039444	1
BT20	BRD-K65182930	LJP5	HMSL10161	BRD-K65182930	10	0.32326	0.050168	1
BT20	BRD-U41416256	LJP5	HMSL10078	BRD-U41416256	0.04	0.93988	0.92956	1
BT20	BRD-U41416256	LJP5	HMSL10078	BRD-U41416256	0.12	0.94191	0.93283	1
BT20	BRD-U41416256	LJP5	HMSL10078	BRD-U41416256	0.37	0.9544	0.94744	1
BT20	BRD-U41416256	LJP5	HMSL10078	BRD-U41416256	1.11	0.90959	0.89475	1
BT20	BRD-U41416256	LJP5	HMSL10078	BRD-U41416256	3.33	0.79465	0.75419	1
BT20	BRD-U41416256	LJP5	HMSL10078	BRD-U41416256	10	0.22539	-0.14514	1
BT20	BRD-U60236422	LJP5	HMSL10039	BRD-U60236422	0.04	0.96665	0.96133	1
BT20	BRD-U60236422	LJP5	HMSL10039	BRD-U60236422	0.12	0.73138	0.67287	1
BT20	BRD-U60236422	LJP5	HMSL10039	BRD-U60236422	0.37	0.64316	0.5528	1
BT20	BRD-U60236422	LJP5	HMSL10039	BRD-U60236422	1.11	0.32936	0.060439	1
BT20	BRD-U60236422	LJP5	HMSL10039	BRD-U60236422	3.33	0.2545	-0.0853	1
BT20	BRD-U60236422	LJP5	HMSL10039	BRD-U60236422	10	0.20501	-0.1905	1
BT20	BRD-U64521890	LJP5	HMSL10091	BRD-U64521890	0.04	0.96515	0.95987	1
BT20	BRD-U64521890	LJP5	HMSL10091	BRD-U64521890	0.12	0.6595	0.57673	1
BT20	BRD-U64521890	LJP5	HMSL10091	BRD-U64521890	0.37	0.38371	0.15781	1
BT20	BRD-U64521890	LJP5	HMSL10091	BRD-U64521890	1.11	0.35159	0.10152	1
BT20	BRD-U64521890	LJP5	HMSL10091	BRD-U64521890	3.33	0.35036	0.099503	1
BT20	BRD-U64521890	LJP5	HMSL10091	BRD-U64521890	10	0.32423	0.051277	1
BT20	BX-912	LJP5	HMSL10055	BRD-K49669041	0.04	0.90628	0.89058	1
BT20	BX-912	LJP5	HMSL10055	BRD-K49669041	0.12	0.91744	0.90405	1
BT20	BX-912	LJP5	HMSL10055	BRD-K49669041	0.37	0.97661	0.9723	1
BT20	BX-912	LJP5	HMSL10055	BRD-K49669041	1.11	0.92379	0.91125	1
BT20	BX-912	LJP5	HMSL10055	BRD-K49669041	3.33	0.75873	0.70843	1
BT20	BX-912	LJP5	HMSL10055	BRD-K49669041	10	0.48276	0.32001	1
BT20	CGP-60474	LJP5	HMSL10025	BRD-K79090631	0.04	0.98847	0.98624	1
BT20	CGP-60474	LJP5	HMSL10025	BRD-K79090631	0.12	0.33008	0.062663	1
BT20	CGP-60474	LJP5	HMSL10025	BRD-K79090631	0.37	0.27583	-0.040855	1
BT20	CGP-60474	LJP5	HMSL10025	BRD-K79090631	1.11	0.27132	-0.04971	1
BT20	CGP-60474	LJP5	HMSL10025	BRD-K79090631	3.33	0.24011	-0.11372	1
BT20	CGP-60474	LJP5	HMSL10025	BRD-K79090631	10	0.21032	-0.17925	1
BT20	CP-724714	LJP5	HMSL10010	BRD-K76908866	0.04	0.93185	0.92052	1
BT20	CP-724714	LJP5	HMSL10010	BRD-K76908866	0.12	0.90878	0.89374	1
BT20	CP-724714	LJP5	HMSL10010	BRD-K76908866	0.37	0.87507	0.85326	1
BT20	CP-724714	LJP5	HMSL10010	BRD-K76908866	1.11	0.81748	0.78265	1
BT20	CP-724714	LJP5	HMSL10010	BRD-K76908866	3.33	0.80514	0.76697	1
BT20	CP-724714	LJP5	HMSL10010	BRD-K76908866	10	0.65874	0.57603	1
BT20	CP466722	LJP5	HMSL10009	BRD-K15592317	0.04	1.0631	1.071	1
BT20	CP466722	LJP5	HMSL10009	BRD-K15592317	0.12	0.99794	0.99713	1
BT20	CP466722	LJP5	HMSL10009	BRD-K15592317	0.37	1.0463	1.0523	1
BT20	CP466722	LJP5	HMSL10009	BRD-K15592317	1.11	1.0298	1.0335	1
BT20	CP466722	LJP5	HMSL10009	BRD-K15592317	3.33	0.963	0.95684	1
BT20	CP466722	LJP5	HMSL10009	BRD-K15592317	10	0.63159	0.53874	1
BT20	CYT387	LJP5	HMSL10140	BRD-K87737963	0.04	0.87126	0.84753	1
BT20	CYT387	LJP5	HMSL10140	BRD-K87737963	0.12	0.85337	0.82691	1
BT20	CYT387	LJP5	HMSL10140	BRD-K87737963	0.37	0.78496	0.74183	1
BT20	CYT387	LJP5	HMSL10140	BRD-K87737963	1.11	0.75	0.69715	1
BT20	CYT387	LJP5	HMSL10140	BRD-K87737963	3.33	0.64508	0.55726	1
BT20	CYT387	LJP5	HMSL10140	BRD-K87737963	10	0.39605	0.17914	1
BT20	GSK-1059615	LJP5	HMSL10172	BRD-K02708799	0.04	0.99292	0.99136	1
BT20	GSK-1059615	LJP5	HMSL10172	BRD-K02708799	0.12	0.76414	0.71532	1
BT20	GSK-1059615	LJP5	HMSL10172	BRD-K02708799	0.37	0.35707	0.11046	1
BT20	GSK-1059615	LJP5	HMSL10172	BRD-K02708799	1.11	0.21861	-0.15992	1
BT20	GSK-1059615	LJP5	HMSL10172	BRD-K02708799	3.33	0.17339	-0.26673	1
BT20	GSK-1059615	LJP5	HMSL10172	BRD-K02708799	10	0.13835	-0.35357	1
BT20	GSK-690693	LJP5	HMSL10128	BRD-A87137733	0.04	0.84929	0.82176	1
BT20	GSK-690693	LJP5	HMSL10128	BRD-A87137733	0.12	0.82319	0.78901	1
BT20	GSK-690693	LJP5	HMSL10128	BRD-A87137733	0.37	0.76937	0.72187	1
BT20	GSK-690693	LJP5	HMSL10128	BRD-A87137733	1.11	0.68329	0.60925	1
BT20	GSK-690693	LJP5	HMSL10128	BRD-A87137733	3.33	0.6175	0.51869	1
BT20	GSK-690693	LJP5	HMSL10128	BRD-A87137733	10	0.54999	0.42198	1
BT20	HG-5-113-01	LJP5	HMSL10015	BRD-K93747373	0.04	0.93988	0.92997	1
BT20	HG-5-113-01	LJP5	HMSL10015	BRD-K93747373	0.12	0.89591	0.87842	1
BT20	HG-5-113-01	LJP5	HMSL10015	BRD-K93747373	0.37	0.78614	0.74111	1
BT20	HG-5-113-01	LJP5	HMSL10015	BRD-K93747373	1.11	0.68483	0.61141	1
BT20	HG-5-113-01	LJP5	HMSL10015	BRD-K93747373	3.33	0.48829	0.32716	1
BT20	HG-5-113-01	LJP5	HMSL10015	BRD-K93747373	10	0.24636	-0.1008	1
BT20	LDN-193189	LJP5	HMSL10115	BRD-K04853698	0.04	0.96676	0.96184	1
BT20	LDN-193189	LJP5	HMSL10115	BRD-K04853698	0.12	0.92436	0.91217	1
BT20	LDN-193189	LJP5	HMSL10115	BRD-K04853698	0.37	0.9673	0.96239	1
BT20	LDN-193189	LJP5	HMSL10115	BRD-K04853698	1.11	0.8532	0.82665	1
BT20	LDN-193189	LJP5	HMSL10115	BRD-K04853698	3.33	0.38394	0.15771	1
BT20	LDN-193189	LJP5	HMSL10115	BRD-K04853698	10	0.097718	-0.47023	1
BT20	NU-7441	LJP5	HMSL10061	BRD-K00337317	0.04	1.0268	1.0302	1
BT20	NU-7441	LJP5	HMSL10061	BRD-K00337317	0.12	1.0565	1.0634	1
BT20	NU-7441	LJP5	HMSL10061	BRD-K00337317	0.37	1.0282	1.032	1
BT20	NU-7441	LJP5	HMSL10061	BRD-K00337317	1.11	1.0019	1.0015	1
BT20	NU-7441	LJP5	HMSL10061	BRD-K00337317	3.33	0.9601	0.95342	1
BT20	NU-7441	LJP5	HMSL10061	BRD-K00337317	10	0.44152	0.25426	1
BT20	NVP-BEZ235	LJP5	HMSL10232	BRD-K12184916	0.04	0.49421	0.33784	1
BT20	NVP-BEZ235	LJP5	HMSL10232	BRD-K12184916	0.12	0.41981	0.21901	1
BT20	NVP-BEZ235	LJP5	HMSL10232	BRD-K12184916	0.37	0.38569	0.16122	1
BT20	NVP-BEZ235	LJP5	HMSL10232	BRD-K12184916	1.11	0.35079	0.10029	1
BT20	NVP-BEZ235	LJP5	HMSL10232	BRD-K12184916	3.33	0.32334	0.050313	1
BT20	NVP-BEZ235	LJP5	HMSL10232	BRD-K12184916	10	0.35384	0.10555	1
BT20	PD-0325901	LJP5	HMSL10101	BRD-K49865102	0.04	1.0004	1.0004	1
BT20	PD-0325901	LJP5	HMSL10101	BRD-K49865102	0.12	0.89765	0.88034	1
BT20	PD-0325901	LJP5	HMSL10101	BRD-K49865102	0.37	0.92926	0.91803	1
BT20	PD-0325901	LJP5	HMSL10101	BRD-K49865102	1.11	0.85695	0.83112	1
BT20	PD-0325901	LJP5	HMSL10101	BRD-K49865102	3.33	0.72309	0.66221	1
BT20	PD-0325901	LJP5	HMSL10101	BRD-K49865102	10	0.57149	0.45318	1
BT20	PD-184352	LJP5	HMSL10048	BRD-K05104363	0.04	1.0318	1.036	1
BT20	PD-184352	LJP5	HMSL10048	BRD-K05104363	0.12	1.0376	1.0417	1
BT20	PD-184352	LJP5	HMSL10048	BRD-K05104363	0.37	0.96447	0.95898	1
BT20	PD-184352	LJP5	HMSL10048	BRD-K05104363	1.11	0.9864	0.98423	1
BT20	PD-184352	LJP5	HMSL10048	BRD-K05104363	3.33	0.96622	0.96122	1
BT20	PD-184352	LJP5	HMSL10048	BRD-K05104363	10	0.53463	0.39907	1
BT20	PF-431396	LJP5	HMSL10116	BRD-K93788137	0.04	0.88204	0.85575	1
BT20	PF-431396	LJP5	HMSL10116	BRD-K93788137	0.12	0.83354	0.80262	1
BT20	PF-431396	LJP5	HMSL10116	BRD-K93788137	0.37	0.6271	0.53129	1
BT20	PF-431396	LJP5	HMSL10116	BRD-K93788137	1.11	0.4285	0.23298	1
BT20	PF-431396	LJP5	HMSL10116	BRD-K93788137	3.33	0.34729	0.093917	1
BT20	PF-431396	LJP5	HMSL10116	BRD-K93788137	10	0.30544	0.016272	1
BT20	PF-477736	LJP5	HMSL10112	BRD-K03063480	0.04	0.9205	0.90766	1
BT20	PF-477736	LJP5	HMSL10112	BRD-K03063480	0.12	0.95249	0.94512	1
BT20	PF-477736	LJP5	HMSL10112	BRD-K03063480	0.37	0.95337	0.94618	1
BT20	PF-477736	LJP5	HMSL10112	BRD-K03063480	1.11	0.93438	0.92408	1
BT20	PF-477736	LJP5	HMSL10112	BRD-K03063480	3.33	0.81859	0.78411	1
BT20	PF-477736	LJP5	HMSL10112	BRD-K03063480	10	0.37841	0.14876	1
BT20	PHA-665752	LJP5	HMSL10125	BRD-K95435023	0.04	1.0085	1.0095	1
BT20	PHA-665752	LJP5	HMSL10125	BRD-K95435023	0.12	1.0568	1.0639	1
BT20	PHA-665752	LJP5	HMSL10125	BRD-K95435023	0.37	1.003	1.0029	1
BT20	PHA-665752	LJP5	HMSL10125	BRD-K95435023	1.11	1.0198	1.0224	1
BT20	PHA-665752	LJP5	HMSL10125	BRD-K95435023	3.33	1.0088	1.0098	1
BT20	PHA-665752	LJP5	HMSL10125	BRD-K95435023	10	0.72639	0.66662	1
BT20	PLX-4720	LJP5	HMSL10049	BRD-K16478699	0.04	1.0281	1.0319	1
BT20	PLX-4720	LJP5	HMSL10049	BRD-K16478699	0.12	0.96284	0.95712	1
BT20	PLX-4720	LJP5	HMSL10049	BRD-K16478699	0.37	0.98164	0.97898	1
BT20	PLX-4720	LJP5	HMSL10049	BRD-K16478699	1.11	0.9873	0.9855	1
BT20	PLX-4720	LJP5	HMSL10049	BRD-K16478699	3.33	0.73291	0.67499	1
BT20	PLX-4720	LJP5	HMSL10049	BRD-K16478699	10	0.52337	0.38191	1
BT20	SAR-245408	LJP5	HMSL10148	BRD-K04801023	0.04	1.0412	1.0466	1
BT20	SAR-245408	LJP5	HMSL10148	BRD-K04801023	0.12	1.0311	1.0352	1
BT20	SAR-245408	LJP5	HMSL10148	BRD-K04801023	0.37	0.96585	0.96076	1
BT20	SAR-245408	LJP5	HMSL10148	BRD-K04801023	1.11	0.94214	0.93305	1
BT20	SAR-245408	LJP5	HMSL10148	BRD-K04801023	3.33	0.87877	0.85777	1
BT20	SAR-245408	LJP5	HMSL10148	BRD-K04801023	10	0.39106	0.17064	1
BT20	SU-11274	LJP5	HMSL10119	BRD-K02965346	0.04	1.0175	1.0199	1
BT20	SU-11274	LJP5	HMSL10119	BRD-K02965346	0.12	1.0291	1.0329	1
BT20	SU-11274	LJP5	HMSL10119	BRD-K02965346	0.37	0.97383	0.96998	1
BT20	SU-11274	LJP5	HMSL10119	BRD-K02965346	1.11	0.94646	0.93778	1
BT20	SU-11274	LJP5	HMSL10119	BRD-K02965346	3.33	0.83794	0.80807	1
BT20	SU-11274	LJP5	HMSL10119	BRD-K02965346	10	0.37462	0.14226	1
BT20	TG-101348	LJP5	HMSL10141	BRD-K12502280	0.04	1.0168	1.0185	1
BT20	TG-101348	LJP5	HMSL10141	BRD-K12502280	0.12	0.96551	0.96026	1
BT20	TG-101348	LJP5	HMSL10141	BRD-K12502280	0.37	0.9449	0.93622	1
BT20	TG-101348	LJP5	HMSL10141	BRD-K12502280	1.11	0.85432	0.828	1
BT20	TG-101348	LJP5	HMSL10141	BRD-K12502280	3.33	0.69256	0.62185	1
BT20	TG-101348	LJP5	HMSL10141	BRD-K12502280	10	0.30469	0.014809	1
BT20	TGX-221	LJP5	HMSL10171	BRD-A41692738	0.04	0.93944	0.92942	1
BT20	TGX-221	LJP5	HMSL10171	BRD-A41692738	0.12	0.93255	0.9213	1
BT20	TGX-221	LJP5	HMSL10171	BRD-A41692738	0.37	0.9949	0.99422	1
BT20	TGX-221	LJP5	HMSL10171	BRD-A41692738	1.11	0.9751	0.97142	1
BT20	TGX-221	LJP5	HMSL10171	BRD-A41692738	3.33	0.9942	0.99325	1
BT20	TGX-221	LJP5	HMSL10171	BRD-A41692738	10	1.0703	1.079	1
BT20	TWS-119	LJP5	HMSL10111	BRD-K94176593	0.04	0.99393	0.99234	1
BT20	TWS-119	LJP5	HMSL10111	BRD-K94176593	0.12	0.95727	0.95019	1
BT20	TWS-119	LJP5	HMSL10111	BRD-K94176593	0.37	0.97819	0.97476	1
BT20	TWS-119	LJP5	HMSL10111	BRD-K94176593	1.11	0.96319	0.95721	1
BT20	TWS-119	LJP5	HMSL10111	BRD-K94176593	3.33	0.79951	0.75943	1
BT20	TWS-119	LJP5	HMSL10111	BRD-K94176593	10	0.34594	0.091524	1
BT20	WZ-3105	LJP5	HMSL10084	BRD-K92571446	0.04	0.45973	0.28353	1
BT20	WZ-3105	LJP5	HMSL10084	BRD-K92571446	0.12	0.39425	0.17584	1
BT20	WZ-3105	LJP5	HMSL10084	BRD-K92571446	0.37	0.33358	0.068984	1
BT20	WZ-3105	LJP5	HMSL10084	BRD-K92571446	1.11	0.288	-0.017582	1
BT20	WZ-3105	LJP5	HMSL10084	BRD-K92571446	3.33	0.24535	-0.10284	1
BT20	WZ-3105	LJP5	HMSL10084	BRD-K92571446	10	0.20174	-0.19809	1
BT20	YM-201636	LJP5	HMSL10109	BRD-K48488978	0.04	1.0453	1.0508	1
BT20	YM-201636	LJP5	HMSL10109	BRD-K48488978	0.12	0.9746	0.97067	1
BT20	YM-201636	LJP5	HMSL10109	BRD-K48488978	0.37	0.91883	0.90471	1
BT20	YM-201636	LJP5	HMSL10109	BRD-K48488978	1.11	0.83149	0.79918	1
BT20	YM-201636	LJP5	HMSL10109	BRD-K48488978	3.33	0.70823	0.6424	1
BT20	YM-201636	LJP5	HMSL10109	BRD-K48488978	10	0.38332	0.15711	1
BT20	barasertib	LJP5	HMSL10067	BRD-K63923597	0.04	0.93959	0.92998	1
BT20	barasertib	LJP5	HMSL10067	BRD-K63923597	0.12	0.80109	0.7621	1
BT20	barasertib	LJP5	HMSL10067	BRD-K63923597	0.37	0.60721	0.50413	1
BT20	barasertib	LJP5	HMSL10067	BRD-K63923597	1.11	0.45725	0.27917	1
BT20	barasertib	LJP5	HMSL10067	BRD-K63923597	3.33	0.4103	0.20291	1
BT20	barasertib	LJP5	HMSL10067	BRD-K63923597	10	0.33133	0.064918	1
BT20	brivanib	LJP5	HMSL10177	BRD-A21584801	0.04	0.94234	0.93327	1
BT20	brivanib	LJP5	HMSL10177	BRD-A21584801	0.12	0.94869	0.94082	1
BT20	brivanib	LJP5	HMSL10177	BRD-A21584801	0.37	0.95111	0.94356	1
BT20	brivanib	LJP5	HMSL10177	BRD-A21584801	1.11	0.92228	0.90926	1
BT20	brivanib	LJP5	HMSL10177	BRD-A21584801	3.33	0.8897	0.87099	1
BT20	brivanib	LJP5	HMSL10177	BRD-A21584801	10	0.81402	0.77846	1
BT20	buparlisib	LJP5	HMSL10147	BRD-K42191735	0.04	1.0182	1.0202	1
BT20	buparlisib	LJP5	HMSL10147	BRD-K42191735	0.12	0.92893	0.91734	1
BT20	buparlisib	LJP5	HMSL10147	BRD-K42191735	0.37	0.65689	0.57355	1
BT20	buparlisib	LJP5	HMSL10147	BRD-K42191735	1.11	0.31978	0.043587	1
BT20	buparlisib	LJP5	HMSL10147	BRD-K42191735	3.33	0.20282	-0.19653	1
BT20	buparlisib	LJP5	HMSL10147	BRD-K42191735	10	0.16543	-0.28356	1
BT20	crizotinib	LJP5	HMSL10027	BRD-K78431006	0.04	0.82607	0.79341	1
BT20	crizotinib	LJP5	HMSL10027	BRD-K78431006	0.12	0.90073	0.88404	1
BT20	crizotinib	LJP5	HMSL10027	BRD-K78431006	0.37	0.86031	0.83514	1
BT20	crizotinib	LJP5	HMSL10027	BRD-K78431006	1.11	0.81014	0.7735	1
BT20	crizotinib	LJP5	HMSL10027	BRD-K78431006	3.33	0.63887	0.54881	1
BT20	crizotinib	LJP5	HMSL10027	BRD-K78431006	10	0.29459	-0.0040618	1
BT20	dasatinib	LJP5	HMSL10020	BRD-K49328571	0.04	0.92268	0.91025	1
BT20	dasatinib	LJP5	HMSL10020	BRD-K49328571	0.12	0.62682	0.53075	1
BT20	dasatinib	LJP5	HMSL10020	BRD-K49328571	0.37	0.33903	0.078744	1
BT20	dasatinib	LJP5	HMSL10020	BRD-K49328571	1.11	0.28284	-0.02712	1
BT20	dasatinib	LJP5	HMSL10020	BRD-K49328571	3.33	0.23841	-0.11758	1
BT20	dasatinib	LJP5	HMSL10020	BRD-K49328571	10	0.2298	-0.13586	1
BT20	dovitinib	LJP5	HMSL10127	BRD-K85402309	0.04	0.84374	0.81403	1
BT20	dovitinib	LJP5	HMSL10127	BRD-K85402309	0.12	0.72023	0.65699	1
BT20	dovitinib	LJP5	HMSL10127	BRD-K85402309	0.37	0.56609	0.43958	1
BT20	dovitinib	LJP5	HMSL10127	BRD-K85402309	1.11	0.50977	0.35981	1
BT20	dovitinib	LJP5	HMSL10127	BRD-K85402309	3.33	0.44277	0.25578	1
BT20	dovitinib	LJP5	HMSL10127	BRD-K85402309	10	0.46094	0.28552	1
BT20	enzastaurin	LJP5	HMSL10069	BRD-K79404599	0.04	1.096	1.1073	1
BT20	enzastaurin	LJP5	HMSL10069	BRD-K79404599	0.12	1.0629	1.0706	1
BT20	enzastaurin	LJP5	HMSL10069	BRD-K79404599	0.37	1.0967	1.1082	1
BT20	enzastaurin	LJP5	HMSL10069	BRD-K79404599	1.11	1.1441	1.1597	1
BT20	enzastaurin	LJP5	HMSL10069	BRD-K79404599	3.33	1.1796	1.197	1
BT20	enzastaurin	LJP5	HMSL10069	BRD-K79404599	10	1.229	1.2497	1
BT20	erlotinib	LJP5	HMSL10097	BRD-K70401845	0.04	0.86258	0.83788	1
BT20	erlotinib	LJP5	HMSL10097	BRD-K70401845	0.12	0.89532	0.87775	1
BT20	erlotinib	LJP5	HMSL10097	BRD-K70401845	0.37	0.899	0.88192	1
BT20	erlotinib	LJP5	HMSL10097	BRD-K70401845	1.11	0.87709	0.85571	1
BT20	erlotinib	LJP5	HMSL10097	BRD-K70401845	3.33	0.86388	0.83982	1
BT20	erlotinib	LJP5	HMSL10097	BRD-K70401845	10	0.62966	0.53544	1
BT20	foretinib	LJP5	HMSL10157	BRD-K03449891	0.04	1.0245	1.0279	1
BT20	foretinib	LJP5	HMSL10157	BRD-K03449891	0.12	0.84462	0.8163	1
BT20	foretinib	LJP5	HMSL10157	BRD-K03449891	0.37	0.56805	0.44784	1
BT20	foretinib	LJP5	HMSL10157	BRD-K03449891	1.11	0.31579	0.036278	1
BT20	foretinib	LJP5	HMSL10157	BRD-K03449891	3.33	0.29071	-0.011612	1
BT20	foretinib	LJP5	HMSL10157	BRD-K03449891	10	0.27311	-0.046751	1
BT20	geldanamycin	LJP5	HMSL10108	BRD-A19500257	0.04	0.47345	0.30425	1
BT20	geldanamycin	LJP5	HMSL10108	BRD-A19500257	0.12	0.35287	0.10347	1
BT20	geldanamycin	LJP5	HMSL10108	BRD-A19500257	0.37	0.31785	0.039992	1
BT20	geldanamycin	LJP5	HMSL10108	BRD-A19500257	1.11	0.34294	0.086074	1
BT20	geldanamycin	LJP5	HMSL10108	BRD-A19500257	3.33	0.31056	0.026383	1
BT20	geldanamycin	LJP5	HMSL10108	BRD-A19500257	10	0.24304	-0.10813	1
BT20	linsitinib	LJP5	HMSL10135	BRD-K07667918	0.04	0.85504	0.82866	1
BT20	linsitinib	LJP5	HMSL10135	BRD-K07667918	0.12	0.88685	0.86754	1
BT20	linsitinib	LJP5	HMSL10135	BRD-K07667918	0.37	0.89345	0.87527	1
BT20	linsitinib	LJP5	HMSL10135	BRD-K07667918	1.11	0.88672	0.86727	1
BT20	linsitinib	LJP5	HMSL10135	BRD-K07667918	3.33	0.86538	0.84099	1
BT20	linsitinib	LJP5	HMSL10135	BRD-K07667918	10	0.78555	0.74199	1
BT20	mitoxantrone	LJP5	-666	BRD-K21680192	0.04	0.50418	0.35241	1
BT20	mitoxantrone	LJP5	-666	BRD-K21680192	0.12	0.3637	0.12287	1
BT20	mitoxantrone	LJP5	-666	BRD-K21680192	0.37	0.30914	0.023279	1
BT20	mitoxantrone	LJP5	-666	BRD-K21680192	1.11	0.26743	-0.05801	1
BT20	mitoxantrone	LJP5	-666	BRD-K21680192	3.33	0.24891	-0.097387	1
BT20	mitoxantrone	LJP5	-666	BRD-K21680192	10	0.18757	-0.23226	1
BT20	neratinib	LJP5	HMSL10018	BRD-K85606544	0.04	0.8091	0.7717	1
BT20	neratinib	LJP5	HMSL10018	BRD-K85606544	0.12	0.78881	0.74688	1
BT20	neratinib	LJP5	HMSL10018	BRD-K85606544	0.37	0.75966	0.7095	1
BT20	neratinib	LJP5	HMSL10018	BRD-K85606544	1.11	0.67878	0.60281	1
BT20	neratinib	LJP5	HMSL10018	BRD-K85606544	3.33	0.59319	0.48461	1
BT20	neratinib	LJP5	HMSL10018	BRD-K85606544	10	0.5159	0.37007	1
BT20	nilotinib	LJP5	HMSL10099	BRD-K81528515	0.04	0.95975	0.95338	1
BT20	nilotinib	LJP5	HMSL10099	BRD-K81528515	0.12	0.96664	0.96171	1
BT20	nilotinib	LJP5	HMSL10099	BRD-K81528515	0.37	0.98646	0.98404	1
BT20	nilotinib	LJP5	HMSL10099	BRD-K81528515	1.11	0.95473	0.94772	1
BT20	nilotinib	LJP5	HMSL10099	BRD-K81528515	3.33	0.99771	0.9966	1
BT20	nilotinib	LJP5	HMSL10099	BRD-K81528515	10	0.36866	0.13142	1
BT20	pelitinib	LJP5	HMSL10159	BRD-K08799216	0.04	1.0155	1.0176	1
BT20	pelitinib	LJP5	HMSL10159	BRD-K08799216	0.12	0.94876	0.94091	1
BT20	pelitinib	LJP5	HMSL10159	BRD-K08799216	0.37	0.81078	0.7744	1
BT20	pelitinib	LJP5	HMSL10159	BRD-K08799216	1.11	0.78178	0.73783	1
BT20	pelitinib	LJP5	HMSL10159	BRD-K08799216	3.33	0.77896	0.73413	1
BT20	pelitinib	LJP5	HMSL10159	BRD-K08799216	10	0.2152	-0.1674	1
BT20	radicicol	LJP5	-666	BRD-A39996500	0.04	0.90354	0.88726	1
BT20	radicicol	LJP5	-666	BRD-A39996500	0.12	0.61504	0.51573	1
BT20	radicicol	LJP5	-666	BRD-A39996500	0.37	0.40069	0.18699	1
BT20	radicicol	LJP5	-666	BRD-A39996500	1.11	0.33851	0.078004	1
BT20	radicicol	LJP5	-666	BRD-A39996500	3.33	0.32836	0.05955	1
BT20	radicicol	LJP5	-666	BRD-A39996500	10	0.26967	-0.053063	1
BT20	roscovitine	LJP5	HMSL10001	BRD-K07691486	0.04	1.0234	1.0266	1
BT20	roscovitine	LJP5	HMSL10001	BRD-K07691486	0.12	0.99957	0.99935	1
BT20	roscovitine	LJP5	HMSL10001	BRD-K07691486	0.37	0.93275	0.92206	1
BT20	roscovitine	LJP5	HMSL10001	BRD-K07691486	1.11	0.85251	0.8258	1
BT20	roscovitine	LJP5	HMSL10001	BRD-K07691486	3.33	0.81387	0.77832	1
BT20	roscovitine	LJP5	HMSL10001	BRD-K07691486	10	0.39068	0.16916	1
BT20	ruxolitinib	LJP5	HMSL10138	BRD-K53972329	0.04	0.92978	0.91845	1
BT20	ruxolitinib	LJP5	HMSL10138	BRD-K53972329	0.12	0.93495	0.92467	1
BT20	ruxolitinib	LJP5	HMSL10138	BRD-K53972329	0.37	0.91959	0.90658	1
BT20	ruxolitinib	LJP5	HMSL10138	BRD-K53972329	1.11	0.90332	0.8872	1
BT20	ruxolitinib	LJP5	HMSL10138	BRD-K53972329	3.33	0.86115	0.83656	1
BT20	ruxolitinib	LJP5	HMSL10138	BRD-K53972329	10	0.71302	0.64898	1
BT20	torin-2	LJP5	HMSL10080	BRD-K68174511	0.04	0.30977	0.024921	1
BT20	torin-2	LJP5	HMSL10080	BRD-K68174511	0.12	0.27258	-0.04738	1
BT20	torin-2	LJP5	HMSL10080	BRD-K68174511	0.37	0.27784	-0.038624	1
BT20	torin-2	LJP5	HMSL10080	BRD-K68174511	1.11	0.23483	-0.12546	1
BT20	torin-2	LJP5	HMSL10080	BRD-K68174511	3.33	0.18795	-0.22952	1
BT20	torin-2	LJP5	HMSL10080	BRD-K68174511	10	0.22248	-0.15318	1
BT20	tozasertib	LJP5	HMSL10021	BRD-K59369769	0.04	0.59886	0.49148	1
BT20	tozasertib	LJP5	HMSL10021	BRD-K59369769	0.12	0.35432	0.10555	1
BT20	tozasertib	LJP5	HMSL10021	BRD-K59369769	0.37	0.30586	0.0175	1
BT20	tozasertib	LJP5	HMSL10021	BRD-K59369769	1.11	0.30994	0.025228	1
BT20	tozasertib	LJP5	HMSL10021	BRD-K59369769	3.33	0.29124	-0.010776	1
BT20	tozasertib	LJP5	HMSL10021	BRD-K59369769	10	0.29713	0.00084635	1
BT20	trametinib	LJP5	HMSL10142	BRD-K12343256	0.04	0.72327	0.66236	1
BT20	trametinib	LJP5	HMSL10142	BRD-K12343256	0.12	0.79032	0.74837	1
BT20	trametinib	LJP5	HMSL10142	BRD-K12343256	0.37	0.7815	0.73735	1
BT20	trametinib	LJP5	HMSL10142	BRD-K12343256	1.11	0.76825	0.72024	1
BT20	trametinib	LJP5	HMSL10142	BRD-K12343256	3.33	0.74362	0.68879	1
BT20	trametinib	LJP5	HMSL10142	BRD-K12343256	10	0.77727	0.73223	1
BT20	vemurafenib	LJP5	HMSL10068	BRD-K56343971	0.04	1.0264	1.0291	1
BT20	vemurafenib	LJP5	HMSL10068	BRD-K56343971	0.12	1.0232	1.0263	1
BT20	vemurafenib	LJP5	HMSL10068	BRD-K56343971	0.37	0.99181	0.9902	1
BT20	vemurafenib	LJP5	HMSL10068	BRD-K56343971	1.11	0.99216	0.99097	1
BT20	vemurafenib	LJP5	HMSL10068	BRD-K56343971	3.33	0.91948	0.90614	1
BT20	vemurafenib	LJP5	HMSL10068	BRD-K56343971	10	0.68899	0.61632	1
BT20	withaferin-a	LJP5	-666	BRD-K88378636	0.04	1.0191	1.0212	1
BT20	withaferin-a	LJP5	-666	BRD-K88378636	0.12	0.97777	0.9745	1
BT20	withaferin-a	LJP5	-666	BRD-K88378636	0.37	0.85479	0.82794	1
BT20	withaferin-a	LJP5	-666	BRD-K88378636	1.11	0.25613	-0.08074	1
BT20	withaferin-a	LJP5	-666	BRD-K88378636	3.33	0.16256	-0.29158	1
BT20	withaferin-a	LJP5	-666	BRD-K88378636	10	0.1671	-0.27958	1
BT20	CGP-60474	LJP6	HMSL10025	BRD-K79090631	0.04	0.22623	-0.16648	1
BT20	CGP-60474	LJP6	HMSL10025	BRD-K79090631	0.12	0.19139	-0.24513	1
BT20	CGP-60474	LJP6	HMSL10025	BRD-K79090631	0.37	0.19214	-0.24341	1
BT20	CGP-60474	LJP6	HMSL10025	BRD-K79090631	1.11	0.19258	-0.24196	1
BT20	CGP-60474	LJP6	HMSL10025	BRD-K79090631	3.33	0.17308	-0.28796	1
BT20	CGP-60474	LJP6	HMSL10025	BRD-K79090631	10	0.12524	-0.41162	1
BT20	GSK-1059615	LJP6	HMSL10172	BRD-K02708799	0.04	0.87579	0.84992	1
BT20	GSK-1059615	LJP6	HMSL10172	BRD-K02708799	0.12	0.51836	0.35847	1
BT20	GSK-1059615	LJP6	HMSL10172	BRD-K02708799	0.37	0.32086	0.023675	1
BT20	GSK-1059615	LJP6	HMSL10172	BRD-K02708799	1.11	0.25336	-0.10952	1
BT20	GSK-1059615	LJP6	HMSL10172	BRD-K02708799	3.33	0.2062	-0.21137	1
BT20	GSK-1059615	LJP6	HMSL10172	BRD-K02708799	10	0.15531	-0.33196	1
BT20	PD-0325901	LJP6	HMSL10101	BRD-K49865102	0.04	0.92086	0.90439	1
BT20	PD-0325901	LJP6	HMSL10101	BRD-K49865102	0.12	0.91774	0.9012	1
BT20	PD-0325901	LJP6	HMSL10101	BRD-K49865102	0.37	0.92776	0.91294	1
BT20	PD-0325901	LJP6	HMSL10101	BRD-K49865102	1.11	0.80772	0.76213	1
BT20	PD-0325901	LJP6	HMSL10101	BRD-K49865102	3.33	0.65012	0.55137	1
BT20	PD-0325901	LJP6	HMSL10101	BRD-K49865102	10	0.58638	0.46044	1
BT20	dasatinib	LJP6	HMSL10020	BRD-K49328571	0.04	0.5113	0.34611	1
BT20	dasatinib	LJP6	HMSL10020	BRD-K49328571	0.12	0.34096	0.061251	1
BT20	dasatinib	LJP6	HMSL10020	BRD-K49328571	0.37	0.3121	0.0071244	1
BT20	dasatinib	LJP6	HMSL10020	BRD-K49328571	1.11	0.27062	-0.074928	1
BT20	dasatinib	LJP6	HMSL10020	BRD-K49328571	3.33	0.21555	-0.18992	1
BT20	dasatinib	LJP6	HMSL10020	BRD-K49328571	10	0.18784	-0.25414	1
BT20	geldanamycin	LJP6	HMSL10108	BRD-A19500257	0.04	0.50211	0.33285	1
BT20	geldanamycin	LJP6	HMSL10108	BRD-A19500257	0.12	0.35114	0.079953	1
BT20	geldanamycin	LJP6	HMSL10108	BRD-A19500257	0.37	0.34466	0.068241	1
BT20	geldanamycin	LJP6	HMSL10108	BRD-A19500257	1.11	0.35221	0.081922	1
BT20	geldanamycin	LJP6	HMSL10108	BRD-A19500257	3.33	0.30761	-0.00092112	1
BT20	geldanamycin	LJP6	HMSL10108	BRD-A19500257	10	0.25127	-0.11334	1
BT20	mitoxantrone	LJP6	-666	BRD-K21680192	0.04	0.51126	0.34619	1
BT20	mitoxantrone	LJP6	-666	BRD-K21680192	0.12	0.38089	0.13274	1
BT20	mitoxantrone	LJP6	-666	BRD-K21680192	0.37	0.31967	0.021894	1
BT20	mitoxantrone	LJP6	-666	BRD-K21680192	1.11	0.27307	-0.068726	1
BT20	mitoxantrone	LJP6	-666	BRD-K21680192	3.33	0.23914	-0.13972	1
BT20	mitoxantrone	LJP6	-666	BRD-K21680192	10	0.17142	-0.29289	1
BT20	radicicol	LJP6	-666	BRD-A39996500	0.04	0.89616	0.87539	1
BT20	radicicol	LJP6	-666	BRD-A39996500	0.12	0.62041	0.50995	1
BT20	radicicol	LJP6	-666	BRD-A39996500	0.37	0.41848	0.19758	1
BT20	radicicol	LJP6	-666	BRD-A39996500	1.11	0.36024	0.096014	1
BT20	radicicol	LJP6	-666	BRD-A39996500	3.33	0.34344	0.06595	1
BT20	radicicol	LJP6	-666	BRD-A39996500	10	0.28329	-0.048192	1
BT20	withaferin-a	LJP6	-666	BRD-K88378636	0.04	1.0565	1.0662	1
BT20	withaferin-a	LJP6	-666	BRD-K88378636	0.12	0.99479	0.99388	1
BT20	withaferin-a	LJP6	-666	BRD-K88378636	0.37	0.824	0.7847	1
BT20	withaferin-a	LJP6	-666	BRD-K88378636	1.11	0.24196	-0.1329	1
BT20	withaferin-a	LJP6	-666	BRD-K88378636	3.33	0.16692	-0.30476	1
BT20	withaferin-a	LJP6	-666	BRD-K88378636	10	0.17262	-0.29087	1
BT20	AS-601245	LJP6	HMSL10034	BRD-A60245366	0.04	0.87135	0.84408	1
BT20	AS-601245	LJP6	HMSL10034	BRD-A60245366	0.12	0.93285	0.91932	1
BT20	AS-601245	LJP6	HMSL10034	BRD-A60245366	0.37	0.96789	0.96183	1
BT20	AS-601245	LJP6	HMSL10034	BRD-A60245366	1.11	0.97584	0.97142	1
BT20	AS-601245	LJP6	HMSL10034	BRD-A60245366	3.33	1.019	1.0225	1
BT20	AS-601245	LJP6	HMSL10034	BRD-A60245366	10	0.90373	0.88429	1
BT20	AT-7519	LJP6	HMSL10004	BRD-K13390322	0.04	0.95111	0.94224	1
BT20	AT-7519	LJP6	HMSL10004	BRD-K13390322	0.12	0.80181	0.75642	1
BT20	AT-7519	LJP6	HMSL10004	BRD-K13390322	0.37	0.3511	0.079858	1
BT20	AT-7519	LJP6	HMSL10004	BRD-K13390322	1.11	0.27365	-0.067981	1
BT20	AT-7519	LJP6	HMSL10004	BRD-K13390322	3.33	0.22606	-0.16708	1
BT20	AT-7519	LJP6	HMSL10004	BRD-K13390322	10	0.17144	-0.29412	1
BT20	AZD-5438	LJP6	HMSL10158	BRD-K72414522	0.04	0.93776	0.92597	1
BT20	AZD-5438	LJP6	HMSL10158	BRD-K72414522	0.12	0.72711	0.65797	1
BT20	AZD-5438	LJP6	HMSL10158	BRD-K72414522	0.37	0.48816	0.31102	1
BT20	AZD-5438	LJP6	HMSL10158	BRD-K72414522	1.11	0.34014	0.059819	1
BT20	AZD-5438	LJP6	HMSL10158	BRD-K72414522	3.33	0.30761	-0.0015202	1
BT20	AZD-5438	LJP6	HMSL10158	BRD-K72414522	10	0.19019	-0.24729	1
BT20	AZD-7762	LJP6	HMSL10006	BRD-K46056750	0.04	1.0932	1.1076	1
BT20	AZD-7762	LJP6	HMSL10006	BRD-K46056750	0.12	0.99536	0.99503	1
BT20	AZD-7762	LJP6	HMSL10006	BRD-K46056750	0.37	0.77288	0.71881	1
BT20	AZD-7762	LJP6	HMSL10006	BRD-K46056750	1.11	0.46833	0.27931	1
BT20	AZD-7762	LJP6	HMSL10006	BRD-K46056750	3.33	0.28905	-0.037756	1
BT20	AZD-7762	LJP6	HMSL10006	BRD-K46056750	10	0.15522	-0.33212	1
BT20	AZD-8055	LJP6	HMSL10007	BRD-K69932463	0.04	0.47932	0.29573	1
BT20	AZD-8055	LJP6	HMSL10007	BRD-K69932463	0.12	0.43471	0.22447	1
BT20	AZD-8055	LJP6	HMSL10007	BRD-K69932463	0.37	0.36888	0.11173	1
BT20	AZD-8055	LJP6	HMSL10007	BRD-K69932463	1.11	0.3688	0.1108	1
BT20	AZD-8055	LJP6	HMSL10007	BRD-K69932463	3.33	0.33922	0.058145	1
BT20	AZD-8055	LJP6	HMSL10007	BRD-K69932463	10	0.27979	-0.05568	1
BT20	BI-2536	LJP6	HMSL10041	BRD-K64890080	0.04	0.2768	-0.062111	1
BT20	BI-2536	LJP6	HMSL10041	BRD-K64890080	0.12	0.28096	-0.052932	1
BT20	BI-2536	LJP6	HMSL10041	BRD-K64890080	0.37	0.28664	-0.041721	1
BT20	BI-2536	LJP6	HMSL10041	BRD-K64890080	1.11	0.28647	-0.042427	1
BT20	BI-2536	LJP6	HMSL10041	BRD-K64890080	3.33	0.30304	-0.0098174	1
BT20	BI-2536	LJP6	HMSL10041	BRD-K64890080	10	0.30626	-0.0038016	1
BT20	BMS-345541	LJP6	HMSL10028	BRD-K13566078	0.04	1.0104	1.0127	1
BT20	BMS-345541	LJP6	HMSL10028	BRD-K13566078	0.12	1.0235	1.0279	1
BT20	BMS-345541	LJP6	HMSL10028	BRD-K13566078	0.37	1.0256	1.0302	1
BT20	BMS-345541	LJP6	HMSL10028	BRD-K13566078	1.11	0.90722	0.88794	1
BT20	BMS-345541	LJP6	HMSL10028	BRD-K13566078	3.33	0.83365	0.79707	1
BT20	BMS-345541	LJP6	HMSL10028	BRD-K13566078	10	0.31349	0.010104	1
BT20	BMS-387032	LJP6	HMSL10132	BRD-K43389698	0.04	0.86445	0.83588	1
BT20	BMS-387032	LJP6	HMSL10132	BRD-K43389698	0.12	0.30062	-0.014334	1
BT20	BMS-387032	LJP6	HMSL10132	BRD-K43389698	0.37	0.22258	-0.1742	1
BT20	BMS-387032	LJP6	HMSL10132	BRD-K43389698	1.11	0.19498	-0.23656	1
BT20	BMS-387032	LJP6	HMSL10132	BRD-K43389698	3.33	0.19254	-0.24245	1
BT20	BMS-387032	LJP6	HMSL10132	BRD-K43389698	10	0.21466	-0.19168	1
BT20	BRD-K44100512	LJP6	HMSL10031	BRD-K44100512	0.04	0.98384	0.98097	1
BT20	BRD-K44100512	LJP6	HMSL10031	BRD-K44100512	0.12	0.96607	0.95907	1
BT20	BRD-K44100512	LJP6	HMSL10031	BRD-K44100512	0.37	1.0146	1.0177	1
BT20	BRD-K44100512	LJP6	HMSL10031	BRD-K44100512	1.11	1.0066	1.0079	1
BT20	BRD-K44100512	LJP6	HMSL10031	BRD-K44100512	3.33	1.017	1.0199	1
BT20	BRD-K44100512	LJP6	HMSL10031	BRD-K44100512	10	0.59781	0.47658	1
BT20	BRD-K88573743	LJP6	HMSL10045	BRD-K88573743	0.04	0.53811	0.3885	1
BT20	BRD-K88573743	LJP6	HMSL10045	BRD-K88573743	0.12	0.44315	0.23833	1
BT20	BRD-K88573743	LJP6	HMSL10045	BRD-K88573743	0.37	0.27807	-0.058771	1
BT20	BRD-K88573743	LJP6	HMSL10045	BRD-K88573743	1.11	0.22749	-0.1638	1
BT20	BRD-K88573743	LJP6	HMSL10045	BRD-K88573743	3.33	0.2118	-0.19881	1
BT20	BRD-K88573743	LJP6	HMSL10045	BRD-K88573743	10	0.12115	-0.42406	1
BT20	BRD-K94012289	LJP6	HMSL10063	BRD-K94012289	0.04	1.0327	1.0362	1
BT20	BRD-K94012289	LJP6	HMSL10063	BRD-K94012289	0.12	0.79791	0.74846	1
BT20	BRD-K94012289	LJP6	HMSL10063	BRD-K94012289	0.37	0.63903	0.53424	1
BT20	BRD-K94012289	LJP6	HMSL10063	BRD-K94012289	1.11	0.54649	0.40077	1
BT20	BRD-K94012289	LJP6	HMSL10063	BRD-K94012289	3.33	0.48185	0.29875	1
BT20	BRD-K94012289	LJP6	HMSL10063	BRD-K94012289	10	0.41879	0.19653	1
BT20	BRD-U22633929	LJP6	HMSL10087	BRD-U22633929	0.04	0.86076	0.83138	1
BT20	BRD-U22633929	LJP6	HMSL10087	BRD-U22633929	0.12	0.95101	0.94181	1
BT20	BRD-U22633929	LJP6	HMSL10087	BRD-U22633929	0.37	0.97112	0.96562	1
BT20	BRD-U22633929	LJP6	HMSL10087	BRD-U22633929	1.11	0.95062	0.9416	1
BT20	BRD-U22633929	LJP6	HMSL10087	BRD-U22633929	3.33	0.95133	0.94243	1
BT20	BRD-U22633929	LJP6	HMSL10087	BRD-U22633929	10	0.79724	0.75006	1
BT20	BRD-U51024685	LJP6	HMSL10017	BRD-U51024685	0.04	1.0838	1.0974	1
BT20	BRD-U51024685	LJP6	HMSL10017	BRD-U51024685	0.12	1.0111	1.0135	1
BT20	BRD-U51024685	LJP6	HMSL10017	BRD-U51024685	0.37	0.85887	0.82819	1
BT20	BRD-U51024685	LJP6	HMSL10017	BRD-U51024685	1.11	0.7392	0.67418	1
BT20	BRD-U51024685	LJP6	HMSL10017	BRD-U51024685	3.33	0.55668	0.4163	1
BT20	BRD-U51024685	LJP6	HMSL10017	BRD-U51024685	10	0.16788	-0.30068	1
BT20	BRD-U61997977	LJP6	HMSL10082	BRD-U61997977	0.04	0.87195	0.84428	1
BT20	BRD-U61997977	LJP6	HMSL10082	BRD-U61997977	0.12	0.88352	0.85894	1
BT20	BRD-U61997977	LJP6	HMSL10082	BRD-U61997977	0.37	0.86526	0.8366	1
BT20	BRD-U61997977	LJP6	HMSL10082	BRD-U61997977	1.11	0.84446	0.81087	1
BT20	BRD-U61997977	LJP6	HMSL10082	BRD-U61997977	3.33	0.79173	0.74293	1
BT20	BRD-U61997977	LJP6	HMSL10082	BRD-U61997977	10	0.4635	0.2719	1
BT20	CHIR-99021	LJP6	HMSL10180	BRD-K16189898	0.04	1.0324	1.0384	1
BT20	CHIR-99021	LJP6	HMSL10180	BRD-K16189898	0.12	1.0202	1.0236	1
BT20	CHIR-99021	LJP6	HMSL10180	BRD-K16189898	0.37	1.0241	1.0286	1
BT20	CHIR-99021	LJP6	HMSL10180	BRD-K16189898	1.11	1.0214	1.0247	1
BT20	CHIR-99021	LJP6	HMSL10180	BRD-K16189898	3.33	1.0324	1.0376	1
BT20	CHIR-99021	LJP6	HMSL10180	BRD-K16189898	10	0.90014	0.88022	1
BT20	GDC-0941	LJP6	HMSL10047	BRD-K52911425	0.04	0.81932	0.77799	1
BT20	GDC-0941	LJP6	HMSL10047	BRD-K52911425	0.12	0.8071	0.76252	1
BT20	GDC-0941	LJP6	HMSL10047	BRD-K52911425	0.37	0.59527	0.47372	1
BT20	GDC-0941	LJP6	HMSL10047	BRD-K52911425	1.11	0.43274	0.22065	1
BT20	GDC-0941	LJP6	HMSL10047	BRD-K52911425	3.33	0.3245	0.030939	1
BT20	GDC-0941	LJP6	HMSL10047	BRD-K52911425	10	0.28846	-0.038706	1
BT20	GSK-1904529A	LJP6	HMSL10134	BRD-K04833372	0.04	0.89821	0.8776	1
BT20	GSK-1904529A	LJP6	HMSL10134	BRD-K04833372	0.12	0.90557	0.88604	1
BT20	GSK-1904529A	LJP6	HMSL10134	BRD-K04833372	0.37	0.94182	0.93073	1
BT20	GSK-1904529A	LJP6	HMSL10134	BRD-K04833372	1.11	0.97053	0.96535	1
BT20	GSK-1904529A	LJP6	HMSL10134	BRD-K04833372	3.33	0.96681	0.96073	1
BT20	GSK-1904529A	LJP6	HMSL10134	BRD-K04833372	10	1.0102	1.0125	1
BT20	GSK-2126458	LJP6	HMSL10146	BRD-K42918627	0.04	0.29948	-0.016724	1
BT20	GSK-2126458	LJP6	HMSL10146	BRD-K42918627	0.12	0.26683	-0.081646	1
BT20	GSK-2126458	LJP6	HMSL10146	BRD-K42918627	0.37	0.24271	-0.13106	1
BT20	GSK-2126458	LJP6	HMSL10146	BRD-K42918627	1.11	0.22091	-0.17827	1
BT20	GSK-2126458	LJP6	HMSL10146	BRD-K42918627	3.33	0.22666	-0.16613	1
BT20	GSK-2126458	LJP6	HMSL10146	BRD-K42918627	10	0.20999	-0.20216	1
BT20	GW-843682X	LJP6	HMSL10014	BRD-K90382497	0.04	0.90768	0.88922	1
BT20	GW-843682X	LJP6	HMSL10014	BRD-K90382497	0.12	0.64562	0.54563	1
BT20	GW-843682X	LJP6	HMSL10014	BRD-K90382497	0.37	0.40268	0.16963	1
BT20	GW-843682X	LJP6	HMSL10014	BRD-K90382497	1.11	0.2631	-0.088805	1
BT20	GW-843682X	LJP6	HMSL10014	BRD-K90382497	3.33	0.23012	-0.15868	1
BT20	GW-843682X	LJP6	HMSL10014	BRD-K90382497	10	0.32099	0.023842	1
BT20	HG-5-88-01	LJP6	HMSL10016	BRD-K06569345	0.04	0.86202	0.83297	1
BT20	HG-5-88-01	LJP6	HMSL10016	BRD-K06569345	0.12	0.97852	0.97408	1
BT20	HG-5-88-01	LJP6	HMSL10016	BRD-K06569345	0.37	0.98363	0.9808	1
BT20	HG-5-88-01	LJP6	HMSL10016	BRD-K06569345	1.11	0.92581	0.91066	1
BT20	HG-5-88-01	LJP6	HMSL10016	BRD-K06569345	3.33	0.83101	0.79357	1
BT20	HG-5-88-01	LJP6	HMSL10016	BRD-K06569345	10	0.55864	0.41924	1
BT20	JNK-9L	LJP6	HMSL10100	BRD-K19220233	0.04	0.83715	0.80098	1
BT20	JNK-9L	LJP6	HMSL10100	BRD-K19220233	0.12	0.77042	0.71557	1
BT20	JNK-9L	LJP6	HMSL10100	BRD-K19220233	0.37	0.59367	0.47147	1
BT20	JNK-9L	LJP6	HMSL10100	BRD-K19220233	1.11	0.34649	0.071431	1
BT20	JNK-9L	LJP6	HMSL10100	BRD-K19220233	3.33	0.28211	-0.050627	1
BT20	JNK-9L	LJP6	HMSL10100	BRD-K19220233	10	0.2316	-0.15493	1
BT20	JW-7-24-1	LJP6	HMSL10019	BRD-K57282030	0.04	0.88665	0.86308	1
BT20	JW-7-24-1	LJP6	HMSL10019	BRD-K57282030	0.12	0.96431	0.95699	1
BT20	JW-7-24-1	LJP6	HMSL10019	BRD-K57282030	0.37	0.85921	0.82864	1
BT20	JW-7-24-1	LJP6	HMSL10019	BRD-K57282030	1.11	0.8379	0.80227	1
BT20	JW-7-24-1	LJP6	HMSL10019	BRD-K57282030	3.33	0.75254	0.6918	1
BT20	JW-7-24-1	LJP6	HMSL10019	BRD-K57282030	10	0.33682	0.053611	1
BT20	MK-2206	LJP6	HMSL10057	BRD-K68065987	0.04	0.99704	0.99639	1
BT20	MK-2206	LJP6	HMSL10057	BRD-K68065987	0.12	0.93489	0.92262	1
BT20	MK-2206	LJP6	HMSL10057	BRD-K68065987	0.37	0.73919	0.67312	1
BT20	MK-2206	LJP6	HMSL10057	BRD-K68065987	1.11	0.65763	0.56275	1
BT20	MK-2206	LJP6	HMSL10057	BRD-K68065987	3.33	0.54491	0.39855	1
BT20	MK-2206	LJP6	HMSL10057	BRD-K68065987	10	0.34148	0.062399	1
BT20	NVP-TAE684	LJP6	HMSL10024	BRD-K50140147	0.04	1.0213	1.0252	1
BT20	NVP-TAE684	LJP6	HMSL10024	BRD-K50140147	0.12	0.69275	0.61151	1
BT20	NVP-TAE684	LJP6	HMSL10024	BRD-K50140147	0.37	0.92165	0.90619	1
BT20	NVP-TAE684	LJP6	HMSL10024	BRD-K50140147	1.11	0.79468	0.74697	1
BT20	NVP-TAE684	LJP6	HMSL10024	BRD-K50140147	3.33	0.49217	0.31719	1
BT20	NVP-TAE684	LJP6	HMSL10024	BRD-K50140147	10	0.29828	-0.019176	1
BT20	PD-173074	LJP6	HMSL10026	BRD-K97764662	0.04	1.1238	1.1429	1
BT20	PD-173074	LJP6	HMSL10026	BRD-K97764662	0.12	1.112	1.1295	1
BT20	PD-173074	LJP6	HMSL10026	BRD-K97764662	0.37	1.1349	1.1551	1
BT20	PD-173074	LJP6	HMSL10026	BRD-K97764662	1.11	1.1852	1.2109	1
BT20	PD-173074	LJP6	HMSL10026	BRD-K97764662	3.33	1.1849	1.2102	1
BT20	PD-173074	LJP6	HMSL10026	BRD-K97764662	10	1.0229	1.0271	1
BT20	PF-562271	LJP6	HMSL10072	BRD-K99545815	0.04	0.93122	0.91639	1
BT20	PF-562271	LJP6	HMSL10072	BRD-K99545815	0.12	0.87881	0.85231	1
BT20	PF-562271	LJP6	HMSL10072	BRD-K99545815	0.37	0.83042	0.79211	1
BT20	PF-562271	LJP6	HMSL10072	BRD-K99545815	1.11	0.63874	0.53333	1
BT20	PF-562271	LJP6	HMSL10072	BRD-K99545815	3.33	0.36459	0.10401	1
BT20	PF-562271	LJP6	HMSL10072	BRD-K99545815	10	0.24147	-0.13461	1
BT20	PHA-793887	LJP6	HMSL10073	BRD-K64800655	0.04	0.57622	0.44555	1
BT20	PHA-793887	LJP6	HMSL10073	BRD-K64800655	0.12	0.54797	0.40202	1
BT20	PHA-793887	LJP6	HMSL10073	BRD-K64800655	0.37	0.47048	0.28179	1
BT20	PHA-793887	LJP6	HMSL10073	BRD-K64800655	1.11	0.36776	0.10785	1
BT20	PHA-793887	LJP6	HMSL10073	BRD-K64800655	3.33	0.30682	-0.0030397	1
BT20	PHA-793887	LJP6	HMSL10073	BRD-K64800655	10	0.25435	-0.10697	1
BT20	PI-103	LJP6	HMSL10126	BRD-K67868012	0.04	1.0075	1.0087	1
BT20	PI-103	LJP6	HMSL10126	BRD-K67868012	0.12	0.81799	0.77714	1
BT20	PI-103	LJP6	HMSL10126	BRD-K67868012	0.37	0.4799	0.29817	1
BT20	PI-103	LJP6	HMSL10126	BRD-K67868012	1.11	0.32479	0.031487	1
BT20	PI-103	LJP6	HMSL10126	BRD-K67868012	3.33	0.28849	-0.037983	1
BT20	PI-103	LJP6	HMSL10126	BRD-K67868012	10	0.26652	-0.081804	1
BT20	QL-X-138	LJP6	HMSL10075	BRD-K72636697	0.04	0.73484	0.66633	1
BT20	QL-X-138	LJP6	HMSL10075	BRD-K72636697	0.12	0.73959	0.67357	1
BT20	QL-X-138	LJP6	HMSL10075	BRD-K72636697	0.37	0.67896	0.59136	1
BT20	QL-X-138	LJP6	HMSL10075	BRD-K72636697	1.11	0.58659	0.46006	1
BT20	QL-X-138	LJP6	HMSL10075	BRD-K72636697	3.33	0.50803	0.34101	1
BT20	QL-X-138	LJP6	HMSL10075	BRD-K72636697	10	0.22856	-0.1614	1
BT20	QL-XII-47	LJP6	HMSL10077	BRD-K99252563	0.04	0.88269	0.85848	1
BT20	QL-XII-47	LJP6	HMSL10077	BRD-K99252563	0.12	0.81072	0.76786	1
BT20	QL-XII-47	LJP6	HMSL10077	BRD-K99252563	0.37	0.55311	0.41132	1
BT20	QL-XII-47	LJP6	HMSL10077	BRD-K99252563	1.11	0.32159	0.025107	1
BT20	QL-XII-47	LJP6	HMSL10077	BRD-K99252563	3.33	0.24498	-0.12651	1
BT20	QL-XII-47	LJP6	HMSL10077	BRD-K99252563	10	0.14869	-0.34959	1
BT20	WYE-125132	LJP6	HMSL10064	BRD-A45498368	0.04	0.57665	0.4464	1
BT20	WYE-125132	LJP6	HMSL10064	BRD-A45498368	0.12	0.4748	0.28994	1
BT20	WYE-125132	LJP6	HMSL10064	BRD-A45498368	0.37	0.45189	0.25299	1
BT20	WYE-125132	LJP6	HMSL10064	BRD-A45498368	1.11	0.4153	0.19203	1
BT20	WYE-125132	LJP6	HMSL10064	BRD-A45498368	3.33	0.41188	0.18645	1
BT20	WYE-125132	LJP6	HMSL10064	BRD-A45498368	10	0.37527	0.12315	1
BT20	XMD-1150	LJP6	HMSL10086	BRD-K01436366	0.04	0.9068	0.88833	1
BT20	XMD-1150	LJP6	HMSL10086	BRD-K01436366	0.12	0.90518	0.88641	1
BT20	XMD-1150	LJP6	HMSL10086	BRD-K01436366	0.37	0.83394	0.79751	1
BT20	XMD-1150	LJP6	HMSL10086	BRD-K01436366	1.11	0.7603	0.7022	1
BT20	XMD-1150	LJP6	HMSL10086	BRD-K01436366	3.33	0.64214	0.54099	1
BT20	XMD-1150	LJP6	HMSL10086	BRD-K01436366	10	0.44014	0.23354	1
BT20	Y-39983	LJP6	HMSL10149	BRD-K56751279	0.04	1.0069	1.0084	1
BT20	Y-39983	LJP6	HMSL10149	BRD-K56751279	0.12	0.99295	0.99217	1
BT20	Y-39983	LJP6	HMSL10149	BRD-K56751279	0.37	0.91297	0.89538	1
BT20	Y-39983	LJP6	HMSL10149	BRD-K56751279	1.11	0.86899	0.84146	1
BT20	Y-39983	LJP6	HMSL10149	BRD-K56751279	3.33	0.79985	0.75371	1
BT20	Y-39983	LJP6	HMSL10149	BRD-K56751279	10	0.41679	0.19412	1
BT20	ZSTK-474	LJP6	HMSL10053	BRD-K63068307	0.04	0.99968	1.0001	1
BT20	ZSTK-474	LJP6	HMSL10053	BRD-K63068307	0.12	0.91017	0.89261	1
BT20	ZSTK-474	LJP6	HMSL10053	BRD-K63068307	0.37	0.62896	0.52165	1
BT20	ZSTK-474	LJP6	HMSL10053	BRD-K63068307	1.11	0.40628	0.17641	1
BT20	ZSTK-474	LJP6	HMSL10053	BRD-K63068307	3.33	0.31526	0.013417	1
BT20	ZSTK-474	LJP6	HMSL10053	BRD-K63068307	10	0.28614	-0.043856	1
BT20	afatinib	LJP6	HMSL10133	BRD-A58767537	0.04	0.74001	0.67527	1
BT20	afatinib	LJP6	HMSL10133	BRD-A58767537	0.12	0.83874	0.80344	1
BT20	afatinib	LJP6	HMSL10133	BRD-A58767537	0.37	0.87118	0.84278	1
BT20	afatinib	LJP6	HMSL10133	BRD-A58767537	1.11	0.94588	0.93591	1
BT20	afatinib	LJP6	HMSL10133	BRD-A58767537	3.33	0.90343	0.88316	1
BT20	afatinib	LJP6	HMSL10133	BRD-A58767537	10	0.29174	-0.031731	1
BT20	alvocidib	LJP6	HMSL10011	BRD-K87909389	0.04	0.51983	0.3606	1
BT20	alvocidib	LJP6	HMSL10011	BRD-K87909389	0.12	0.25961	-0.095964	1
BT20	alvocidib	LJP6	HMSL10011	BRD-K87909389	0.37	0.23101	-0.1561	1
BT20	alvocidib	LJP6	HMSL10011	BRD-K87909389	1.11	0.20962	-0.20351	1
BT20	alvocidib	LJP6	HMSL10011	BRD-K87909389	3.33	0.22038	-0.18046	1
BT20	alvocidib	LJP6	HMSL10011	BRD-K87909389	10	0.21648	-0.18976	1
BT20	canertinib	LJP6	HMSL10120	BRD-K50168500	0.04	0.90737	0.88827	1
BT20	canertinib	LJP6	HMSL10120	BRD-K50168500	0.12	0.90535	0.88609	1
BT20	canertinib	LJP6	HMSL10120	BRD-K50168500	0.37	0.8489	0.81632	1
BT20	canertinib	LJP6	HMSL10120	BRD-K50168500	1.11	0.85797	0.82779	1
BT20	canertinib	LJP6	HMSL10120	BRD-K50168500	3.33	0.74685	0.68444	1
BT20	canertinib	LJP6	HMSL10120	BRD-K50168500	10	0.21977	-0.18096	1
BT20	celastrol	LJP6	HMSL10117	BRD-A24396574	0.04	1.0827	1.0958	1
BT20	celastrol	LJP6	HMSL10117	BRD-A24396574	0.12	1.1135	1.1305	1
BT20	celastrol	LJP6	HMSL10117	BRD-A24396574	0.37	0.85585	0.82478	1
BT20	celastrol	LJP6	HMSL10117	BRD-A24396574	1.11	0.43761	0.22853	1
BT20	celastrol	LJP6	HMSL10117	BRD-A24396574	3.33	0.15975	-0.32115	1
BT20	celastrol	LJP6	HMSL10117	BRD-A24396574	10	0.16522	-0.30729	1
BT20	fostamatinib	LJP6	HMSL10040	BRD-K20285085	0.04	1.0786	1.0897	1
BT20	fostamatinib	LJP6	HMSL10040	BRD-K20285085	0.12	1.0294	1.0343	1
BT20	fostamatinib	LJP6	HMSL10040	BRD-K20285085	0.37	1.0371	1.0436	1
BT20	fostamatinib	LJP6	HMSL10040	BRD-K20285085	1.11	1.0137	1.0161	1
BT20	fostamatinib	LJP6	HMSL10040	BRD-K20285085	3.33	0.92254	0.9073	1
BT20	fostamatinib	LJP6	HMSL10040	BRD-K20285085	10	0.45747	0.26122	1
BT20	gefitinib	LJP6	HMSL10098	BRD-K64052750	0.04	1.0708	1.0826	1
BT20	gefitinib	LJP6	HMSL10098	BRD-K64052750	0.12	1.0024	1.0031	1
BT20	gefitinib	LJP6	HMSL10098	BRD-K64052750	0.37	0.97416	0.96983	1
BT20	gefitinib	LJP6	HMSL10098	BRD-K64052750	1.11	0.93911	0.92708	1
BT20	gefitinib	LJP6	HMSL10098	BRD-K64052750	3.33	0.90288	0.88358	1
BT20	gefitinib	LJP6	HMSL10098	BRD-K64052750	10	0.79551	0.74821	1
BT20	imatinib	LJP6	HMSL10023	BRD-K92723993	0.04	1.02	1.0236	1
BT20	imatinib	LJP6	HMSL10023	BRD-K92723993	0.12	1.07	1.0813	1
BT20	imatinib	LJP6	HMSL10023	BRD-K92723993	0.37	1.014	1.0164	1
BT20	imatinib	LJP6	HMSL10023	BRD-K92723993	1.11	1.0467	1.055	1
BT20	imatinib	LJP6	HMSL10023	BRD-K92723993	3.33	1.0233	1.0276	1
BT20	imatinib	LJP6	HMSL10023	BRD-K92723993	10	0.97912	0.97553	1
BT20	lapatinib	LJP6	HMSL10051	BRD-K19687926	0.04	0.92578	0.91048	1
BT20	lapatinib	LJP6	HMSL10051	BRD-K19687926	0.12	0.97699	0.97223	1
BT20	lapatinib	LJP6	HMSL10051	BRD-K19687926	0.37	1.0007	1.0011	1
BT20	lapatinib	LJP6	HMSL10051	BRD-K19687926	1.11	0.95067	0.94127	1
BT20	lapatinib	LJP6	HMSL10051	BRD-K19687926	3.33	0.90411	0.88398	1
BT20	lapatinib	LJP6	HMSL10051	BRD-K19687926	10	0.79077	0.74215	1
BT20	linifanib	LJP6	HMSL10182	BRD-K99749624	0.04	1.0944	1.1096	1
BT20	linifanib	LJP6	HMSL10182	BRD-K99749624	0.12	1.0714	1.0832	1
BT20	linifanib	LJP6	HMSL10182	BRD-K99749624	0.37	1.0887	1.1031	1
BT20	linifanib	LJP6	HMSL10182	BRD-K99749624	1.11	1.0896	1.1043	1
BT20	linifanib	LJP6	HMSL10182	BRD-K99749624	3.33	1.0295	1.0343	1
BT20	linifanib	LJP6	HMSL10182	BRD-K99749624	10	0.53496	0.38392	1
BT20	nintedanib	LJP6	HMSL10151	BRD-K49075727	0.04	1.0648	1.0755	1
BT20	nintedanib	LJP6	HMSL10151	BRD-K49075727	0.12	1.0657	1.0767	1
BT20	nintedanib	LJP6	HMSL10151	BRD-K49075727	0.37	0.99033	0.98885	1
BT20	nintedanib	LJP6	HMSL10151	BRD-K49075727	1.11	0.89402	0.87231	1
BT20	nintedanib	LJP6	HMSL10151	BRD-K49075727	3.33	0.82307	0.78319	1
BT20	nintedanib	LJP6	HMSL10151	BRD-K49075727	10	0.61884	0.50706	1
BT20	palbociclib	LJP6	HMSL10071	BRD-K51313569	0.04	0.75307	0.69159	1
BT20	palbociclib	LJP6	HMSL10071	BRD-K51313569	0.12	0.63509	0.53017	1
BT20	palbociclib	LJP6	HMSL10071	BRD-K51313569	0.37	0.53882	0.38967	1
BT20	palbociclib	LJP6	HMSL10071	BRD-K51313569	1.11	0.47437	0.28914	1
BT20	palbociclib	LJP6	HMSL10071	BRD-K51313569	3.33	0.44635	0.24329	1
BT20	palbociclib	LJP6	HMSL10071	BRD-K51313569	10	0.43407	0.22348	1
BT20	saracatinib	LJP6	HMSL10032	BRD-K19540840	0.04	1.0488	1.0562	1
BT20	saracatinib	LJP6	HMSL10032	BRD-K19540840	0.12	0.97501	0.97058	1
BT20	saracatinib	LJP6	HMSL10032	BRD-K19540840	0.37	0.90905	0.89039	1
BT20	saracatinib	LJP6	HMSL10032	BRD-K19540840	1.11	0.80593	0.75907	1
BT20	saracatinib	LJP6	HMSL10032	BRD-K19540840	3.33	0.67115	0.58063	1
BT20	saracatinib	LJP6	HMSL10032	BRD-K19540840	10	0.41055	0.18325	1
BT20	selumetinib	LJP6	HMSL10056	BRD-K57080016	0.04	1.1379	1.1577	1
BT20	selumetinib	LJP6	HMSL10056	BRD-K57080016	0.12	1.0401	1.0472	1
BT20	selumetinib	LJP6	HMSL10056	BRD-K57080016	0.37	1.0577	1.0669	1
BT20	selumetinib	LJP6	HMSL10056	BRD-K57080016	1.11	1.066	1.0773	1
BT20	selumetinib	LJP6	HMSL10056	BRD-K57080016	3.33	1.0667	1.0778	1
BT20	selumetinib	LJP6	HMSL10056	BRD-K57080016	10	1.0075	1.0092	1
BT20	sirolimus	LJP6	HMSL10052	BRD-A79768653	0.04	0.65538	0.55973	1
BT20	sirolimus	LJP6	HMSL10052	BRD-A79768653	0.12	0.6724	0.58334	1
BT20	sirolimus	LJP6	HMSL10052	BRD-A79768653	0.37	0.67522	0.58675	1
BT20	sirolimus	LJP6	HMSL10052	BRD-A79768653	1.11	0.68532	0.60094	1
BT20	sirolimus	LJP6	HMSL10052	BRD-A79768653	3.33	0.6839	0.59865	1
BT20	sirolimus	LJP6	HMSL10052	BRD-A79768653	10	0.70579	0.62915	1
BT20	sorafenib	LJP6	HMSL10008	BRD-K23984367	0.04	0.95089	0.93968	1
BT20	sorafenib	LJP6	HMSL10008	BRD-K23984367	0.12	0.92041	0.90398	1
BT20	sorafenib	LJP6	HMSL10008	BRD-K23984367	0.37	0.89951	0.87779	1
BT20	sorafenib	LJP6	HMSL10008	BRD-K23984367	1.11	0.8775	0.85196	1
BT20	sorafenib	LJP6	HMSL10008	BRD-K23984367	3.33	0.85512	0.82333	1
BT20	sorafenib	LJP6	HMSL10008	BRD-K23984367	10	0.52412	0.36599	1
BT20	torin-1	LJP6	HMSL10079	BRD-K40175214	0.04	0.45412	0.25616	1
BT20	torin-1	LJP6	HMSL10079	BRD-K40175214	0.12	0.39052	0.1494	1
BT20	torin-1	LJP6	HMSL10079	BRD-K40175214	0.37	0.33082	0.042744	1
BT20	torin-1	LJP6	HMSL10079	BRD-K40175214	1.11	0.26896	-0.077988	1
BT20	torin-1	LJP6	HMSL10079	BRD-K40175214	3.33	0.22965	-0.16069	1
BT20	torin-1	LJP6	HMSL10079	BRD-K40175214	10	0.20001	-0.22652	1
HS578T	AKT-inhibitor-1-2	LJP5	HMSL10035	BRD-K04887706	0.04	0.97942	0.97691	1
HS578T	AKT-inhibitor-1-2	LJP5	HMSL10035	BRD-K04887706	0.12	0.9668	0.96286	1
HS578T	AKT-inhibitor-1-2	LJP5	HMSL10035	BRD-K04887706	0.37	0.93762	0.92976	1
HS578T	AKT-inhibitor-1-2	LJP5	HMSL10035	BRD-K04887706	1.11	0.89791	0.88375	1
HS578T	AKT-inhibitor-1-2	LJP5	HMSL10035	BRD-K04887706	3.33	0.90619	0.89355	1
HS578T	AKT-inhibitor-1-2	LJP5	HMSL10035	BRD-K04887706	10	0.53807	0.41756	1
HS578T	AZD-6482	LJP5	HMSL10059	BRD-K58772419	0.04	0.94637	0.93945	1
HS578T	AZD-6482	LJP5	HMSL10059	BRD-K58772419	0.12	0.90075	0.88689	1
HS578T	AZD-6482	LJP5	HMSL10059	BRD-K58772419	0.37	0.86023	0.83947	1
HS578T	AZD-6482	LJP5	HMSL10059	BRD-K58772419	1.11	0.7915	0.75623	1
HS578T	AZD-6482	LJP5	HMSL10059	BRD-K58772419	3.33	0.70044	0.64118	1
HS578T	AZD-6482	LJP5	HMSL10059	BRD-K58772419	10	0.48449	0.33714	1
HS578T	AZD-8330	LJP5	HMSL10164	BRD-K37687095	0.04	0.47298	0.31904	1
HS578T	AZD-8330	LJP5	HMSL10164	BRD-K37687095	0.12	0.45771	0.29569	1
HS578T	AZD-8330	LJP5	HMSL10164	BRD-K37687095	0.37	0.48514	0.3379	1
HS578T	AZD-8330	LJP5	HMSL10164	BRD-K37687095	1.11	0.48531	0.33851	1
HS578T	AZD-8330	LJP5	HMSL10164	BRD-K37687095	3.33	0.47678	0.32514	1
HS578T	AZD-8330	LJP5	HMSL10164	BRD-K37687095	10	0.46667	0.30972	1
HS578T	BRD-A18328003	LJP5	HMSL10234	BRD-A18328003	0.04	0.74334	0.69624	1
HS578T	BRD-A18328003	LJP5	HMSL10234	BRD-A18328003	0.12	0.55062	0.43572	1
HS578T	BRD-A18328003	LJP5	HMSL10234	BRD-A18328003	0.37	0.44826	0.28085	1
HS578T	BRD-A18328003	LJP5	HMSL10234	BRD-A18328003	1.11	0.41432	0.22601	1
HS578T	BRD-A18328003	LJP5	HMSL10234	BRD-A18328003	3.33	0.40517	0.21093	1
HS578T	BRD-A18328003	LJP5	HMSL10234	BRD-A18328003	10	0.37037	0.15123	1
HS578T	BRD-K20696416	LJP5	HMSL10122	BRD-K20696416	0.04	1.0415	1.0458	1
HS578T	BRD-K20696416	LJP5	HMSL10122	BRD-K20696416	0.12	1.028	1.0309	1
HS578T	BRD-K20696416	LJP5	HMSL10122	BRD-K20696416	0.37	1.0221	1.0245	1
HS578T	BRD-K20696416	LJP5	HMSL10122	BRD-K20696416	1.11	1.0164	1.0183	1
HS578T	BRD-K20696416	LJP5	HMSL10122	BRD-K20696416	3.33	1.0154	1.017	1
HS578T	BRD-K20696416	LJP5	HMSL10122	BRD-K20696416	10	0.52294	0.39503	1
HS578T	BRD-K24496482	LJP5	HMSL10046	BRD-K24496482	0.04	1.2087	1.2219	1
HS578T	BRD-K24496482	LJP5	HMSL10046	BRD-K24496482	0.12	1.1726	1.1849	1
HS578T	BRD-K24496482	LJP5	HMSL10046	BRD-K24496482	0.37	1.1691	1.1812	1
HS578T	BRD-K24496482	LJP5	HMSL10046	BRD-K24496482	1.11	1.2045	1.2177	1
HS578T	BRD-K24496482	LJP5	HMSL10046	BRD-K24496482	3.33	1.2167	1.2301	1
HS578T	BRD-K24496482	LJP5	HMSL10046	BRD-K24496482	10	0.91971	0.90921	1
HS578T	BRD-K29395450	LJP5	HMSL10190	BRD-K29395450	0.04	1.0174	1.0193	1
HS578T	BRD-K29395450	LJP5	HMSL10190	BRD-K29395450	0.12	1.0281	1.0311	1
HS578T	BRD-K29395450	LJP5	HMSL10190	BRD-K29395450	0.37	1.0411	1.0452	1
HS578T	BRD-K29395450	LJP5	HMSL10190	BRD-K29395450	1.11	1.0132	1.0146	1
HS578T	BRD-K29395450	LJP5	HMSL10190	BRD-K29395450	3.33	0.7135	0.65811	1
HS578T	BRD-K29395450	LJP5	HMSL10190	BRD-K29395450	10	0.4185	0.23291	1
HS578T	BRD-K54997624	LJP5	HMSL10233	BRD-K54997624	0.04	0.97781	0.97504	1
HS578T	BRD-K54997624	LJP5	HMSL10233	BRD-K54997624	0.12	0.92406	0.91413	1
HS578T	BRD-K54997624	LJP5	HMSL10233	BRD-K54997624	0.37	0.90398	0.891	1
HS578T	BRD-K54997624	LJP5	HMSL10233	BRD-K54997624	1.11	0.88082	0.8638	1
HS578T	BRD-K54997624	LJP5	HMSL10233	BRD-K54997624	3.33	0.79181	0.75669	1
HS578T	BRD-K54997624	LJP5	HMSL10233	BRD-K54997624	10	0.65337	0.57889	1
HS578T	BRD-K65182930	LJP5	HMSL10161	BRD-K65182930	0.04	0.41445	0.22595	1
HS578T	BRD-K65182930	LJP5	HMSL10161	BRD-K65182930	0.12	0.40953	0.21805	1
HS578T	BRD-K65182930	LJP5	HMSL10161	BRD-K65182930	0.37	0.40499	0.21047	1
HS578T	BRD-K65182930	LJP5	HMSL10161	BRD-K65182930	1.11	0.41952	0.23449	1
HS578T	BRD-K65182930	LJP5	HMSL10161	BRD-K65182930	3.33	0.41715	0.23028	1
HS578T	BRD-K65182930	LJP5	HMSL10161	BRD-K65182930	10	0.40232	0.20619	1
HS578T	BRD-U41416256	LJP5	HMSL10078	BRD-U41416256	0.04	1.0164	1.0182	1
HS578T	BRD-U41416256	LJP5	HMSL10078	BRD-U41416256	0.12	1.0198	1.0218	1
HS578T	BRD-U41416256	LJP5	HMSL10078	BRD-U41416256	0.37	0.8917	0.87654	1
HS578T	BRD-U41416256	LJP5	HMSL10078	BRD-U41416256	1.11	0.44059	0.26844	1
HS578T	BRD-U41416256	LJP5	HMSL10078	BRD-U41416256	3.33	0.25778	-0.058055	1
HS578T	BRD-U41416256	LJP5	HMSL10078	BRD-U41416256	10	0.22767	-0.12322	1
HS578T	BRD-U60236422	LJP5	HMSL10039	BRD-U60236422	0.04	1.0099	1.0111	1
HS578T	BRD-U60236422	LJP5	HMSL10039	BRD-U60236422	0.12	0.72157	0.66812	1
HS578T	BRD-U60236422	LJP5	HMSL10039	BRD-U60236422	0.37	0.62191	0.53622	1
HS578T	BRD-U60236422	LJP5	HMSL10039	BRD-U60236422	1.11	0.37456	0.15865	1
HS578T	BRD-U60236422	LJP5	HMSL10039	BRD-U60236422	3.33	0.3375	0.092407	1
HS578T	BRD-U60236422	LJP5	HMSL10039	BRD-U60236422	10	0.19035	-0.20836	1
HS578T	BRD-U64521890	LJP5	HMSL10091	BRD-U64521890	0.04	0.55992	0.44926	1
HS578T	BRD-U64521890	LJP5	HMSL10091	BRD-U64521890	0.12	0.42486	0.24319	1
HS578T	BRD-U64521890	LJP5	HMSL10091	BRD-U64521890	0.37	0.43284	0.25599	1
HS578T	BRD-U64521890	LJP5	HMSL10091	BRD-U64521890	1.11	0.40703	0.21382	1
HS578T	BRD-U64521890	LJP5	HMSL10091	BRD-U64521890	3.33	0.3117	0.046756	1
HS578T	BRD-U64521890	LJP5	HMSL10091	BRD-U64521890	10	0.2569	-0.060462	1
HS578T	BX-912	LJP5	HMSL10055	BRD-K49669041	0.04	0.97291	0.9697	1
HS578T	BX-912	LJP5	HMSL10055	BRD-K49669041	0.12	0.94154	0.93425	1
HS578T	BX-912	LJP5	HMSL10055	BRD-K49669041	0.37	0.86648	0.84704	1
HS578T	BX-912	LJP5	HMSL10055	BRD-K49669041	1.11	0.52739	0.40141	1
HS578T	BX-912	LJP5	HMSL10055	BRD-K49669041	3.33	0.41656	0.22971	1
HS578T	BX-912	LJP5	HMSL10055	BRD-K49669041	10	0.28873	0.0031541	1
HS578T	CGP-60474	LJP5	HMSL10025	BRD-K79090631	0.04	0.94044	0.93276	1
HS578T	CGP-60474	LJP5	HMSL10025	BRD-K79090631	0.12	0.40864	0.21642	1
HS578T	CGP-60474	LJP5	HMSL10025	BRD-K79090631	0.37	0.25859	-0.057176	1
HS578T	CGP-60474	LJP5	HMSL10025	BRD-K79090631	1.11	0.25866	-0.056714	1
HS578T	CGP-60474	LJP5	HMSL10025	BRD-K79090631	3.33	0.29126	0.0073263	1
HS578T	CGP-60474	LJP5	HMSL10025	BRD-K79090631	10	0.24348	-0.087912	1
HS578T	CP-724714	LJP5	HMSL10010	BRD-K76908866	0.04	0.98086	0.9787	1
HS578T	CP-724714	LJP5	HMSL10010	BRD-K76908866	0.12	0.99404	0.99318	1
HS578T	CP-724714	LJP5	HMSL10010	BRD-K76908866	0.37	0.95336	0.94732	1
HS578T	CP-724714	LJP5	HMSL10010	BRD-K76908866	1.11	0.96965	0.96602	1
HS578T	CP-724714	LJP5	HMSL10010	BRD-K76908866	3.33	0.92674	0.9173	1
HS578T	CP-724714	LJP5	HMSL10010	BRD-K76908866	10	0.88061	0.86353	1
HS578T	CP466722	LJP5	HMSL10009	BRD-K15592317	0.04	1.0364	1.04	1
HS578T	CP466722	LJP5	HMSL10009	BRD-K15592317	0.12	1.0552	1.0606	1
HS578T	CP466722	LJP5	HMSL10009	BRD-K15592317	0.37	1.0651	1.0713	1
HS578T	CP466722	LJP5	HMSL10009	BRD-K15592317	1.11	1.0509	1.056	1
HS578T	CP466722	LJP5	HMSL10009	BRD-K15592317	3.33	1.0556	1.061	1
HS578T	CP466722	LJP5	HMSL10009	BRD-K15592317	10	0.74959	0.70376	1
HS578T	CYT387	LJP5	HMSL10140	BRD-K87737963	0.04	0.90804	0.89544	1
HS578T	CYT387	LJP5	HMSL10140	BRD-K87737963	0.12	0.85027	0.82772	1
HS578T	CYT387	LJP5	HMSL10140	BRD-K87737963	0.37	0.78114	0.74366	1
HS578T	CYT387	LJP5	HMSL10140	BRD-K87737963	1.11	0.7126	0.65674	1
HS578T	CYT387	LJP5	HMSL10140	BRD-K87737963	3.33	0.59147	0.49374	1
HS578T	CYT387	LJP5	HMSL10140	BRD-K87737963	10	0.40247	0.20617	1
HS578T	GSK-1059615	LJP5	HMSL10172	BRD-K02708799	0.04	0.97881	0.97638	1
HS578T	GSK-1059615	LJP5	HMSL10172	BRD-K02708799	0.12	0.88885	0.87327	1
HS578T	GSK-1059615	LJP5	HMSL10172	BRD-K02708799	0.37	0.67711	0.61059	1
HS578T	GSK-1059615	LJP5	HMSL10172	BRD-K02708799	1.11	0.48441	0.33695	1
HS578T	GSK-1059615	LJP5	HMSL10172	BRD-K02708799	3.33	0.32659	0.074022	1
HS578T	GSK-1059615	LJP5	HMSL10172	BRD-K02708799	10	0.27408	-0.025505	1
HS578T	GSK-690693	LJP5	HMSL10128	BRD-A87137733	0.04	0.81266	0.78216	1
HS578T	GSK-690693	LJP5	HMSL10128	BRD-A87137733	0.12	0.7734	0.73385	1
HS578T	GSK-690693	LJP5	HMSL10128	BRD-A87137733	0.37	0.72367	0.6711	1
HS578T	GSK-690693	LJP5	HMSL10128	BRD-A87137733	1.11	0.7076	0.64968	1
HS578T	GSK-690693	LJP5	HMSL10128	BRD-A87137733	3.33	0.70968	0.6529	1
HS578T	GSK-690693	LJP5	HMSL10128	BRD-A87137733	10	0.72985	0.67901	1
HS578T	HG-5-113-01	LJP5	HMSL10015	BRD-K93747373	0.04	0.94859	0.94226	1
HS578T	HG-5-113-01	LJP5	HMSL10015	BRD-K93747373	0.12	0.89897	0.88513	1
HS578T	HG-5-113-01	LJP5	HMSL10015	BRD-K93747373	0.37	0.82283	0.79466	1
HS578T	HG-5-113-01	LJP5	HMSL10015	BRD-K93747373	1.11	0.64951	0.57365	1
HS578T	HG-5-113-01	LJP5	HMSL10015	BRD-K93747373	3.33	0.43277	0.25588	1
HS578T	HG-5-113-01	LJP5	HMSL10015	BRD-K93747373	10	0.30757	0.039034	1
HS578T	LDN-193189	LJP5	HMSL10115	BRD-K04853698	0.04	0.96284	0.95828	1
HS578T	LDN-193189	LJP5	HMSL10115	BRD-K04853698	0.12	0.93181	0.92292	1
HS578T	LDN-193189	LJP5	HMSL10115	BRD-K04853698	0.37	0.91027	0.89806	1
HS578T	LDN-193189	LJP5	HMSL10115	BRD-K04853698	1.11	0.93235	0.92333	1
HS578T	LDN-193189	LJP5	HMSL10115	BRD-K04853698	3.33	0.77555	0.73609	1
HS578T	LDN-193189	LJP5	HMSL10115	BRD-K04853698	10	0.15954	-0.28084	1
HS578T	NU-7441	LJP5	HMSL10061	BRD-K00337317	0.04	0.98669	0.98524	1
HS578T	NU-7441	LJP5	HMSL10061	BRD-K00337317	0.12	0.94907	0.94279	1
HS578T	NU-7441	LJP5	HMSL10061	BRD-K00337317	0.37	0.91419	0.90284	1
HS578T	NU-7441	LJP5	HMSL10061	BRD-K00337317	1.11	0.79712	0.76332	1
HS578T	NU-7441	LJP5	HMSL10061	BRD-K00337317	3.33	0.67828	0.61211	1
HS578T	NU-7441	LJP5	HMSL10061	BRD-K00337317	10	0.3664	0.14491	1
HS578T	NVP-BEZ235	LJP5	HMSL10232	BRD-K12184916	0.04	0.48274	0.33446	1
HS578T	NVP-BEZ235	LJP5	HMSL10232	BRD-K12184916	0.12	0.45178	0.28614	1
HS578T	NVP-BEZ235	LJP5	HMSL10232	BRD-K12184916	0.37	0.40379	0.20857	1
HS578T	NVP-BEZ235	LJP5	HMSL10232	BRD-K12184916	1.11	0.42024	0.23558	1
HS578T	NVP-BEZ235	LJP5	HMSL10232	BRD-K12184916	3.33	0.36353	0.13987	1
HS578T	NVP-BEZ235	LJP5	HMSL10232	BRD-K12184916	10	0.36515	0.14276	1
HS578T	PD-0325901	LJP5	HMSL10101	BRD-K49865102	0.04	0.56267	0.45321	1
HS578T	PD-0325901	LJP5	HMSL10101	BRD-K49865102	0.12	0.52775	0.40211	1
HS578T	PD-0325901	LJP5	HMSL10101	BRD-K49865102	0.37	0.49996	0.36071	1
HS578T	PD-0325901	LJP5	HMSL10101	BRD-K49865102	1.11	0.49219	0.34908	1
HS578T	PD-0325901	LJP5	HMSL10101	BRD-K49865102	3.33	0.42451	0.2424	1
HS578T	PD-0325901	LJP5	HMSL10101	BRD-K49865102	10	0.40996	0.2183	1
HS578T	PD-184352	LJP5	HMSL10048	BRD-K05104363	0.04	0.76678	0.72543	1
HS578T	PD-184352	LJP5	HMSL10048	BRD-K05104363	0.12	0.6827	0.61788	1
HS578T	PD-184352	LJP5	HMSL10048	BRD-K05104363	0.37	0.62227	0.53673	1
HS578T	PD-184352	LJP5	HMSL10048	BRD-K05104363	1.11	0.56934	0.46277	1
HS578T	PD-184352	LJP5	HMSL10048	BRD-K05104363	3.33	0.53988	0.41988	1
HS578T	PD-184352	LJP5	HMSL10048	BRD-K05104363	10	0.48794	0.34201	1
HS578T	PF-431396	LJP5	HMSL10116	BRD-K93788137	0.04	0.7965	0.76258	1
HS578T	PF-431396	LJP5	HMSL10116	BRD-K93788137	0.12	0.75938	0.71647	1
HS578T	PF-431396	LJP5	HMSL10116	BRD-K93788137	0.37	0.67279	0.60483	1
HS578T	PF-431396	LJP5	HMSL10116	BRD-K93788137	1.11	0.49068	0.34671	1
HS578T	PF-431396	LJP5	HMSL10116	BRD-K93788137	3.33	0.42287	0.23994	1
HS578T	PF-431396	LJP5	HMSL10116	BRD-K93788137	10	0.2696	-0.034365	1
HS578T	PF-477736	LJP5	HMSL10112	BRD-K03063480	0.04	0.97659	0.97391	1
HS578T	PF-477736	LJP5	HMSL10112	BRD-K03063480	0.12	0.69973	0.63923	1
HS578T	PF-477736	LJP5	HMSL10112	BRD-K03063480	0.37	0.42546	0.24424	1
HS578T	PF-477736	LJP5	HMSL10112	BRD-K03063480	1.11	0.37395	0.15776	1
HS578T	PF-477736	LJP5	HMSL10112	BRD-K03063480	3.33	0.34626	0.10967	1
HS578T	PF-477736	LJP5	HMSL10112	BRD-K03063480	10	0.32	0.06153	1
HS578T	PHA-665752	LJP5	HMSL10125	BRD-K95435023	0.04	1.0154	1.0169	1
HS578T	PHA-665752	LJP5	HMSL10125	BRD-K95435023	0.12	1.0017	1.0019	1
HS578T	PHA-665752	LJP5	HMSL10125	BRD-K95435023	0.37	1.008	1.0088	1
HS578T	PHA-665752	LJP5	HMSL10125	BRD-K95435023	1.11	0.98048	0.97818	1
HS578T	PHA-665752	LJP5	HMSL10125	BRD-K95435023	3.33	0.97369	0.97067	1
HS578T	PHA-665752	LJP5	HMSL10125	BRD-K95435023	10	0.60859	0.50841	1
HS578T	PLX-4720	LJP5	HMSL10049	BRD-K16478699	0.04	1.0613	1.067	1
HS578T	PLX-4720	LJP5	HMSL10049	BRD-K16478699	0.12	1.1157	1.125	1
HS578T	PLX-4720	LJP5	HMSL10049	BRD-K16478699	0.37	1.1438	1.1546	1
HS578T	PLX-4720	LJP5	HMSL10049	BRD-K16478699	1.11	1.1683	1.1803	1
HS578T	PLX-4720	LJP5	HMSL10049	BRD-K16478699	3.33	1.113	1.1224	1
HS578T	PLX-4720	LJP5	HMSL10049	BRD-K16478699	10	0.89256	0.87753	1
HS578T	SAR-245408	LJP5	HMSL10148	BRD-K04801023	0.04	1.0199	1.022	1
HS578T	SAR-245408	LJP5	HMSL10148	BRD-K04801023	0.12	1.0171	1.0188	1
HS578T	SAR-245408	LJP5	HMSL10148	BRD-K04801023	0.37	0.98928	0.98811	1
HS578T	SAR-245408	LJP5	HMSL10148	BRD-K04801023	1.11	0.99356	0.99276	1
HS578T	SAR-245408	LJP5	HMSL10148	BRD-K04801023	3.33	0.93448	0.92618	1
HS578T	SAR-245408	LJP5	HMSL10148	BRD-K04801023	10	0.86664	0.84711	1
HS578T	SU-11274	LJP5	HMSL10119	BRD-K02965346	0.04	1.0298	1.0329	1
HS578T	SU-11274	LJP5	HMSL10119	BRD-K02965346	0.12	0.98794	0.98658	1
HS578T	SU-11274	LJP5	HMSL10119	BRD-K02965346	0.37	0.95427	0.94869	1
HS578T	SU-11274	LJP5	HMSL10119	BRD-K02965346	1.11	0.8784	0.86105	1
HS578T	SU-11274	LJP5	HMSL10119	BRD-K02965346	3.33	0.82527	0.79765	1
HS578T	SU-11274	LJP5	HMSL10119	BRD-K02965346	10	0.4235	0.24105	1
HS578T	TG-101348	LJP5	HMSL10141	BRD-K12502280	0.04	1.0248	1.0269	1
HS578T	TG-101348	LJP5	HMSL10141	BRD-K12502280	0.12	0.99559	0.99481	1
HS578T	TG-101348	LJP5	HMSL10141	BRD-K12502280	0.37	0.91407	0.90242	1
HS578T	TG-101348	LJP5	HMSL10141	BRD-K12502280	1.11	0.76057	0.71795	1
HS578T	TG-101348	LJP5	HMSL10141	BRD-K12502280	3.33	0.48856	0.34338	1
HS578T	TG-101348	LJP5	HMSL10141	BRD-K12502280	10	0.28462	-0.0049739	1
HS578T	TGX-221	LJP5	HMSL10171	BRD-A41692738	0.04	0.93292	0.92395	1
HS578T	TGX-221	LJP5	HMSL10171	BRD-A41692738	0.12	0.87189	0.85174	1
HS578T	TGX-221	LJP5	HMSL10171	BRD-A41692738	0.37	0.91552	0.90411	1
HS578T	TGX-221	LJP5	HMSL10171	BRD-A41692738	1.11	0.91083	0.89866	1
HS578T	TGX-221	LJP5	HMSL10171	BRD-A41692738	3.33	0.5639	0.45492	1
HS578T	TGX-221	LJP5	HMSL10171	BRD-A41692738	10	0.74127	0.69205	1
HS578T	TWS-119	LJP5	HMSL10111	BRD-K94176593	0.04	1.0195	1.0214	1
HS578T	TWS-119	LJP5	HMSL10111	BRD-K94176593	0.12	0.98876	0.98719	1
HS578T	TWS-119	LJP5	HMSL10111	BRD-K94176593	0.37	0.98099	0.97882	1
HS578T	TWS-119	LJP5	HMSL10111	BRD-K94176593	1.11	0.88723	0.87145	1
HS578T	TWS-119	LJP5	HMSL10111	BRD-K94176593	3.33	0.79406	0.75958	1
HS578T	TWS-119	LJP5	HMSL10111	BRD-K94176593	10	0.30942	0.040159	1
HS578T	WZ-3105	LJP5	HMSL10084	BRD-K92571446	0.04	0.27411	-0.02617	1
HS578T	WZ-3105	LJP5	HMSL10084	BRD-K92571446	0.12	0.25804	-0.057684	1
HS578T	WZ-3105	LJP5	HMSL10084	BRD-K92571446	0.37	0.26767	-0.038317	1
HS578T	WZ-3105	LJP5	HMSL10084	BRD-K92571446	1.11	0.26413	-0.045531	1
HS578T	WZ-3105	LJP5	HMSL10084	BRD-K92571446	3.33	0.25922	-0.05516	1
HS578T	WZ-3105	LJP5	HMSL10084	BRD-K92571446	10	0.28236	-0.0095695	1
HS578T	YM-201636	LJP5	HMSL10109	BRD-K48488978	0.04	1.0461	1.0506	1
HS578T	YM-201636	LJP5	HMSL10109	BRD-K48488978	0.12	0.99724	0.99695	1
HS578T	YM-201636	LJP5	HMSL10109	BRD-K48488978	0.37	1.0044	1.005	1
HS578T	YM-201636	LJP5	HMSL10109	BRD-K48488978	1.11	0.90374	0.89041	1
HS578T	YM-201636	LJP5	HMSL10109	BRD-K48488978	3.33	0.73988	0.6911	1
HS578T	YM-201636	LJP5	HMSL10109	BRD-K48488978	10	0.39294	0.19038	1
HS578T	barasertib	LJP5	HMSL10067	BRD-K63923597	0.04	0.58605	0.48585	1
HS578T	barasertib	LJP5	HMSL10067	BRD-K63923597	0.12	0.58166	0.4799	1
HS578T	barasertib	LJP5	HMSL10067	BRD-K63923597	0.37	0.59241	0.49536	1
HS578T	barasertib	LJP5	HMSL10067	BRD-K63923597	1.11	0.57169	0.46601	1
HS578T	barasertib	LJP5	HMSL10067	BRD-K63923597	3.33	0.52051	0.39162	1
HS578T	barasertib	LJP5	HMSL10067	BRD-K63923597	10	0.44567	0.27622	1
HS578T	brivanib	LJP5	HMSL10177	BRD-A21584801	0.04	0.951	0.945	1
HS578T	brivanib	LJP5	HMSL10177	BRD-A21584801	0.12	0.95045	0.94437	1
HS578T	brivanib	LJP5	HMSL10177	BRD-A21584801	0.37	0.95803	0.953	1
HS578T	brivanib	LJP5	HMSL10177	BRD-A21584801	1.11	0.93887	0.93122	1
HS578T	brivanib	LJP5	HMSL10177	BRD-A21584801	3.33	0.93081	0.92198	1
HS578T	brivanib	LJP5	HMSL10177	BRD-A21584801	10	0.85246	0.83033	1
HS578T	buparlisib	LJP5	HMSL10147	BRD-K42191735	0.04	0.98519	0.98339	1
HS578T	buparlisib	LJP5	HMSL10147	BRD-K42191735	0.12	0.89025	0.87498	1
HS578T	buparlisib	LJP5	HMSL10147	BRD-K42191735	0.37	0.76513	0.7231	1
HS578T	buparlisib	LJP5	HMSL10147	BRD-K42191735	1.11	0.42934	0.24992	1
HS578T	buparlisib	LJP5	HMSL10147	BRD-K42191735	3.33	0.2349	-0.10726	1
HS578T	buparlisib	LJP5	HMSL10147	BRD-K42191735	10	0.20277	-0.17782	1
HS578T	crizotinib	LJP5	HMSL10027	BRD-K78431006	0.04	0.9735	0.97031	1
HS578T	crizotinib	LJP5	HMSL10027	BRD-K78431006	0.12	0.99301	0.99228	1
HS578T	crizotinib	LJP5	HMSL10027	BRD-K78431006	0.37	0.92278	0.91263	1
HS578T	crizotinib	LJP5	HMSL10027	BRD-K78431006	1.11	0.86952	0.85056	1
HS578T	crizotinib	LJP5	HMSL10027	BRD-K78431006	3.33	0.60692	0.5154	1
HS578T	crizotinib	LJP5	HMSL10027	BRD-K78431006	10	0.3342	0.087477	1
HS578T	dasatinib	LJP5	HMSL10020	BRD-K49328571	0.04	0.70509	0.64723	1
HS578T	dasatinib	LJP5	HMSL10020	BRD-K49328571	0.12	0.54249	0.42397	1
HS578T	dasatinib	LJP5	HMSL10020	BRD-K49328571	0.37	0.417	0.2297	1
HS578T	dasatinib	LJP5	HMSL10020	BRD-K49328571	1.11	0.39643	0.19628	1
HS578T	dasatinib	LJP5	HMSL10020	BRD-K49328571	3.33	0.39866	0.19922	1
HS578T	dasatinib	LJP5	HMSL10020	BRD-K49328571	10	0.35289	0.12129	1
HS578T	dovitinib	LJP5	HMSL10127	BRD-K85402309	0.04	0.78787	0.75151	1
HS578T	dovitinib	LJP5	HMSL10127	BRD-K85402309	0.12	0.62579	0.54109	1
HS578T	dovitinib	LJP5	HMSL10127	BRD-K85402309	0.37	0.51712	0.38655	1
HS578T	dovitinib	LJP5	HMSL10127	BRD-K85402309	1.11	0.51148	0.3782	1
HS578T	dovitinib	LJP5	HMSL10127	BRD-K85402309	3.33	0.50582	0.36918	1
HS578T	dovitinib	LJP5	HMSL10127	BRD-K85402309	10	0.54297	0.42441	1
HS578T	enzastaurin	LJP5	HMSL10069	BRD-K79404599	0.04	1.0137	1.0151	1
HS578T	enzastaurin	LJP5	HMSL10069	BRD-K79404599	0.12	1.0082	1.0091	1
HS578T	enzastaurin	LJP5	HMSL10069	BRD-K79404599	0.37	1.0102	1.0113	1
HS578T	enzastaurin	LJP5	HMSL10069	BRD-K79404599	1.11	1.0134	1.015	1
HS578T	enzastaurin	LJP5	HMSL10069	BRD-K79404599	3.33	0.99755	0.99712	1
HS578T	enzastaurin	LJP5	HMSL10069	BRD-K79404599	10	0.94839	0.94198	1
HS578T	erlotinib	LJP5	HMSL10097	BRD-K70401845	0.04	0.97167	0.9683	1
HS578T	erlotinib	LJP5	HMSL10097	BRD-K70401845	0.12	0.94887	0.94259	1
HS578T	erlotinib	LJP5	HMSL10097	BRD-K70401845	0.37	0.94877	0.9424	1
HS578T	erlotinib	LJP5	HMSL10097	BRD-K70401845	1.11	0.94531	0.93854	1
HS578T	erlotinib	LJP5	HMSL10097	BRD-K70401845	3.33	0.92337	0.91332	1
HS578T	erlotinib	LJP5	HMSL10097	BRD-K70401845	10	0.66144	0.58962	1
HS578T	foretinib	LJP5	HMSL10157	BRD-K03449891	0.04	0.94121	0.93386	1
HS578T	foretinib	LJP5	HMSL10157	BRD-K03449891	0.12	0.87479	0.85681	1
HS578T	foretinib	LJP5	HMSL10157	BRD-K03449891	0.37	0.63447	0.55325	1
HS578T	foretinib	LJP5	HMSL10157	BRD-K03449891	1.11	0.51965	0.3904	1
HS578T	foretinib	LJP5	HMSL10157	BRD-K03449891	3.33	0.46046	0.2994	1
HS578T	foretinib	LJP5	HMSL10157	BRD-K03449891	10	0.21533	-0.14891	1
HS578T	geldanamycin	LJP5	HMSL10108	BRD-A19500257	0.04	0.7888	0.753	1
HS578T	geldanamycin	LJP5	HMSL10108	BRD-A19500257	0.12	0.44658	0.27813	1
HS578T	geldanamycin	LJP5	HMSL10108	BRD-A19500257	0.37	0.38281	0.17298	1
HS578T	geldanamycin	LJP5	HMSL10108	BRD-A19500257	1.11	0.39408	0.19242	1
HS578T	geldanamycin	LJP5	HMSL10108	BRD-A19500257	3.33	0.37652	0.16254	1
HS578T	geldanamycin	LJP5	HMSL10108	BRD-A19500257	10	0.31949	0.061162	1
HS578T	linsitinib	LJP5	HMSL10135	BRD-K07667918	0.04	0.98053	0.97828	1
HS578T	linsitinib	LJP5	HMSL10135	BRD-K07667918	0.12	0.96905	0.96539	1
HS578T	linsitinib	LJP5	HMSL10135	BRD-K07667918	0.37	0.92526	0.91556	1
HS578T	linsitinib	LJP5	HMSL10135	BRD-K07667918	1.11	0.96628	0.96219	1
HS578T	linsitinib	LJP5	HMSL10135	BRD-K07667918	3.33	0.96741	0.96342	1
HS578T	linsitinib	LJP5	HMSL10135	BRD-K07667918	10	0.81737	0.78805	1
HS578T	mitoxantrone	LJP5	-666	BRD-K21680192	0.04	0.39927	0.20064	1
HS578T	mitoxantrone	LJP5	-666	BRD-K21680192	0.12	0.31422	0.050536	1
HS578T	mitoxantrone	LJP5	-666	BRD-K21680192	0.37	0.28882	0.0032245	1
HS578T	mitoxantrone	LJP5	-666	BRD-K21680192	1.11	0.23911	-0.097295	1
HS578T	mitoxantrone	LJP5	-666	BRD-K21680192	3.33	0.16388	-0.2678	1
HS578T	mitoxantrone	LJP5	-666	BRD-K21680192	10	0.13658	-0.3389	1
HS578T	neratinib	LJP5	HMSL10018	BRD-K85606544	0.04	0.90219	0.88893	1
HS578T	neratinib	LJP5	HMSL10018	BRD-K85606544	0.12	0.83606	0.81061	1
HS578T	neratinib	LJP5	HMSL10018	BRD-K85606544	0.37	0.74701	0.70076	1
HS578T	neratinib	LJP5	HMSL10018	BRD-K85606544	1.11	0.60316	0.51035	1
HS578T	neratinib	LJP5	HMSL10018	BRD-K85606544	3.33	0.50042	0.36157	1
HS578T	neratinib	LJP5	HMSL10018	BRD-K85606544	10	0.28844	0.0023579	1
HS578T	nilotinib	LJP5	HMSL10099	BRD-K81528515	0.04	1.1221	1.1321	1
HS578T	nilotinib	LJP5	HMSL10099	BRD-K81528515	0.12	1.1348	1.1454	1
HS578T	nilotinib	LJP5	HMSL10099	BRD-K81528515	0.37	1.1445	1.1555	1
HS578T	nilotinib	LJP5	HMSL10099	BRD-K81528515	1.11	1.1146	1.1241	1
HS578T	nilotinib	LJP5	HMSL10099	BRD-K81528515	3.33	1.1321	1.1427	1
HS578T	nilotinib	LJP5	HMSL10099	BRD-K81528515	10	0.35536	0.12446	1
HS578T	pelitinib	LJP5	HMSL10159	BRD-K08799216	0.04	0.99323	0.99247	1
HS578T	pelitinib	LJP5	HMSL10159	BRD-K08799216	0.12	0.985	0.98322	1
HS578T	pelitinib	LJP5	HMSL10159	BRD-K08799216	0.37	0.90168	0.88825	1
HS578T	pelitinib	LJP5	HMSL10159	BRD-K08799216	1.11	0.83919	0.81449	1
HS578T	pelitinib	LJP5	HMSL10159	BRD-K08799216	3.33	0.89331	0.87855	1
HS578T	pelitinib	LJP5	HMSL10159	BRD-K08799216	10	0.22196	-0.13341	1
HS578T	radicicol	LJP5	-666	BRD-A39996500	0.04	1.0412	1.0454	1
HS578T	radicicol	LJP5	-666	BRD-A39996500	0.12	0.99682	0.99629	1
HS578T	radicicol	LJP5	-666	BRD-A39996500	0.37	0.98239	0.98043	1
HS578T	radicicol	LJP5	-666	BRD-A39996500	1.11	0.63491	0.55398	1
HS578T	radicicol	LJP5	-666	BRD-A39996500	3.33	0.38699	0.18026	1
HS578T	radicicol	LJP5	-666	BRD-A39996500	10	0.40405	0.20863	1
HS578T	roscovitine	LJP5	HMSL10001	BRD-K07691486	0.04	1.0145	1.016	1
HS578T	roscovitine	LJP5	HMSL10001	BRD-K07691486	0.12	1.022	1.0242	1
HS578T	roscovitine	LJP5	HMSL10001	BRD-K07691486	0.37	0.97075	0.96694	1
HS578T	roscovitine	LJP5	HMSL10001	BRD-K07691486	1.11	0.96719	0.96321	1
HS578T	roscovitine	LJP5	HMSL10001	BRD-K07691486	3.33	0.98143	0.97925	1
HS578T	roscovitine	LJP5	HMSL10001	BRD-K07691486	10	0.78402	0.74676	1
HS578T	ruxolitinib	LJP5	HMSL10138	BRD-K53972329	0.04	0.98801	0.98669	1
HS578T	ruxolitinib	LJP5	HMSL10138	BRD-K53972329	0.12	1.0005	1.0006	1
HS578T	ruxolitinib	LJP5	HMSL10138	BRD-K53972329	0.37	0.97702	0.97434	1
HS578T	ruxolitinib	LJP5	HMSL10138	BRD-K53972329	1.11	0.9552	0.94969	1
HS578T	ruxolitinib	LJP5	HMSL10138	BRD-K53972329	3.33	0.91092	0.899	1
HS578T	ruxolitinib	LJP5	HMSL10138	BRD-K53972329	10	0.74813	0.70225	1
HS578T	torin-2	LJP5	HMSL10080	BRD-K68174511	0.04	0.43336	0.25681	1
HS578T	torin-2	LJP5	HMSL10080	BRD-K68174511	0.12	0.39869	0.20013	1
HS578T	torin-2	LJP5	HMSL10080	BRD-K68174511	0.37	0.34928	0.11491	1
HS578T	torin-2	LJP5	HMSL10080	BRD-K68174511	1.11	0.33671	0.091666	1
HS578T	torin-2	LJP5	HMSL10080	BRD-K68174511	3.33	0.30751	0.038918	1
HS578T	torin-2	LJP5	HMSL10080	BRD-K68174511	10	0.29352	0.01107	1
HS578T	tozasertib	LJP5	HMSL10021	BRD-K59369769	0.04	0.4321	0.25486	1
HS578T	tozasertib	LJP5	HMSL10021	BRD-K59369769	0.12	0.4015	0.2045	1
HS578T	tozasertib	LJP5	HMSL10021	BRD-K59369769	0.37	0.42821	0.24856	1
HS578T	tozasertib	LJP5	HMSL10021	BRD-K59369769	1.11	0.39631	0.19615	1
HS578T	tozasertib	LJP5	HMSL10021	BRD-K59369769	3.33	0.42243	0.23873	1
HS578T	tozasertib	LJP5	HMSL10021	BRD-K59369769	10	0.3484	0.11342	1
HS578T	trametinib	LJP5	HMSL10142	BRD-K12343256	0.04	0.47128	0.31682	1
HS578T	trametinib	LJP5	HMSL10142	BRD-K12343256	0.12	0.45072	0.2846	1
HS578T	trametinib	LJP5	HMSL10142	BRD-K12343256	0.37	0.45869	0.29723	1
HS578T	trametinib	LJP5	HMSL10142	BRD-K12343256	1.11	0.45252	0.28749	1
HS578T	trametinib	LJP5	HMSL10142	BRD-K12343256	3.33	0.43839	0.2651	1
HS578T	trametinib	LJP5	HMSL10142	BRD-K12343256	10	0.46279	0.30361	1
HS578T	vemurafenib	LJP5	HMSL10068	BRD-K56343971	0.04	1.0246	1.0272	1
HS578T	vemurafenib	LJP5	HMSL10068	BRD-K56343971	0.12	1.0368	1.0407	1
HS578T	vemurafenib	LJP5	HMSL10068	BRD-K56343971	0.37	1.0612	1.0671	1
HS578T	vemurafenib	LJP5	HMSL10068	BRD-K56343971	1.11	1.0388	1.0428	1
HS578T	vemurafenib	LJP5	HMSL10068	BRD-K56343971	3.33	0.91506	0.90379	1
HS578T	vemurafenib	LJP5	HMSL10068	BRD-K56343971	10	0.63373	0.55234	1
HS578T	withaferin-a	LJP5	-666	BRD-K88378636	0.04	0.9968	0.99644	1
HS578T	withaferin-a	LJP5	-666	BRD-K88378636	0.12	1.0189	1.0209	1
HS578T	withaferin-a	LJP5	-666	BRD-K88378636	0.37	1.0269	1.0298	1
HS578T	withaferin-a	LJP5	-666	BRD-K88378636	1.11	0.25956	-0.054429	1
HS578T	withaferin-a	LJP5	-666	BRD-K88378636	3.33	0.25552	-0.062732	1
HS578T	withaferin-a	LJP5	-666	BRD-K88378636	10	0.17221	-0.24796	1
HS578T	CGP-60474	LJP6	HMSL10025	BRD-K79090631	0.04	0.25426	-0.069607	1
HS578T	CGP-60474	LJP6	HMSL10025	BRD-K79090631	0.12	0.25146	-0.07468	1
HS578T	CGP-60474	LJP6	HMSL10025	BRD-K79090631	0.37	0.26403	-0.04938	1
HS578T	CGP-60474	LJP6	HMSL10025	BRD-K79090631	1.11	0.24245	-0.093303	1
HS578T	CGP-60474	LJP6	HMSL10025	BRD-K79090631	3.33	0.2282	-0.12444	1
HS578T	CGP-60474	LJP6	HMSL10025	BRD-K79090631	10	0.20809	-0.16742	1
HS578T	GSK-1059615	LJP6	HMSL10172	BRD-K02708799	0.04	0.92451	0.91422	1
HS578T	GSK-1059615	LJP6	HMSL10172	BRD-K02708799	0.12	0.79389	0.75798	1
HS578T	GSK-1059615	LJP6	HMSL10172	BRD-K02708799	0.37	0.63822	0.55634	1
HS578T	GSK-1059615	LJP6	HMSL10172	BRD-K02708799	1.11	0.50643	0.36781	1
HS578T	GSK-1059615	LJP6	HMSL10172	BRD-K02708799	3.33	0.40491	0.20712	1
HS578T	GSK-1059615	LJP6	HMSL10172	BRD-K02708799	10	0.26478	-0.048798	1
HS578T	PD-0325901	LJP6	HMSL10101	BRD-K49865102	0.04	0.55535	0.44009	1
HS578T	PD-0325901	LJP6	HMSL10101	BRD-K49865102	0.12	0.50401	0.36431	1
HS578T	PD-0325901	LJP6	HMSL10101	BRD-K49865102	0.37	0.49461	0.34985	1
HS578T	PD-0325901	LJP6	HMSL10101	BRD-K49865102	1.11	0.45928	0.29535	1
HS578T	PD-0325901	LJP6	HMSL10101	BRD-K49865102	3.33	0.38978	0.18184	1
HS578T	PD-0325901	LJP6	HMSL10101	BRD-K49865102	10	0.36492	0.1387	1
HS578T	dasatinib	LJP6	HMSL10020	BRD-K49328571	0.04	0.47505	0.31984	1
HS578T	dasatinib	LJP6	HMSL10020	BRD-K49328571	0.12	0.37458	0.15561	1
HS578T	dasatinib	LJP6	HMSL10020	BRD-K49328571	0.37	0.3651	0.13932	1
HS578T	dasatinib	LJP6	HMSL10020	BRD-K49328571	1.11	0.37358	0.15431	1
HS578T	dasatinib	LJP6	HMSL10020	BRD-K49328571	3.33	0.32353	0.065237	1
HS578T	dasatinib	LJP6	HMSL10020	BRD-K49328571	10	0.25644	-0.064468	1
HS578T	geldanamycin	LJP6	HMSL10108	BRD-A19500257	0.04	0.83985	0.81424	1
HS578T	geldanamycin	LJP6	HMSL10108	BRD-A19500257	0.12	0.43895	0.26294	1
HS578T	geldanamycin	LJP6	HMSL10108	BRD-A19500257	0.37	0.43149	0.251	1
HS578T	geldanamycin	LJP6	HMSL10108	BRD-A19500257	1.11	0.41244	0.21933	1
HS578T	geldanamycin	LJP6	HMSL10108	BRD-A19500257	3.33	0.40883	0.21372	1
HS578T	geldanamycin	LJP6	HMSL10108	BRD-A19500257	10	0.33434	0.084432	1
HS578T	mitoxantrone	LJP6	-666	BRD-K21680192	0.04	0.41307	0.22074	1
HS578T	mitoxantrone	LJP6	-666	BRD-K21680192	0.12	0.29265	0.0071706	1
HS578T	mitoxantrone	LJP6	-666	BRD-K21680192	0.37	0.2779	-0.021454	1
HS578T	mitoxantrone	LJP6	-666	BRD-K21680192	1.11	0.24071	-0.098675	1
HS578T	mitoxantrone	LJP6	-666	BRD-K21680192	3.33	0.17109	-0.25419	1
HS578T	mitoxantrone	LJP6	-666	BRD-K21680192	10	0.14496	-0.32063	1
HS578T	radicicol	LJP6	-666	BRD-A39996500	0.04	1.0353	1.0392	1
HS578T	radicicol	LJP6	-666	BRD-A39996500	0.12	1.0141	1.0156	1
HS578T	radicicol	LJP6	-666	BRD-A39996500	0.37	0.93436	0.92503	1
HS578T	radicicol	LJP6	-666	BRD-A39996500	1.11	0.55458	0.43877	1
HS578T	radicicol	LJP6	-666	BRD-A39996500	3.33	0.40164	0.20178	1
HS578T	radicicol	LJP6	-666	BRD-A39996500	10	0.392	0.18505	1
HS578T	withaferin-a	LJP6	-666	BRD-K88378636	0.04	1.0057	1.0063	1
HS578T	withaferin-a	LJP6	-666	BRD-K88378636	0.12	1.0178	1.0198	1
HS578T	withaferin-a	LJP6	-666	BRD-K88378636	0.37	1.0242	1.0267	1
HS578T	withaferin-a	LJP6	-666	BRD-K88378636	1.11	0.22955	-0.12095	1
HS578T	withaferin-a	LJP6	-666	BRD-K88378636	3.33	0.22764	-0.12557	1
HS578T	withaferin-a	LJP6	-666	BRD-K88378636	10	0.12773	-0.36799	1
HS578T	AS-601245	LJP6	HMSL10034	BRD-A60245366	0.04	0.9889	0.98758	1
HS578T	AS-601245	LJP6	HMSL10034	BRD-A60245366	0.12	0.99757	0.99727	1
HS578T	AS-601245	LJP6	HMSL10034	BRD-A60245366	0.37	1.0228	1.025	1
HS578T	AS-601245	LJP6	HMSL10034	BRD-A60245366	1.11	1.0274	1.0304	1
HS578T	AS-601245	LJP6	HMSL10034	BRD-A60245366	3.33	1.0241	1.0267	1
HS578T	AS-601245	LJP6	HMSL10034	BRD-A60245366	10	0.96312	0.9578	1
HS578T	AT-7519	LJP6	HMSL10004	BRD-K13390322	0.04	0.99479	0.99406	1
HS578T	AT-7519	LJP6	HMSL10004	BRD-K13390322	0.12	0.86491	0.84424	1
HS578T	AT-7519	LJP6	HMSL10004	BRD-K13390322	0.37	0.30063	0.022161	1
HS578T	AT-7519	LJP6	HMSL10004	BRD-K13390322	1.11	0.26988	-0.037422	1
HS578T	AT-7519	LJP6	HMSL10004	BRD-K13390322	3.33	0.22905	-0.12274	1
HS578T	AT-7519	LJP6	HMSL10004	BRD-K13390322	10	0.19174	-0.20556	1
HS578T	AZD-5438	LJP6	HMSL10158	BRD-K72414522	0.04	0.91617	0.9044	1
HS578T	AZD-5438	LJP6	HMSL10158	BRD-K72414522	0.12	0.73777	0.68767	1
HS578T	AZD-5438	LJP6	HMSL10158	BRD-K72414522	0.37	0.46083	0.29751	1
HS578T	AZD-5438	LJP6	HMSL10158	BRD-K72414522	1.11	0.31379	0.046358	1
HS578T	AZD-5438	LJP6	HMSL10158	BRD-K72414522	3.33	0.29237	0.0046352	1
HS578T	AZD-5438	LJP6	HMSL10158	BRD-K72414522	10	0.24464	-0.089148	1
HS578T	AZD-7762	LJP6	HMSL10006	BRD-K46056750	0.04	0.54847	0.43023	1
HS578T	AZD-7762	LJP6	HMSL10006	BRD-K46056750	0.12	0.39228	0.1853	1
HS578T	AZD-7762	LJP6	HMSL10006	BRD-K46056750	0.37	0.35639	0.12429	1
HS578T	AZD-7762	LJP6	HMSL10006	BRD-K46056750	1.11	0.31573	0.050602	1
HS578T	AZD-7762	LJP6	HMSL10006	BRD-K46056750	3.33	0.26529	-0.046589	1
HS578T	AZD-7762	LJP6	HMSL10006	BRD-K46056750	10	0.22236	-0.13599	1
HS578T	AZD-8055	LJP6	HMSL10007	BRD-K69932463	0.04	0.45318	0.28567	1
HS578T	AZD-8055	LJP6	HMSL10007	BRD-K69932463	0.12	0.41233	0.21947	1
HS578T	AZD-8055	LJP6	HMSL10007	BRD-K69932463	0.37	0.39687	0.19381	1
HS578T	AZD-8055	LJP6	HMSL10007	BRD-K69932463	1.11	0.39007	0.18247	1
HS578T	AZD-8055	LJP6	HMSL10007	BRD-K69932463	3.33	0.39286	0.18701	1
HS578T	AZD-8055	LJP6	HMSL10007	BRD-K69932463	10	0.31481	0.048589	1
HS578T	BI-2536	LJP6	HMSL10041	BRD-K64890080	0.04	0.27986	-0.018383	1
HS578T	BI-2536	LJP6	HMSL10041	BRD-K64890080	0.12	0.29433	0.010016	1
HS578T	BI-2536	LJP6	HMSL10041	BRD-K64890080	0.37	0.29405	0.0096666	1
HS578T	BI-2536	LJP6	HMSL10041	BRD-K64890080	1.11	0.30525	0.031023	1
HS578T	BI-2536	LJP6	HMSL10041	BRD-K64890080	3.33	0.30391	0.028569	1
HS578T	BI-2536	LJP6	HMSL10041	BRD-K64890080	10	0.30827	0.036675	1
HS578T	BMS-345541	LJP6	HMSL10028	BRD-K13566078	0.04	1.0119	1.0132	1
HS578T	BMS-345541	LJP6	HMSL10028	BRD-K13566078	0.12	1.0132	1.0144	1
HS578T	BMS-345541	LJP6	HMSL10028	BRD-K13566078	0.37	1.013	1.014	1
HS578T	BMS-345541	LJP6	HMSL10028	BRD-K13566078	1.11	0.96843	0.96452	1
HS578T	BMS-345541	LJP6	HMSL10028	BRD-K13566078	3.33	0.81201	0.78004	1
HS578T	BMS-345541	LJP6	HMSL10028	BRD-K13566078	10	0.25025	-0.077544	1
HS578T	BMS-387032	LJP6	HMSL10132	BRD-K43389698	0.04	0.83513	0.8086	1
HS578T	BMS-387032	LJP6	HMSL10132	BRD-K43389698	0.12	0.26999	-0.037542	1
HS578T	BMS-387032	LJP6	HMSL10132	BRD-K43389698	0.37	0.24376	-0.091593	1
HS578T	BMS-387032	LJP6	HMSL10132	BRD-K43389698	1.11	0.239	-0.1006	1
HS578T	BMS-387032	LJP6	HMSL10132	BRD-K43389698	3.33	0.24727	-0.083486	1
HS578T	BMS-387032	LJP6	HMSL10132	BRD-K43389698	10	0.24867	-0.080452	1
HS578T	BRD-K44100512	LJP6	HMSL10031	BRD-K44100512	0.04	1.039	1.0431	1
HS578T	BRD-K44100512	LJP6	HMSL10031	BRD-K44100512	0.12	1.0426	1.0472	1
HS578T	BRD-K44100512	LJP6	HMSL10031	BRD-K44100512	0.37	1.0505	1.0556	1
HS578T	BRD-K44100512	LJP6	HMSL10031	BRD-K44100512	1.11	1.0289	1.032	1
HS578T	BRD-K44100512	LJP6	HMSL10031	BRD-K44100512	3.33	0.9614	0.95638	1
HS578T	BRD-K44100512	LJP6	HMSL10031	BRD-K44100512	10	0.55764	0.44344	1
HS578T	BRD-K88573743	LJP6	HMSL10045	BRD-K88573743	0.04	0.65166	0.57463	1
HS578T	BRD-K88573743	LJP6	HMSL10045	BRD-K88573743	0.12	0.48093	0.32843	1
HS578T	BRD-K88573743	LJP6	HMSL10045	BRD-K88573743	0.37	0.29601	0.013515	1
HS578T	BRD-K88573743	LJP6	HMSL10045	BRD-K88573743	1.11	0.22366	-0.13385	1
HS578T	BRD-K88573743	LJP6	HMSL10045	BRD-K88573743	3.33	0.19832	-0.18953	1
HS578T	BRD-K88573743	LJP6	HMSL10045	BRD-K88573743	10	0.21254	-0.15792	1
HS578T	BRD-K94012289	LJP6	HMSL10063	BRD-K94012289	0.04	1.0027	1.0031	1
HS578T	BRD-K94012289	LJP6	HMSL10063	BRD-K94012289	0.12	0.94999	0.94356	1
HS578T	BRD-K94012289	LJP6	HMSL10063	BRD-K94012289	0.37	0.74727	0.69974	1
HS578T	BRD-K94012289	LJP6	HMSL10063	BRD-K94012289	1.11	0.53288	0.40727	1
HS578T	BRD-K94012289	LJP6	HMSL10063	BRD-K94012289	3.33	0.46649	0.30654	1
HS578T	BRD-K94012289	LJP6	HMSL10063	BRD-K94012289	10	0.42165	0.23439	1
HS578T	BRD-U22633929	LJP6	HMSL10087	BRD-U22633929	0.04	0.98935	0.9881	1
HS578T	BRD-U22633929	LJP6	HMSL10087	BRD-U22633929	0.12	0.96593	0.96152	1
HS578T	BRD-U22633929	LJP6	HMSL10087	BRD-U22633929	0.37	0.93477	0.92599	1
HS578T	BRD-U22633929	LJP6	HMSL10087	BRD-U22633929	1.11	0.917	0.9056	1
HS578T	BRD-U22633929	LJP6	HMSL10087	BRD-U22633929	3.33	0.87298	0.85378	1
HS578T	BRD-U22633929	LJP6	HMSL10087	BRD-U22633929	10	0.50061	0.35843	1
HS578T	BRD-U51024685	LJP6	HMSL10017	BRD-U51024685	0.04	1.166	1.1789	1
HS578T	BRD-U51024685	LJP6	HMSL10017	BRD-U51024685	0.12	1.0818	1.0895	1
HS578T	BRD-U51024685	LJP6	HMSL10017	BRD-U51024685	0.37	0.86537	0.84492	1
HS578T	BRD-U51024685	LJP6	HMSL10017	BRD-U51024685	1.11	0.58657	0.48479	1
HS578T	BRD-U51024685	LJP6	HMSL10017	BRD-U51024685	3.33	0.4473	0.27596	1
HS578T	BRD-U51024685	LJP6	HMSL10017	BRD-U51024685	10	0.21204	-0.15901	1
HS578T	BRD-U61997977	LJP6	HMSL10082	BRD-U61997977	0.04	0.73982	0.69017	1
HS578T	BRD-U61997977	LJP6	HMSL10082	BRD-U61997977	0.12	0.73502	0.68421	1
HS578T	BRD-U61997977	LJP6	HMSL10082	BRD-U61997977	0.37	0.6692	0.59823	1
HS578T	BRD-U61997977	LJP6	HMSL10082	BRD-U61997977	1.11	0.61891	0.53007	1
HS578T	BRD-U61997977	LJP6	HMSL10082	BRD-U61997977	3.33	0.58399	0.48124	1
HS578T	BRD-U61997977	LJP6	HMSL10082	BRD-U61997977	10	0.39652	0.19327	1
HS578T	CHIR-99021	LJP6	HMSL10180	BRD-K16189898	0.04	0.96915	0.96515	1
HS578T	CHIR-99021	LJP6	HMSL10180	BRD-K16189898	0.12	0.97251	0.96904	1
HS578T	CHIR-99021	LJP6	HMSL10180	BRD-K16189898	0.37	0.95936	0.95376	1
HS578T	CHIR-99021	LJP6	HMSL10180	BRD-K16189898	1.11	0.90976	0.89711	1
HS578T	CHIR-99021	LJP6	HMSL10180	BRD-K16189898	3.33	0.92232	0.91091	1
HS578T	CHIR-99021	LJP6	HMSL10180	BRD-K16189898	10	0.61739	0.52772	1
HS578T	GDC-0941	LJP6	HMSL10047	BRD-K52911425	0.04	0.79547	0.76008	1
HS578T	GDC-0941	LJP6	HMSL10047	BRD-K52911425	0.12	0.70178	0.64125	1
HS578T	GDC-0941	LJP6	HMSL10047	BRD-K52911425	0.37	0.60561	0.51147	1
HS578T	GDC-0941	LJP6	HMSL10047	BRD-K52911425	1.11	0.53479	0.41021	1
HS578T	GDC-0941	LJP6	HMSL10047	BRD-K52911425	3.33	0.51146	0.37524	1
HS578T	GDC-0941	LJP6	HMSL10047	BRD-K52911425	10	0.45481	0.28823	1
HS578T	GSK-1904529A	LJP6	HMSL10134	BRD-K04833372	0.04	0.9851	0.98321	1
HS578T	GSK-1904529A	LJP6	HMSL10134	BRD-K04833372	0.12	0.97356	0.97028	1
HS578T	GSK-1904529A	LJP6	HMSL10134	BRD-K04833372	0.37	0.96735	0.96291	1
HS578T	GSK-1904529A	LJP6	HMSL10134	BRD-K04833372	1.11	0.92929	0.91927	1
HS578T	GSK-1904529A	LJP6	HMSL10134	BRD-K04833372	3.33	0.95982	0.95447	1
HS578T	GSK-1904529A	LJP6	HMSL10134	BRD-K04833372	10	0.95457	0.9487	1
HS578T	GSK-2126458	LJP6	HMSL10146	BRD-K42918627	0.04	0.43805	0.26104	1
HS578T	GSK-2126458	LJP6	HMSL10146	BRD-K42918627	0.12	0.40162	0.20165	1
HS578T	GSK-2126458	LJP6	HMSL10146	BRD-K42918627	0.37	0.35973	0.12867	1
HS578T	GSK-2126458	LJP6	HMSL10146	BRD-K42918627	1.11	0.31247	0.044482	1
HS578T	GSK-2126458	LJP6	HMSL10146	BRD-K42918627	3.33	0.29246	0.0068468	1
HS578T	GSK-2126458	LJP6	HMSL10146	BRD-K42918627	10	0.26784	-0.043728	1
HS578T	GW-843682X	LJP6	HMSL10014	BRD-K90382497	0.04	1.0064	1.0071	1
HS578T	GW-843682X	LJP6	HMSL10014	BRD-K90382497	0.12	0.71932	0.66339	1
HS578T	GW-843682X	LJP6	HMSL10014	BRD-K90382497	0.37	0.3341	0.084449	1
HS578T	GW-843682X	LJP6	HMSL10014	BRD-K90382497	1.11	0.24763	-0.082511	1
HS578T	GW-843682X	LJP6	HMSL10014	BRD-K90382497	3.33	0.26338	-0.050856	1
HS578T	GW-843682X	LJP6	HMSL10014	BRD-K90382497	10	0.34802	0.10863	1
HS578T	HG-5-88-01	LJP6	HMSL10016	BRD-K06569345	0.04	0.96222	0.9575	1
HS578T	HG-5-88-01	LJP6	HMSL10016	BRD-K06569345	0.12	0.94665	0.93973	1
HS578T	HG-5-88-01	LJP6	HMSL10016	BRD-K06569345	0.37	0.90722	0.89417	1
HS578T	HG-5-88-01	LJP6	HMSL10016	BRD-K06569345	1.11	0.87767	0.85953	1
HS578T	HG-5-88-01	LJP6	HMSL10016	BRD-K06569345	3.33	0.84196	0.81678	1
HS578T	HG-5-88-01	LJP6	HMSL10016	BRD-K06569345	10	0.75013	0.70346	1
HS578T	JNK-9L	LJP6	HMSL10100	BRD-K19220233	0.04	1.036	1.0397	1
HS578T	JNK-9L	LJP6	HMSL10100	BRD-K19220233	0.12	1.055	1.0605	1
HS578T	JNK-9L	LJP6	HMSL10100	BRD-K19220233	0.37	0.91112	0.89851	1
HS578T	JNK-9L	LJP6	HMSL10100	BRD-K19220233	1.11	0.72366	0.66912	1
HS578T	JNK-9L	LJP6	HMSL10100	BRD-K19220233	3.33	0.40239	0.20279	1
HS578T	JNK-9L	LJP6	HMSL10100	BRD-K19220233	10	0.2754	-0.02697	1
HS578T	JW-7-24-1	LJP6	HMSL10019	BRD-K57282030	0.04	0.94844	0.94145	1
HS578T	JW-7-24-1	LJP6	HMSL10019	BRD-K57282030	0.12	0.91879	0.90765	1
HS578T	JW-7-24-1	LJP6	HMSL10019	BRD-K57282030	0.37	0.81108	0.77938	1
HS578T	JW-7-24-1	LJP6	HMSL10019	BRD-K57282030	1.11	0.67999	0.61256	1
HS578T	JW-7-24-1	LJP6	HMSL10019	BRD-K57282030	3.33	0.5441	0.42389	1
HS578T	JW-7-24-1	LJP6	HMSL10019	BRD-K57282030	10	0.26847	-0.041912	1
HS578T	MK-2206	LJP6	HMSL10057	BRD-K68065987	0.04	0.90992	0.89729	1
HS578T	MK-2206	LJP6	HMSL10057	BRD-K68065987	0.12	0.82111	0.79141	1
HS578T	MK-2206	LJP6	HMSL10057	BRD-K68065987	0.37	0.54174	0.41997	1
HS578T	MK-2206	LJP6	HMSL10057	BRD-K68065987	1.11	0.67621	0.6074	1
HS578T	MK-2206	LJP6	HMSL10057	BRD-K68065987	3.33	0.67052	0.5997	1
HS578T	MK-2206	LJP6	HMSL10057	BRD-K68065987	10	0.58301	0.47874	1
HS578T	NVP-TAE684	LJP6	HMSL10024	BRD-K50140147	0.04	0.89462	0.87946	1
HS578T	NVP-TAE684	LJP6	HMSL10024	BRD-K50140147	0.12	0.6265	0.54026	1
HS578T	NVP-TAE684	LJP6	HMSL10024	BRD-K50140147	0.37	0.69551	0.63263	1
HS578T	NVP-TAE684	LJP6	HMSL10024	BRD-K50140147	1.11	0.55136	0.4344	1
HS578T	NVP-TAE684	LJP6	HMSL10024	BRD-K50140147	3.33	0.37525	0.15719	1
HS578T	NVP-TAE684	LJP6	HMSL10024	BRD-K50140147	10	0.25337	-0.070697	1
HS578T	PD-173074	LJP6	HMSL10026	BRD-K97764662	0.04	0.88961	0.87354	1
HS578T	PD-173074	LJP6	HMSL10026	BRD-K97764662	0.12	0.88355	0.86631	1
HS578T	PD-173074	LJP6	HMSL10026	BRD-K97764662	0.37	0.89204	0.87633	1
HS578T	PD-173074	LJP6	HMSL10026	BRD-K97764662	1.11	0.90309	0.88941	1
HS578T	PD-173074	LJP6	HMSL10026	BRD-K97764662	3.33	0.89442	0.87923	1
HS578T	PD-173074	LJP6	HMSL10026	BRD-K97764662	10	0.47555	0.32044	1
HS578T	PF-562271	LJP6	HMSL10072	BRD-K99545815	0.04	0.89494	0.87984	1
HS578T	PF-562271	LJP6	HMSL10072	BRD-K99545815	0.12	0.81701	0.78613	1
HS578T	PF-562271	LJP6	HMSL10072	BRD-K99545815	0.37	0.76858	0.72659	1
HS578T	PF-562271	LJP6	HMSL10072	BRD-K99545815	1.11	0.66606	0.59401	1
HS578T	PF-562271	LJP6	HMSL10072	BRD-K99545815	3.33	0.59291	0.49327	1
HS578T	PF-562271	LJP6	HMSL10072	BRD-K99545815	10	0.28553	-0.0068391	1
HS578T	PHA-793887	LJP6	HMSL10073	BRD-K64800655	0.04	0.63408	0.55086	1
HS578T	PHA-793887	LJP6	HMSL10073	BRD-K64800655	0.12	0.60564	0.51156	1
HS578T	PHA-793887	LJP6	HMSL10073	BRD-K64800655	0.37	0.49532	0.35112	1
HS578T	PHA-793887	LJP6	HMSL10073	BRD-K64800655	1.11	0.38754	0.17809	1
HS578T	PHA-793887	LJP6	HMSL10073	BRD-K64800655	3.33	0.32882	0.074884	1
HS578T	PHA-793887	LJP6	HMSL10073	BRD-K64800655	10	0.25977	-0.058218	1
HS578T	PI-103	LJP6	HMSL10126	BRD-K67868012	0.04	0.69745	0.63561	1
HS578T	PI-103	LJP6	HMSL10126	BRD-K67868012	0.12	0.49226	0.34637	1
HS578T	PI-103	LJP6	HMSL10126	BRD-K67868012	0.37	0.42114	0.23416	1
HS578T	PI-103	LJP6	HMSL10126	BRD-K67868012	1.11	0.40361	0.20519	1
HS578T	PI-103	LJP6	HMSL10126	BRD-K67868012	3.33	0.39953	0.19827	1
HS578T	PI-103	LJP6	HMSL10126	BRD-K67868012	10	0.40187	0.20199	1
HS578T	QL-X-138	LJP6	HMSL10075	BRD-K72636697	0.04	0.85207	0.82875	1
HS578T	QL-X-138	LJP6	HMSL10075	BRD-K72636697	0.12	0.76269	0.71918	1
HS578T	QL-X-138	LJP6	HMSL10075	BRD-K72636697	0.37	0.68775	0.62263	1
HS578T	QL-X-138	LJP6	HMSL10075	BRD-K72636697	1.11	0.61244	0.52092	1
HS578T	QL-X-138	LJP6	HMSL10075	BRD-K72636697	3.33	0.55547	0.44016	1
HS578T	QL-X-138	LJP6	HMSL10075	BRD-K72636697	10	0.30466	0.030089	1
HS578T	QL-XII-47	LJP6	HMSL10077	BRD-K99252563	0.04	0.94758	0.9408	1
HS578T	QL-XII-47	LJP6	HMSL10077	BRD-K99252563	0.12	0.94264	0.93505	1
HS578T	QL-XII-47	LJP6	HMSL10077	BRD-K99252563	0.37	0.81566	0.78497	1
HS578T	QL-XII-47	LJP6	HMSL10077	BRD-K99252563	1.11	0.61098	0.51867	1
HS578T	QL-XII-47	LJP6	HMSL10077	BRD-K99252563	3.33	0.41089	0.21728	1
HS578T	QL-XII-47	LJP6	HMSL10077	BRD-K99252563	10	0.25541	-0.067483	1
HS578T	WYE-125132	LJP6	HMSL10064	BRD-A45498368	0.04	0.44221	0.26812	1
HS578T	WYE-125132	LJP6	HMSL10064	BRD-A45498368	0.12	0.41642	0.22592	1
HS578T	WYE-125132	LJP6	HMSL10064	BRD-A45498368	0.37	0.416	0.22524	1
HS578T	WYE-125132	LJP6	HMSL10064	BRD-A45498368	1.11	0.398	0.19549	1
HS578T	WYE-125132	LJP6	HMSL10064	BRD-A45498368	3.33	0.41379	0.22188	1
HS578T	WYE-125132	LJP6	HMSL10064	BRD-A45498368	10	0.39333	0.18796	1
HS578T	XMD-1150	LJP6	HMSL10086	BRD-K01436366	0.04	0.98413	0.98227	1
HS578T	XMD-1150	LJP6	HMSL10086	BRD-K01436366	0.12	0.95128	0.94485	1
HS578T	XMD-1150	LJP6	HMSL10086	BRD-K01436366	0.37	0.8454	0.82097	1
HS578T	XMD-1150	LJP6	HMSL10086	BRD-K01436366	1.11	0.72352	0.66945	1
HS578T	XMD-1150	LJP6	HMSL10086	BRD-K01436366	3.33	0.51119	0.37516	1
HS578T	XMD-1150	LJP6	HMSL10086	BRD-K01436366	10	0.29912	0.019548	1
HS578T	Y-39983	LJP6	HMSL10149	BRD-K56751279	0.04	0.90332	0.88949	1
HS578T	Y-39983	LJP6	HMSL10149	BRD-K56751279	0.12	0.80132	0.76737	1
HS578T	Y-39983	LJP6	HMSL10149	BRD-K56751279	0.37	0.81042	0.77858	1
HS578T	Y-39983	LJP6	HMSL10149	BRD-K56751279	1.11	0.77492	0.73449	1
HS578T	Y-39983	LJP6	HMSL10149	BRD-K56751279	3.33	0.65356	0.57728	1
HS578T	Y-39983	LJP6	HMSL10149	BRD-K56751279	10	0.37652	0.15928	1
HS578T	ZSTK-474	LJP6	HMSL10053	BRD-K63068307	0.04	0.82686	0.79861	1
HS578T	ZSTK-474	LJP6	HMSL10053	BRD-K63068307	0.12	0.70306	0.64286	1
HS578T	ZSTK-474	LJP6	HMSL10053	BRD-K63068307	0.37	0.56946	0.46045	1
HS578T	ZSTK-474	LJP6	HMSL10053	BRD-K63068307	1.11	0.48975	0.3426	1
HS578T	ZSTK-474	LJP6	HMSL10053	BRD-K63068307	3.33	0.45303	0.28533	1
HS578T	ZSTK-474	LJP6	HMSL10053	BRD-K63068307	10	0.39059	0.18292	1
HS578T	afatinib	LJP6	HMSL10133	BRD-A58767537	0.04	0.95422	0.94829	1
HS578T	afatinib	LJP6	HMSL10133	BRD-A58767537	0.12	0.9333	0.92429	1
HS578T	afatinib	LJP6	HMSL10133	BRD-A58767537	0.37	0.94207	0.93424	1
HS578T	afatinib	LJP6	HMSL10133	BRD-A58767537	1.11	0.92809	0.9179	1
HS578T	afatinib	LJP6	HMSL10133	BRD-A58767537	3.33	0.85158	0.82797	1
HS578T	afatinib	LJP6	HMSL10133	BRD-A58767537	10	0.22902	-0.12256	1
HS578T	alvocidib	LJP6	HMSL10011	BRD-K87909389	0.04	0.69819	0.63646	1
HS578T	alvocidib	LJP6	HMSL10011	BRD-K87909389	0.12	0.26491	-0.048233	1
HS578T	alvocidib	LJP6	HMSL10011	BRD-K87909389	0.37	0.22839	-0.1247	1
HS578T	alvocidib	LJP6	HMSL10011	BRD-K87909389	1.11	0.23764	-0.10343	1
HS578T	alvocidib	LJP6	HMSL10011	BRD-K87909389	3.33	0.2335	-0.11234	1
HS578T	alvocidib	LJP6	HMSL10011	BRD-K87909389	10	0.25317	-0.071946	1
HS578T	canertinib	LJP6	HMSL10120	BRD-K50168500	0.04	0.99789	0.99768	1
HS578T	canertinib	LJP6	HMSL10120	BRD-K50168500	0.12	0.98044	0.97802	1
HS578T	canertinib	LJP6	HMSL10120	BRD-K50168500	0.37	0.97098	0.96743	1
HS578T	canertinib	LJP6	HMSL10120	BRD-K50168500	1.11	0.94055	0.93266	1
HS578T	canertinib	LJP6	HMSL10120	BRD-K50168500	3.33	0.84183	0.81667	1
HS578T	canertinib	LJP6	HMSL10120	BRD-K50168500	10	0.18954	-0.20968	1
HS578T	celastrol	LJP6	HMSL10117	BRD-A24396574	0.04	1.0549	1.0606	1
HS578T	celastrol	LJP6	HMSL10117	BRD-A24396574	0.12	1.0682	1.0751	1
HS578T	celastrol	LJP6	HMSL10117	BRD-A24396574	0.37	0.85025	0.82666	1
HS578T	celastrol	LJP6	HMSL10117	BRD-A24396574	1.11	0.39417	0.18916	1
HS578T	celastrol	LJP6	HMSL10117	BRD-A24396574	3.33	0.25086	-0.07636	1
HS578T	celastrol	LJP6	HMSL10117	BRD-A24396574	10	0.1754	-0.24589	1
HS578T	fostamatinib	LJP6	HMSL10040	BRD-K20285085	0.04	0.97423	0.97108	1
HS578T	fostamatinib	LJP6	HMSL10040	BRD-K20285085	0.12	0.91573	0.90398	1
HS578T	fostamatinib	LJP6	HMSL10040	BRD-K20285085	0.37	0.86457	0.84383	1
HS578T	fostamatinib	LJP6	HMSL10040	BRD-K20285085	1.11	0.8128	0.78141	1
HS578T	fostamatinib	LJP6	HMSL10040	BRD-K20285085	3.33	0.6803	0.61298	1
HS578T	fostamatinib	LJP6	HMSL10040	BRD-K20285085	10	0.41108	0.21734	1
HS578T	gefitinib	LJP6	HMSL10098	BRD-K64052750	0.04	1.0056	1.0062	1
HS578T	gefitinib	LJP6	HMSL10098	BRD-K64052750	0.12	0.98918	0.98784	1
HS578T	gefitinib	LJP6	HMSL10098	BRD-K64052750	0.37	0.98072	0.97826	1
HS578T	gefitinib	LJP6	HMSL10098	BRD-K64052750	1.11	0.97361	0.97027	1
HS578T	gefitinib	LJP6	HMSL10098	BRD-K64052750	3.33	0.99007	0.98891	1
HS578T	gefitinib	LJP6	HMSL10098	BRD-K64052750	10	0.85427	0.83168	1
HS578T	imatinib	LJP6	HMSL10023	BRD-K92723993	0.04	1.0043	1.0047	1
HS578T	imatinib	LJP6	HMSL10023	BRD-K92723993	0.12	0.99132	0.98999	1
HS578T	imatinib	LJP6	HMSL10023	BRD-K92723993	0.37	1.0361	1.04	1
HS578T	imatinib	LJP6	HMSL10023	BRD-K92723993	1.11	1.0455	1.0501	1
HS578T	imatinib	LJP6	HMSL10023	BRD-K92723993	3.33	1.1025	1.112	1
HS578T	imatinib	LJP6	HMSL10023	BRD-K92723993	10	1.1269	1.1377	1
HS578T	lapatinib	LJP6	HMSL10051	BRD-K19687926	0.04	0.99294	0.99203	1
HS578T	lapatinib	LJP6	HMSL10051	BRD-K19687926	0.12	0.97138	0.96786	1
HS578T	lapatinib	LJP6	HMSL10051	BRD-K19687926	0.37	0.95971	0.95461	1
HS578T	lapatinib	LJP6	HMSL10051	BRD-K19687926	1.11	0.97135	0.96777	1
HS578T	lapatinib	LJP6	HMSL10051	BRD-K19687926	3.33	1.014	1.0155	1
HS578T	lapatinib	LJP6	HMSL10051	BRD-K19687926	10	0.77591	0.73518	1
HS578T	linifanib	LJP6	HMSL10182	BRD-K99749624	0.04	0.9848	0.98283	1
HS578T	linifanib	LJP6	HMSL10182	BRD-K99749624	0.12	0.97043	0.9668	1
HS578T	linifanib	LJP6	HMSL10182	BRD-K99749624	0.37	0.94892	0.94208	1
HS578T	linifanib	LJP6	HMSL10182	BRD-K99749624	1.11	0.97412	0.97086	1
HS578T	linifanib	LJP6	HMSL10182	BRD-K99749624	3.33	0.95925	0.95404	1
HS578T	linifanib	LJP6	HMSL10182	BRD-K99749624	10	0.75432	0.70872	1
HS578T	nintedanib	LJP6	HMSL10151	BRD-K49075727	0.04	0.91636	0.90477	1
HS578T	nintedanib	LJP6	HMSL10151	BRD-K49075727	0.12	0.86038	0.83893	1
HS578T	nintedanib	LJP6	HMSL10151	BRD-K49075727	0.37	0.73041	0.67792	1
HS578T	nintedanib	LJP6	HMSL10151	BRD-K49075727	1.11	0.54541	0.42526	1
HS578T	nintedanib	LJP6	HMSL10151	BRD-K49075727	3.33	0.43372	0.25444	1
HS578T	nintedanib	LJP6	HMSL10151	BRD-K49075727	10	0.31035	0.039559	1
HS578T	palbociclib	LJP6	HMSL10071	BRD-K51313569	0.04	0.71912	0.66378	1
HS578T	palbociclib	LJP6	HMSL10071	BRD-K51313569	0.12	0.62782	0.54228	1
HS578T	palbociclib	LJP6	HMSL10071	BRD-K51313569	0.37	0.55692	0.44242	1
HS578T	palbociclib	LJP6	HMSL10071	BRD-K51313569	1.11	0.51158	0.3757	1
HS578T	palbociclib	LJP6	HMSL10071	BRD-K51313569	3.33	0.51141	0.37548	1
HS578T	palbociclib	LJP6	HMSL10071	BRD-K51313569	10	0.48615	0.33712	1
HS578T	saracatinib	LJP6	HMSL10032	BRD-K19540840	0.04	0.98441	0.98249	1
HS578T	saracatinib	LJP6	HMSL10032	BRD-K19540840	0.12	0.8971	0.88238	1
HS578T	saracatinib	LJP6	HMSL10032	BRD-K19540840	0.37	0.81022	0.77824	1
HS578T	saracatinib	LJP6	HMSL10032	BRD-K19540840	1.11	0.68471	0.61879	1
HS578T	saracatinib	LJP6	HMSL10032	BRD-K19540840	3.33	0.61905	0.53024	1
HS578T	saracatinib	LJP6	HMSL10032	BRD-K19540840	10	0.5044	0.36481	1
HS578T	selumetinib	LJP6	HMSL10056	BRD-K57080016	0.04	0.62738	0.54165	1
HS578T	selumetinib	LJP6	HMSL10056	BRD-K57080016	0.12	0.55834	0.44451	1
HS578T	selumetinib	LJP6	HMSL10056	BRD-K57080016	0.37	0.54336	0.42254	1
HS578T	selumetinib	LJP6	HMSL10056	BRD-K57080016	1.11	0.53073	0.40424	1
HS578T	selumetinib	LJP6	HMSL10056	BRD-K57080016	3.33	0.51328	0.37807	1
HS578T	selumetinib	LJP6	HMSL10056	BRD-K57080016	10	0.46657	0.30663	1
HS578T	sirolimus	LJP6	HMSL10052	BRD-A79768653	0.04	0.69261	0.6286	1
HS578T	sirolimus	LJP6	HMSL10052	BRD-A79768653	0.12	0.69054	0.62519	1
HS578T	sirolimus	LJP6	HMSL10052	BRD-A79768653	0.37	0.67728	0.60826	1
HS578T	sirolimus	LJP6	HMSL10052	BRD-A79768653	1.11	0.71428	0.65695	1
HS578T	sirolimus	LJP6	HMSL10052	BRD-A79768653	3.33	0.69797	0.63627	1
HS578T	sirolimus	LJP6	HMSL10052	BRD-A79768653	10	0.70765	0.64887	1
HS578T	sorafenib	LJP6	HMSL10008	BRD-K23984367	0.04	1.1761	1.1895	1
HS578T	sorafenib	LJP6	HMSL10008	BRD-K23984367	0.12	1.1852	1.1991	1
HS578T	sorafenib	LJP6	HMSL10008	BRD-K23984367	0.37	1.2199	1.2347	1
HS578T	sorafenib	LJP6	HMSL10008	BRD-K23984367	1.11	1.2624	1.2779	1
HS578T	sorafenib	LJP6	HMSL10008	BRD-K23984367	3.33	1.2107	1.2253	1
HS578T	sorafenib	LJP6	HMSL10008	BRD-K23984367	10	0.94391	0.93641	1
HS578T	torin-1	LJP6	HMSL10079	BRD-K40175214	0.04	0.44453	0.27191	1
HS578T	torin-1	LJP6	HMSL10079	BRD-K40175214	0.12	0.43245	0.25224	1
HS578T	torin-1	LJP6	HMSL10079	BRD-K40175214	0.37	0.40867	0.21358	1
HS578T	torin-1	LJP6	HMSL10079	BRD-K40175214	1.11	0.38483	0.17279	1
HS578T	torin-1	LJP6	HMSL10079	BRD-K40175214	3.33	0.35644	0.12375	1
HS578T	torin-1	LJP6	HMSL10079	BRD-K40175214	10	0.32084	0.059206	1
MCF10A	AKT-inhibitor-1-2	LJP5	HMSL10035	BRD-K04887706	0.04	0.96361	0.98297	1
MCF10A	AKT-inhibitor-1-2	LJP5	HMSL10035	BRD-K04887706	0.12	0.93413	0.96868	1
MCF10A	AKT-inhibitor-1-2	LJP5	HMSL10035	BRD-K04887706	0.37	0.92104	0.96237	1
MCF10A	AKT-inhibitor-1-2	LJP5	HMSL10035	BRD-K04887706	1.11	0.74386	0.86789	1
MCF10A	AKT-inhibitor-1-2	LJP5	HMSL10035	BRD-K04887706	3.33	0.80029	0.89881	1
MCF10A	AKT-inhibitor-1-2	LJP5	HMSL10035	BRD-K04887706	10	0.23369	0.42809	1
MCF10A	AZD-6482	LJP5	HMSL10059	BRD-K58772419	0.04	0.9398	0.97137	1
MCF10A	AZD-6482	LJP5	HMSL10059	BRD-K58772419	0.12	0.78039	0.88831	1
MCF10A	AZD-6482	LJP5	HMSL10059	BRD-K58772419	0.37	0.75674	0.87471	1
MCF10A	AZD-6482	LJP5	HMSL10059	BRD-K58772419	1.11	0.61697	0.78786	1
MCF10A	AZD-6482	LJP5	HMSL10059	BRD-K58772419	3.33	0.47617	0.68491	1
MCF10A	AZD-6482	LJP5	HMSL10059	BRD-K58772419	10	0.074562	0.097851	1
MCF10A	AZD-8330	LJP5	HMSL10164	BRD-K37687095	0.04	0.043101	-0.032965	1
MCF10A	AZD-8330	LJP5	HMSL10164	BRD-K37687095	0.12	0.046968	-0.016551	1
MCF10A	AZD-8330	LJP5	HMSL10164	BRD-K37687095	0.37	0.0545	0.021078	1
MCF10A	AZD-8330	LJP5	HMSL10164	BRD-K37687095	1.11	0.062093	0.053247	1
MCF10A	AZD-8330	LJP5	HMSL10164	BRD-K37687095	3.33	0.062864	0.055522	1
MCF10A	AZD-8330	LJP5	HMSL10164	BRD-K37687095	10	0.055705	0.027382	1
MCF10A	BRD-A18328003	LJP5	HMSL10234	BRD-A18328003	0.04	0.48878	0.6947	1
MCF10A	BRD-A18328003	LJP5	HMSL10234	BRD-A18328003	0.12	0.23539	0.43105	1
MCF10A	BRD-A18328003	LJP5	HMSL10234	BRD-A18328003	0.37	0.093262	0.15665	1
MCF10A	BRD-A18328003	LJP5	HMSL10234	BRD-A18328003	1.11	0.061883	0.050609	1
MCF10A	BRD-A18328003	LJP5	HMSL10234	BRD-A18328003	3.33	0.05825	0.037956	1
MCF10A	BRD-A18328003	LJP5	HMSL10234	BRD-A18328003	10	0.055232	0.024053	1
MCF10A	BRD-K20696416	LJP5	HMSL10122	BRD-K20696416	0.04	0.93897	0.97113	1
MCF10A	BRD-K20696416	LJP5	HMSL10122	BRD-K20696416	0.12	0.85053	0.92644	1
MCF10A	BRD-K20696416	LJP5	HMSL10122	BRD-K20696416	0.37	0.57828	0.75918	1
MCF10A	BRD-K20696416	LJP5	HMSL10122	BRD-K20696416	1.11	0.32252	0.53869	1
MCF10A	BRD-K20696416	LJP5	HMSL10122	BRD-K20696416	3.33	0.29143	0.50429	1
MCF10A	BRD-K20696416	LJP5	HMSL10122	BRD-K20696416	10	0.11063	0.20217	1
MCF10A	BRD-K24496482	LJP5	HMSL10046	BRD-K24496482	0.04	1.0457	1.0206	1
MCF10A	BRD-K24496482	LJP5	HMSL10046	BRD-K24496482	0.12	1.034	1.0153	1
MCF10A	BRD-K24496482	LJP5	HMSL10046	BRD-K24496482	0.37	1.0328	1.0148	1
MCF10A	BRD-K24496482	LJP5	HMSL10046	BRD-K24496482	1.11	0.99839	0.99901	1
MCF10A	BRD-K24496482	LJP5	HMSL10046	BRD-K24496482	3.33	0.8952	0.94934	1
MCF10A	BRD-K24496482	LJP5	HMSL10046	BRD-K24496482	10	0.40211	0.62075	1
MCF10A	BRD-K29395450	LJP5	HMSL10190	BRD-K29395450	0.04	0.99504	0.99754	1
MCF10A	BRD-K29395450	LJP5	HMSL10190	BRD-K29395450	0.12	1.0058	1.0025	1
MCF10A	BRD-K29395450	LJP5	HMSL10190	BRD-K29395450	0.37	1.0052	1.0023	1
MCF10A	BRD-K29395450	LJP5	HMSL10190	BRD-K29395450	1.11	0.9114	0.95762	1
MCF10A	BRD-K29395450	LJP5	HMSL10190	BRD-K29395450	3.33	0.52339	0.7223	1
MCF10A	BRD-K29395450	LJP5	HMSL10190	BRD-K29395450	10	0.22203	0.41288	1
MCF10A	BRD-K54997624	LJP5	HMSL10233	BRD-K54997624	0.04	0.9126	0.95819	1
MCF10A	BRD-K54997624	LJP5	HMSL10233	BRD-K54997624	0.12	0.8173	0.90903	1
MCF10A	BRD-K54997624	LJP5	HMSL10233	BRD-K54997624	0.37	0.69229	0.83729	1
MCF10A	BRD-K54997624	LJP5	HMSL10233	BRD-K54997624	1.11	0.62877	0.79515	1
MCF10A	BRD-K54997624	LJP5	HMSL10233	BRD-K54997624	3.33	0.43944	0.65217	1
MCF10A	BRD-K54997624	LJP5	HMSL10233	BRD-K54997624	10	0.14635	0.28383	1
MCF10A	BRD-K65182930	LJP5	HMSL10161	BRD-K65182930	0.04	0.045724	-0.018528	1
MCF10A	BRD-K65182930	LJP5	HMSL10161	BRD-K65182930	0.12	0.047787	-0.0086432	1
MCF10A	BRD-K65182930	LJP5	HMSL10161	BRD-K65182930	0.37	0.045946	-0.017634	1
MCF10A	BRD-K65182930	LJP5	HMSL10161	BRD-K65182930	1.11	0.044855	-0.022864	1
MCF10A	BRD-K65182930	LJP5	HMSL10161	BRD-K65182930	3.33	0.047515	-0.0096773	1
MCF10A	BRD-K65182930	LJP5	HMSL10161	BRD-K65182930	10	0.051623	0.0094626	1
MCF10A	BRD-U41416256	LJP5	HMSL10078	BRD-U41416256	0.04	0.95543	0.9789	1
MCF10A	BRD-U41416256	LJP5	HMSL10078	BRD-U41416256	0.12	0.9203	0.96158	1
MCF10A	BRD-U41416256	LJP5	HMSL10078	BRD-U41416256	0.37	0.87209	0.93752	1
MCF10A	BRD-U41416256	LJP5	HMSL10078	BRD-U41416256	1.11	0.66056	0.81746	1
MCF10A	BRD-U41416256	LJP5	HMSL10078	BRD-U41416256	3.33	0.32934	0.5468	1
MCF10A	BRD-U41416256	LJP5	HMSL10078	BRD-U41416256	10	0.055786	0.026941	1
MCF10A	BRD-U60236422	LJP5	HMSL10039	BRD-U60236422	0.04	1.0305	1.0133	1
MCF10A	BRD-U60236422	LJP5	HMSL10039	BRD-U60236422	0.12	0.67714	0.8275	1
MCF10A	BRD-U60236422	LJP5	HMSL10039	BRD-U60236422	0.37	0.5157	0.71594	1
MCF10A	BRD-U60236422	LJP5	HMSL10039	BRD-U60236422	1.11	0.18323	0.34688	1
MCF10A	BRD-U60236422	LJP5	HMSL10039	BRD-U60236422	3.33	0.11093	0.20203	1
MCF10A	BRD-U60236422	LJP5	HMSL10039	BRD-U60236422	10	0.085147	0.13245	1
MCF10A	BRD-U64521890	LJP5	HMSL10091	BRD-U64521890	0.04	0.86469	0.93397	1
MCF10A	BRD-U64521890	LJP5	HMSL10091	BRD-U64521890	0.12	0.27482	0.48458	1
MCF10A	BRD-U64521890	LJP5	HMSL10091	BRD-U64521890	0.37	0.13655	0.26319	1
MCF10A	BRD-U64521890	LJP5	HMSL10091	BRD-U64521890	1.11	0.12572	0.23892	1
MCF10A	BRD-U64521890	LJP5	HMSL10091	BRD-U64521890	3.33	0.1253	0.23759	1
MCF10A	BRD-U64521890	LJP5	HMSL10091	BRD-U64521890	10	0.062631	0.053391	1
MCF10A	BX-912	LJP5	HMSL10055	BRD-K49669041	0.04	0.89806	0.95098	1
MCF10A	BX-912	LJP5	HMSL10055	BRD-K49669041	0.12	0.91229	0.95804	1
MCF10A	BX-912	LJP5	HMSL10055	BRD-K49669041	0.37	0.62571	0.79465	1
MCF10A	BX-912	LJP5	HMSL10055	BRD-K49669041	1.11	0.14629	0.28371	1
MCF10A	BX-912	LJP5	HMSL10055	BRD-K49669041	3.33	0.128	0.24464	1
MCF10A	BX-912	LJP5	HMSL10055	BRD-K49669041	10	0.09236	0.15445	1
MCF10A	CGP-60474	LJP5	HMSL10025	BRD-K79090631	0.04	0.4815	0.68837	1
MCF10A	CGP-60474	LJP5	HMSL10025	BRD-K79090631	0.12	0.065303	0.065562	1
MCF10A	CGP-60474	LJP5	HMSL10025	BRD-K79090631	0.37	0.066175	0.068881	1
MCF10A	CGP-60474	LJP5	HMSL10025	BRD-K79090631	1.11	0.066983	0.070753	1
MCF10A	CGP-60474	LJP5	HMSL10025	BRD-K79090631	3.33	0.064262	0.06169	1
MCF10A	CGP-60474	LJP5	HMSL10025	BRD-K79090631	10	0.050507	0.0040873	1
MCF10A	CP-724714	LJP5	HMSL10010	BRD-K76908866	0.04	1.0224	1.0094	1
MCF10A	CP-724714	LJP5	HMSL10010	BRD-K76908866	0.12	0.99511	0.99762	1
MCF10A	CP-724714	LJP5	HMSL10010	BRD-K76908866	0.37	0.98239	0.99166	1
MCF10A	CP-724714	LJP5	HMSL10010	BRD-K76908866	1.11	0.97222	0.98701	1
MCF10A	CP-724714	LJP5	HMSL10010	BRD-K76908866	3.33	0.9712	0.98655	1
MCF10A	CP-724714	LJP5	HMSL10010	BRD-K76908866	10	0.87126	0.93733	1
MCF10A	CP466722	LJP5	HMSL10009	BRD-K15592317	0.04	1.0473	1.0214	1
MCF10A	CP466722	LJP5	HMSL10009	BRD-K15592317	0.12	1.0581	1.0262	1
MCF10A	CP466722	LJP5	HMSL10009	BRD-K15592317	0.37	1.035	1.0159	1
MCF10A	CP466722	LJP5	HMSL10009	BRD-K15592317	1.11	0.97893	0.98978	1
MCF10A	CP466722	LJP5	HMSL10009	BRD-K15592317	3.33	0.91844	0.96091	1
MCF10A	CP466722	LJP5	HMSL10009	BRD-K15592317	10	0.27445	0.48114	1
MCF10A	CYT387	LJP5	HMSL10140	BRD-K87737963	0.04	0.86625	0.93449	1
MCF10A	CYT387	LJP5	HMSL10140	BRD-K87737963	0.12	0.7794	0.88816	1
MCF10A	CYT387	LJP5	HMSL10140	BRD-K87737963	0.37	0.67313	0.8253	1
MCF10A	CYT387	LJP5	HMSL10140	BRD-K87737963	1.11	0.56405	0.75242	1
MCF10A	CYT387	LJP5	HMSL10140	BRD-K87737963	3.33	0.41748	0.6343	1
MCF10A	CYT387	LJP5	HMSL10140	BRD-K87737963	10	0.15239	0.29439	1
MCF10A	GSK-1059615	LJP5	HMSL10172	BRD-K02708799	0.04	0.96508	0.98355	1
MCF10A	GSK-1059615	LJP5	HMSL10172	BRD-K02708799	0.12	0.7254	0.85707	1
MCF10A	GSK-1059615	LJP5	HMSL10172	BRD-K02708799	0.37	0.24486	0.44396	1
MCF10A	GSK-1059615	LJP5	HMSL10172	BRD-K02708799	1.11	0.057224	0.033423	1
MCF10A	GSK-1059615	LJP5	HMSL10172	BRD-K02708799	3.33	0.033619	-0.087501	1
MCF10A	GSK-1059615	LJP5	HMSL10172	BRD-K02708799	10	0.027338	-0.1286	1
MCF10A	GSK-690693	LJP5	HMSL10128	BRD-A87137733	0.04	0.90882	0.95609	1
MCF10A	GSK-690693	LJP5	HMSL10128	BRD-A87137733	0.12	0.9242	0.96353	1
MCF10A	GSK-690693	LJP5	HMSL10128	BRD-A87137733	0.37	0.87024	0.9363	1
MCF10A	GSK-690693	LJP5	HMSL10128	BRD-A87137733	1.11	0.69835	0.84079	1
MCF10A	GSK-690693	LJP5	HMSL10128	BRD-A87137733	3.33	0.6966	0.83936	1
MCF10A	GSK-690693	LJP5	HMSL10128	BRD-A87137733	10	0.71037	0.84824	1
MCF10A	HG-5-113-01	LJP5	HMSL10015	BRD-K93747373	0.04	0.94142	0.97221	1
MCF10A	HG-5-113-01	LJP5	HMSL10015	BRD-K93747373	0.12	0.80875	0.90293	1
MCF10A	HG-5-113-01	LJP5	HMSL10015	BRD-K93747373	0.37	0.66709	0.82122	1
MCF10A	HG-5-113-01	LJP5	HMSL10015	BRD-K93747373	1.11	0.47068	0.68054	1
MCF10A	HG-5-113-01	LJP5	HMSL10015	BRD-K93747373	3.33	0.13942	0.26951	1
MCF10A	HG-5-113-01	LJP5	HMSL10015	BRD-K93747373	10	0.053999	0.018677	1
MCF10A	LDN-193189	LJP5	HMSL10115	BRD-K04853698	0.04	1.0251	1.0113	1
MCF10A	LDN-193189	LJP5	HMSL10115	BRD-K04853698	0.12	0.95599	0.97928	1
MCF10A	LDN-193189	LJP5	HMSL10115	BRD-K04853698	0.37	0.93152	0.96749	1
MCF10A	LDN-193189	LJP5	HMSL10115	BRD-K04853698	1.11	0.83222	0.91699	1
MCF10A	LDN-193189	LJP5	HMSL10115	BRD-K04853698	3.33	0.54932	0.74139	1
MCF10A	LDN-193189	LJP5	HMSL10115	BRD-K04853698	10	0.012778	-0.26946	1
MCF10A	NU-7441	LJP5	HMSL10061	BRD-K00337317	0.04	1.0578	1.0258	1
MCF10A	NU-7441	LJP5	HMSL10061	BRD-K00337317	0.12	1.0039	1.0016	1
MCF10A	NU-7441	LJP5	HMSL10061	BRD-K00337317	0.37	0.97283	0.98682	1
MCF10A	NU-7441	LJP5	HMSL10061	BRD-K00337317	1.11	0.89249	0.94811	1
MCF10A	NU-7441	LJP5	HMSL10061	BRD-K00337317	3.33	0.75224	0.87276	1
MCF10A	NU-7441	LJP5	HMSL10061	BRD-K00337317	10	0.09667	0.16502	1
MCF10A	NVP-BEZ235	LJP5	HMSL10232	BRD-K12184916	0.04	0.19009	0.36339	1
MCF10A	NVP-BEZ235	LJP5	HMSL10232	BRD-K12184916	0.12	0.1463	0.27898	1
MCF10A	NVP-BEZ235	LJP5	HMSL10232	BRD-K12184916	0.37	0.091104	0.15019	1
MCF10A	NVP-BEZ235	LJP5	HMSL10232	BRD-K12184916	1.11	0.095638	0.16294	1
MCF10A	NVP-BEZ235	LJP5	HMSL10232	BRD-K12184916	3.33	0.093421	0.15694	1
MCF10A	NVP-BEZ235	LJP5	HMSL10232	BRD-K12184916	10	0.11167	0.20616	1
MCF10A	PD-0325901	LJP5	HMSL10101	BRD-K49865102	0.04	0.10198	0.17909	1
MCF10A	PD-0325901	LJP5	HMSL10101	BRD-K49865102	0.12	0.081247	0.12056	1
MCF10A	PD-0325901	LJP5	HMSL10101	BRD-K49865102	0.37	0.077241	0.10513	1
MCF10A	PD-0325901	LJP5	HMSL10101	BRD-K49865102	1.11	0.069641	0.081064	1
MCF10A	PD-0325901	LJP5	HMSL10101	BRD-K49865102	3.33	0.055878	0.02679	1
MCF10A	PD-0325901	LJP5	HMSL10101	BRD-K49865102	10	0.055547	0.02547	1
MCF10A	PD-184352	LJP5	HMSL10048	BRD-K05104363	0.04	0.44596	0.66003	1
MCF10A	PD-184352	LJP5	HMSL10048	BRD-K05104363	0.12	0.28015	0.48992	1
MCF10A	PD-184352	LJP5	HMSL10048	BRD-K05104363	0.37	0.20666	0.38952	1
MCF10A	PD-184352	LJP5	HMSL10048	BRD-K05104363	1.11	0.14899	0.28749	1
MCF10A	PD-184352	LJP5	HMSL10048	BRD-K05104363	3.33	0.11242	0.20793	1
MCF10A	PD-184352	LJP5	HMSL10048	BRD-K05104363	10	0.07543	0.1018	1
MCF10A	PF-431396	LJP5	HMSL10116	BRD-K93788137	0.04	0.59443	0.77378	1
MCF10A	PF-431396	LJP5	HMSL10116	BRD-K93788137	0.12	0.25441	0.45684	1
MCF10A	PF-431396	LJP5	HMSL10116	BRD-K93788137	0.37	0.11429	0.21217	1
MCF10A	PF-431396	LJP5	HMSL10116	BRD-K93788137	1.11	0.082238	0.12293	1
MCF10A	PF-431396	LJP5	HMSL10116	BRD-K93788137	3.33	0.073399	0.09415	1
MCF10A	PF-431396	LJP5	HMSL10116	BRD-K93788137	10	0.057182	0.032238	1
MCF10A	PF-477736	LJP5	HMSL10112	BRD-K03063480	0.04	0.90888	0.95634	1
MCF10A	PF-477736	LJP5	HMSL10112	BRD-K03063480	0.12	0.85132	0.92688	1
MCF10A	PF-477736	LJP5	HMSL10112	BRD-K03063480	0.37	0.7311	0.86049	1
MCF10A	PF-477736	LJP5	HMSL10112	BRD-K03063480	1.11	0.34708	0.56454	1
MCF10A	PF-477736	LJP5	HMSL10112	BRD-K03063480	3.33	0.089909	0.14692	1
MCF10A	PF-477736	LJP5	HMSL10112	BRD-K03063480	10	0.057905	0.036015	1
MCF10A	PHA-665752	LJP5	HMSL10125	BRD-K95435023	0.04	0.95801	0.97985	1
MCF10A	PHA-665752	LJP5	HMSL10125	BRD-K95435023	0.12	0.97382	0.98774	1
MCF10A	PHA-665752	LJP5	HMSL10125	BRD-K95435023	0.37	0.93978	0.97118	1
MCF10A	PHA-665752	LJP5	HMSL10125	BRD-K95435023	1.11	0.92613	0.96466	1
MCF10A	PHA-665752	LJP5	HMSL10125	BRD-K95435023	3.33	0.93126	0.96737	1
MCF10A	PHA-665752	LJP5	HMSL10125	BRD-K95435023	10	0.066061	0.06143	1
MCF10A	PLX-4720	LJP5	HMSL10049	BRD-K16478699	0.04	1.0254	1.0115	1
MCF10A	PLX-4720	LJP5	HMSL10049	BRD-K16478699	0.12	1.0602	1.027	1
MCF10A	PLX-4720	LJP5	HMSL10049	BRD-K16478699	0.37	1.0743	1.0333	1
MCF10A	PLX-4720	LJP5	HMSL10049	BRD-K16478699	1.11	1.1122	1.0495	1
MCF10A	PLX-4720	LJP5	HMSL10049	BRD-K16478699	3.33	1.0349	1.0157	1
MCF10A	PLX-4720	LJP5	HMSL10049	BRD-K16478699	10	0.68881	0.83498	1
MCF10A	SAR-245408	LJP5	HMSL10148	BRD-K04801023	0.04	1.0321	1.0145	1
MCF10A	SAR-245408	LJP5	HMSL10148	BRD-K04801023	0.12	0.98068	0.99063	1
MCF10A	SAR-245408	LJP5	HMSL10148	BRD-K04801023	0.37	0.96043	0.98139	1
MCF10A	SAR-245408	LJP5	HMSL10148	BRD-K04801023	1.11	0.93867	0.97098	1
MCF10A	SAR-245408	LJP5	HMSL10148	BRD-K04801023	3.33	0.88395	0.94382	1
MCF10A	SAR-245408	LJP5	HMSL10148	BRD-K04801023	10	0.46037	0.67125	1
MCF10A	SU-11274	LJP5	HMSL10119	BRD-K02965346	0.04	1.0098	1.0045	1
MCF10A	SU-11274	LJP5	HMSL10119	BRD-K02965346	0.12	0.96791	0.98499	1
MCF10A	SU-11274	LJP5	HMSL10119	BRD-K02965346	0.37	0.91021	0.95678	1
MCF10A	SU-11274	LJP5	HMSL10119	BRD-K02965346	1.11	0.7609	0.87777	1
MCF10A	SU-11274	LJP5	HMSL10119	BRD-K02965346	3.33	0.53198	0.72869	1
MCF10A	SU-11274	LJP5	HMSL10119	BRD-K02965346	10	0.2512	0.45399	1
MCF10A	TG-101348	LJP5	HMSL10141	BRD-K12502280	0.04	0.99762	0.99887	1
MCF10A	TG-101348	LJP5	HMSL10141	BRD-K12502280	0.12	0.95251	0.97747	1
MCF10A	TG-101348	LJP5	HMSL10141	BRD-K12502280	0.37	0.91463	0.95914	1
MCF10A	TG-101348	LJP5	HMSL10141	BRD-K12502280	1.11	0.75165	0.8723	1
MCF10A	TG-101348	LJP5	HMSL10141	BRD-K12502280	3.33	0.16071	0.31167	1
MCF10A	TG-101348	LJP5	HMSL10141	BRD-K12502280	10	0.055048	0.024406	1
MCF10A	TGX-221	LJP5	HMSL10171	BRD-A41692738	0.04	0.86743	0.93545	1
MCF10A	TGX-221	LJP5	HMSL10171	BRD-A41692738	0.12	0.8532	0.92793	1
MCF10A	TGX-221	LJP5	HMSL10171	BRD-A41692738	0.37	0.87746	0.94046	1
MCF10A	TGX-221	LJP5	HMSL10171	BRD-A41692738	1.11	0.85175	0.92727	1
MCF10A	TGX-221	LJP5	HMSL10171	BRD-A41692738	3.33	0.14066	0.27152	1
MCF10A	TGX-221	LJP5	HMSL10171	BRD-A41692738	10	0.74011	0.86499	1
MCF10A	TWS-119	LJP5	HMSL10111	BRD-K94176593	0.04	1.0515	1.023	1
MCF10A	TWS-119	LJP5	HMSL10111	BRD-K94176593	0.12	1.0337	1.0153	1
MCF10A	TWS-119	LJP5	HMSL10111	BRD-K94176593	0.37	1.0517	1.0233	1
MCF10A	TWS-119	LJP5	HMSL10111	BRD-K94176593	1.11	0.98623	0.99357	1
MCF10A	TWS-119	LJP5	HMSL10111	BRD-K94176593	3.33	0.62141	0.792	1
MCF10A	TWS-119	LJP5	HMSL10111	BRD-K94176593	10	0.037224	-0.063901	1
MCF10A	WZ-3105	LJP5	HMSL10084	BRD-K92571446	0.04	0.20292	0.38111	1
MCF10A	WZ-3105	LJP5	HMSL10084	BRD-K92571446	0.12	0.073256	0.09328	1
MCF10A	WZ-3105	LJP5	HMSL10084	BRD-K92571446	0.37	0.065349	0.063687	1
MCF10A	WZ-3105	LJP5	HMSL10084	BRD-K92571446	1.11	0.060799	0.048339	1
MCF10A	WZ-3105	LJP5	HMSL10084	BRD-K92571446	3.33	0.059423	0.042293	1
MCF10A	WZ-3105	LJP5	HMSL10084	BRD-K92571446	10	0.050692	0.0047614	1
MCF10A	YM-201636	LJP5	HMSL10109	BRD-K48488978	0.04	1.0399	1.0179	1
MCF10A	YM-201636	LJP5	HMSL10109	BRD-K48488978	0.12	0.95289	0.97709	1
MCF10A	YM-201636	LJP5	HMSL10109	BRD-K48488978	0.37	0.86752	0.93518	1
MCF10A	YM-201636	LJP5	HMSL10109	BRD-K48488978	1.11	0.62708	0.79518	1
MCF10A	YM-201636	LJP5	HMSL10109	BRD-K48488978	3.33	0.50149	0.70436	1
MCF10A	YM-201636	LJP5	HMSL10109	BRD-K48488978	10	0.13408	0.25762	1
MCF10A	barasertib	LJP5	HMSL10067	BRD-K63923597	0.04	0.1358	0.2617	1
MCF10A	barasertib	LJP5	HMSL10067	BRD-K63923597	0.12	0.12869	0.2459	1
MCF10A	barasertib	LJP5	HMSL10067	BRD-K63923597	0.37	0.12679	0.24186	1
MCF10A	barasertib	LJP5	HMSL10067	BRD-K63923597	1.11	0.1224	0.23187	1
MCF10A	barasertib	LJP5	HMSL10067	BRD-K63923597	3.33	0.13279	0.25532	1
MCF10A	barasertib	LJP5	HMSL10067	BRD-K63923597	10	0.12612	0.24025	1
MCF10A	brivanib	LJP5	HMSL10177	BRD-A21584801	0.04	0.94212	0.97256	1
MCF10A	brivanib	LJP5	HMSL10177	BRD-A21584801	0.12	0.90367	0.95372	1
MCF10A	brivanib	LJP5	HMSL10177	BRD-A21584801	0.37	0.89764	0.95079	1
MCF10A	brivanib	LJP5	HMSL10177	BRD-A21584801	1.11	0.7015	0.84248	1
MCF10A	brivanib	LJP5	HMSL10177	BRD-A21584801	3.33	0.44758	0.65996	1
MCF10A	brivanib	LJP5	HMSL10177	BRD-A21584801	10	0.14277	0.27648	1
MCF10A	buparlisib	LJP5	HMSL10147	BRD-K42191735	0.04	0.97103	0.98637	1
MCF10A	buparlisib	LJP5	HMSL10147	BRD-K42191735	0.12	0.81103	0.90566	1
MCF10A	buparlisib	LJP5	HMSL10147	BRD-K42191735	0.37	0.53593	0.72905	1
MCF10A	buparlisib	LJP5	HMSL10147	BRD-K42191735	1.11	0.13085	0.24997	1
MCF10A	buparlisib	LJP5	HMSL10147	BRD-K42191735	3.33	0.037192	-0.066419	1
MCF10A	buparlisib	LJP5	HMSL10147	BRD-K42191735	10	0.031975	-0.096292	1
MCF10A	crizotinib	LJP5	HMSL10027	BRD-K78431006	0.04	0.93414	0.9688	1
MCF10A	crizotinib	LJP5	HMSL10027	BRD-K78431006	0.12	0.86336	0.93236	1
MCF10A	crizotinib	LJP5	HMSL10027	BRD-K78431006	0.37	0.83629	0.9192	1
MCF10A	crizotinib	LJP5	HMSL10027	BRD-K78431006	1.11	0.78147	0.88928	1
MCF10A	crizotinib	LJP5	HMSL10027	BRD-K78431006	3.33	0.63652	0.80121	1
MCF10A	crizotinib	LJP5	HMSL10027	BRD-K78431006	10	0.071344	0.086198	1
MCF10A	dasatinib	LJP5	HMSL10020	BRD-K49328571	0.04	0.46115	0.6727	1
MCF10A	dasatinib	LJP5	HMSL10020	BRD-K49328571	0.12	0.17054	0.32922	1
MCF10A	dasatinib	LJP5	HMSL10020	BRD-K49328571	0.37	0.076397	0.10481	1
MCF10A	dasatinib	LJP5	HMSL10020	BRD-K49328571	1.11	0.063055	0.052557	1
MCF10A	dasatinib	LJP5	HMSL10020	BRD-K49328571	3.33	0.032526	-0.093211	1
MCF10A	dasatinib	LJP5	HMSL10020	BRD-K49328571	10	0.032038	-0.096716	1
MCF10A	dovitinib	LJP5	HMSL10127	BRD-K85402309	0.04	0.87254	0.93769	1
MCF10A	dovitinib	LJP5	HMSL10127	BRD-K85402309	0.12	0.70736	0.84634	1
MCF10A	dovitinib	LJP5	HMSL10127	BRD-K85402309	0.37	0.38315	0.60107	1
MCF10A	dovitinib	LJP5	HMSL10127	BRD-K85402309	1.11	0.21351	0.40001	1
MCF10A	dovitinib	LJP5	HMSL10127	BRD-K85402309	3.33	0.10362	0.17606	1
MCF10A	dovitinib	LJP5	HMSL10127	BRD-K85402309	10	0.062706	0.041401	1
MCF10A	enzastaurin	LJP5	HMSL10069	BRD-K79404599	0.04	0.99081	0.99539	1
MCF10A	enzastaurin	LJP5	HMSL10069	BRD-K79404599	0.12	0.9698	0.98566	1
MCF10A	enzastaurin	LJP5	HMSL10069	BRD-K79404599	0.37	0.96288	0.98245	1
MCF10A	enzastaurin	LJP5	HMSL10069	BRD-K79404599	1.11	0.96627	0.98379	1
MCF10A	enzastaurin	LJP5	HMSL10069	BRD-K79404599	3.33	0.88233	0.94229	1
MCF10A	enzastaurin	LJP5	HMSL10069	BRD-K79404599	10	0.73572	0.86316	1
MCF10A	erlotinib	LJP5	HMSL10097	BRD-K70401845	0.04	0.95779	0.98013	1
MCF10A	erlotinib	LJP5	HMSL10097	BRD-K70401845	0.12	0.83112	0.91643	1
MCF10A	erlotinib	LJP5	HMSL10097	BRD-K70401845	0.37	0.22731	0.41982	1
MCF10A	erlotinib	LJP5	HMSL10097	BRD-K70401845	1.11	0.060406	0.046578	1
MCF10A	erlotinib	LJP5	HMSL10097	BRD-K70401845	3.33	0.064347	0.061934	1
MCF10A	erlotinib	LJP5	HMSL10097	BRD-K70401845	10	0.074649	0.098543	1
MCF10A	foretinib	LJP5	HMSL10157	BRD-K03449891	0.04	1.0743	1.0333	1
MCF10A	foretinib	LJP5	HMSL10157	BRD-K03449891	0.12	0.99107	0.99585	1
MCF10A	foretinib	LJP5	HMSL10157	BRD-K03449891	0.37	0.78947	0.89383	1
MCF10A	foretinib	LJP5	HMSL10157	BRD-K03449891	1.11	0.20481	0.38723	1
MCF10A	foretinib	LJP5	HMSL10157	BRD-K03449891	3.33	0.11073	0.20383	1
MCF10A	foretinib	LJP5	HMSL10157	BRD-K03449891	10	0.044682	-0.024489	1
MCF10A	geldanamycin	LJP5	HMSL10108	BRD-A19500257	0.04	0.058582	0.039336	1
MCF10A	geldanamycin	LJP5	HMSL10108	BRD-A19500257	0.12	0.050961	0.0051729	1
MCF10A	geldanamycin	LJP5	HMSL10108	BRD-A19500257	0.37	0.052058	0.011281	1
MCF10A	geldanamycin	LJP5	HMSL10108	BRD-A19500257	1.11	0.047729	-0.010491	1
MCF10A	geldanamycin	LJP5	HMSL10108	BRD-A19500257	3.33	0.037557	-0.063006	1
MCF10A	geldanamycin	LJP5	HMSL10108	BRD-A19500257	10	0.029709	-0.11193	1
MCF10A	linsitinib	LJP5	HMSL10135	BRD-K07667918	0.04	0.80561	0.90266	1
MCF10A	linsitinib	LJP5	HMSL10135	BRD-K07667918	0.12	0.6844	0.83175	1
MCF10A	linsitinib	LJP5	HMSL10135	BRD-K07667918	0.37	0.43213	0.6467	1
MCF10A	linsitinib	LJP5	HMSL10135	BRD-K07667918	1.11	0.37269	0.59276	1
MCF10A	linsitinib	LJP5	HMSL10135	BRD-K07667918	3.33	0.29786	0.51133	1
MCF10A	linsitinib	LJP5	HMSL10135	BRD-K07667918	10	0.19427	0.37009	1
MCF10A	mitoxantrone	LJP5	-666	BRD-K21680192	0.04	0.10002	0.1759	1
MCF10A	mitoxantrone	LJP5	-666	BRD-K21680192	0.12	0.063864	0.053321	1
MCF10A	mitoxantrone	LJP5	-666	BRD-K21680192	0.37	0.053559	0.016582	1
MCF10A	mitoxantrone	LJP5	-666	BRD-K21680192	1.11	0.037337	-0.0633	1
MCF10A	mitoxantrone	LJP5	-666	BRD-K21680192	3.33	0.035805	-0.072216	1
MCF10A	mitoxantrone	LJP5	-666	BRD-K21680192	10	0.038883	-0.05452	1
MCF10A	neratinib	LJP5	HMSL10018	BRD-K85606544	0.04	0.097071	0.16631	1
MCF10A	neratinib	LJP5	HMSL10018	BRD-K85606544	0.12	0.073993	0.096925	1
MCF10A	neratinib	LJP5	HMSL10018	BRD-K85606544	0.37	0.075086	0.10056	1
MCF10A	neratinib	LJP5	HMSL10018	BRD-K85606544	1.11	0.068842	0.076204	1
MCF10A	neratinib	LJP5	HMSL10018	BRD-K85606544	3.33	0.065934	0.067989	1
MCF10A	neratinib	LJP5	HMSL10018	BRD-K85606544	10	0.064036	0.059499	1
MCF10A	nilotinib	LJP5	HMSL10099	BRD-K81528515	0.04	1.0548	1.0246	1
MCF10A	nilotinib	LJP5	HMSL10099	BRD-K81528515	0.12	1.0239	1.0109	1
MCF10A	nilotinib	LJP5	HMSL10099	BRD-K81528515	0.37	0.96392	0.98301	1
MCF10A	nilotinib	LJP5	HMSL10099	BRD-K81528515	1.11	1.0506	1.0228	1
MCF10A	nilotinib	LJP5	HMSL10099	BRD-K81528515	3.33	1.0091	1.0037	1
MCF10A	nilotinib	LJP5	HMSL10099	BRD-K81528515	10	0.36364	0.58008	1
MCF10A	pelitinib	LJP5	HMSL10159	BRD-K08799216	0.04	0.20593	0.38676	1
MCF10A	pelitinib	LJP5	HMSL10159	BRD-K08799216	0.12	0.078323	0.11109	1
MCF10A	pelitinib	LJP5	HMSL10159	BRD-K08799216	0.37	0.069937	0.082321	1
MCF10A	pelitinib	LJP5	HMSL10159	BRD-K08799216	1.11	0.074028	0.096906	1
MCF10A	pelitinib	LJP5	HMSL10159	BRD-K08799216	3.33	0.065601	0.065358	1
MCF10A	pelitinib	LJP5	HMSL10159	BRD-K08799216	10	0.049888	0.0010234	1
MCF10A	radicicol	LJP5	-666	BRD-A39996500	0.04	0.63904	0.80353	1
MCF10A	radicicol	LJP5	-666	BRD-A39996500	0.12	0.16918	0.32319	1
MCF10A	radicicol	LJP5	-666	BRD-A39996500	0.37	0.076709	0.10452	1
MCF10A	radicicol	LJP5	-666	BRD-A39996500	1.11	0.069569	0.079394	1
MCF10A	radicicol	LJP5	-666	BRD-A39996500	3.33	0.061696	0.049279	1
MCF10A	radicicol	LJP5	-666	BRD-A39996500	10	0.033597	-0.087656	1
MCF10A	roscovitine	LJP5	HMSL10001	BRD-K07691486	0.04	0.9953	0.99783	1
MCF10A	roscovitine	LJP5	HMSL10001	BRD-K07691486	0.12	0.96285	0.98237	1
MCF10A	roscovitine	LJP5	HMSL10001	BRD-K07691486	0.37	0.93554	0.96949	1
MCF10A	roscovitine	LJP5	HMSL10001	BRD-K07691486	1.11	0.92776	0.96539	1
MCF10A	roscovitine	LJP5	HMSL10001	BRD-K07691486	3.33	0.83268	0.91694	1
MCF10A	roscovitine	LJP5	HMSL10001	BRD-K07691486	10	0.1223	0.22944	1
MCF10A	ruxolitinib	LJP5	HMSL10138	BRD-K53972329	0.04	0.94274	0.97296	1
MCF10A	ruxolitinib	LJP5	HMSL10138	BRD-K53972329	0.12	0.96536	0.98373	1
MCF10A	ruxolitinib	LJP5	HMSL10138	BRD-K53972329	0.37	0.92745	0.9654	1
MCF10A	ruxolitinib	LJP5	HMSL10138	BRD-K53972329	1.11	0.86471	0.93387	1
MCF10A	ruxolitinib	LJP5	HMSL10138	BRD-K53972329	3.33	0.8483	0.92512	1
MCF10A	ruxolitinib	LJP5	HMSL10138	BRD-K53972329	10	0.64426	0.8063	1
MCF10A	torin-2	LJP5	HMSL10080	BRD-K68174511	0.04	0.07905	0.10789	1
MCF10A	torin-2	LJP5	HMSL10080	BRD-K68174511	0.12	0.048727	-0.0045777	1
MCF10A	torin-2	LJP5	HMSL10080	BRD-K68174511	0.37	0.045508	-0.020478	1
MCF10A	torin-2	LJP5	HMSL10080	BRD-K68174511	1.11	0.046666	-0.015349	1
MCF10A	torin-2	LJP5	HMSL10080	BRD-K68174511	3.33	0.051019	0.0054878	1
MCF10A	torin-2	LJP5	HMSL10080	BRD-K68174511	10	0.046698	-0.013593	1
MCF10A	tozasertib	LJP5	HMSL10021	BRD-K59369769	0.04	0.15941	0.30832	1
MCF10A	tozasertib	LJP5	HMSL10021	BRD-K59369769	0.12	0.12427	0.23624	1
MCF10A	tozasertib	LJP5	HMSL10021	BRD-K59369769	0.37	0.10413	0.18633	1
MCF10A	tozasertib	LJP5	HMSL10021	BRD-K59369769	1.11	0.10412	0.18553	1
MCF10A	tozasertib	LJP5	HMSL10021	BRD-K59369769	3.33	0.085879	0.13298	1
MCF10A	tozasertib	LJP5	HMSL10021	BRD-K59369769	10	0.079441	0.11388	1
MCF10A	trametinib	LJP5	HMSL10142	BRD-K12343256	0.04	0.065141	0.064926	1
MCF10A	trametinib	LJP5	HMSL10142	BRD-K12343256	0.12	0.07554	0.10208	1
MCF10A	trametinib	LJP5	HMSL10142	BRD-K12343256	0.37	0.071109	0.086826	1
MCF10A	trametinib	LJP5	HMSL10142	BRD-K12343256	1.11	0.084814	0.12921	1
MCF10A	trametinib	LJP5	HMSL10142	BRD-K12343256	3.33	0.087846	0.14103	1
MCF10A	trametinib	LJP5	HMSL10142	BRD-K12343256	10	0.098528	0.17166	1
MCF10A	vemurafenib	LJP5	HMSL10068	BRD-K56343971	0.04	0.96909	0.98528	1
MCF10A	vemurafenib	LJP5	HMSL10068	BRD-K56343971	0.12	0.99147	0.99595	1
MCF10A	vemurafenib	LJP5	HMSL10068	BRD-K56343971	0.37	0.96082	0.9814	1
MCF10A	vemurafenib	LJP5	HMSL10068	BRD-K56343971	1.11	0.8066	0.90324	1
MCF10A	vemurafenib	LJP5	HMSL10068	BRD-K56343971	3.33	0.42709	0.64095	1
MCF10A	vemurafenib	LJP5	HMSL10068	BRD-K56343971	10	0.18361	0.35236	1
MCF10A	withaferin-a	LJP5	-666	BRD-K88378636	0.04	0.98056	0.99095	1
MCF10A	withaferin-a	LJP5	-666	BRD-K88378636	0.12	0.9581	0.97994	1
MCF10A	withaferin-a	LJP5	-666	BRD-K88378636	0.37	0.69604	0.83945	1
MCF10A	withaferin-a	LJP5	-666	BRD-K88378636	1.11	0.043097	-0.031672	1
MCF10A	withaferin-a	LJP5	-666	BRD-K88378636	3.33	0.036157	-0.070349	1
MCF10A	withaferin-a	LJP5	-666	BRD-K88378636	10	0.031007	-0.10457	1
MCF10A	CGP-60474	LJP6	HMSL10025	BRD-K79090631	0.04	0.05179	0.008088	1
MCF10A	CGP-60474	LJP6	HMSL10025	BRD-K79090631	0.12	0.052585	0.014881	1
MCF10A	CGP-60474	LJP6	HMSL10025	BRD-K79090631	0.37	0.05458	0.019195	1
MCF10A	CGP-60474	LJP6	HMSL10025	BRD-K79090631	1.11	0.047484	-0.010138	1
MCF10A	CGP-60474	LJP6	HMSL10025	BRD-K79090631	3.33	0.046205	-0.024148	1
MCF10A	CGP-60474	LJP6	HMSL10025	BRD-K79090631	10	0.038359	-0.061637	1
MCF10A	GSK-1059615	LJP6	HMSL10172	BRD-K02708799	0.04	0.8236	0.91264	1
MCF10A	GSK-1059615	LJP6	HMSL10172	BRD-K02708799	0.12	0.47882	0.6853	1
MCF10A	GSK-1059615	LJP6	HMSL10172	BRD-K02708799	0.37	0.19113	0.36642	1
MCF10A	GSK-1059615	LJP6	HMSL10172	BRD-K02708799	1.11	0.074257	0.099499	1
MCF10A	GSK-1059615	LJP6	HMSL10172	BRD-K02708799	3.33	0.04383	-0.026028	1
MCF10A	GSK-1059615	LJP6	HMSL10172	BRD-K02708799	10	0.030247	-0.10631	1
MCF10A	PD-0325901	LJP6	HMSL10101	BRD-K49865102	0.04	0.097872	0.16959	1
MCF10A	PD-0325901	LJP6	HMSL10101	BRD-K49865102	0.12	0.065607	0.068212	1
MCF10A	PD-0325901	LJP6	HMSL10101	BRD-K49865102	0.37	0.064438	0.064722	1
MCF10A	PD-0325901	LJP6	HMSL10101	BRD-K49865102	1.11	0.051135	0.0096096	1
MCF10A	PD-0325901	LJP6	HMSL10101	BRD-K49865102	3.33	0.04705	-0.010144	1
MCF10A	PD-0325901	LJP6	HMSL10101	BRD-K49865102	10	0.037994	-0.057145	1
MCF10A	dasatinib	LJP6	HMSL10020	BRD-K49328571	0.04	0.16293	0.31689	1
MCF10A	dasatinib	LJP6	HMSL10020	BRD-K49328571	0.12	0.07082	0.087527	1
MCF10A	dasatinib	LJP6	HMSL10020	BRD-K49328571	0.37	0.050218	0.0042603	1
MCF10A	dasatinib	LJP6	HMSL10020	BRD-K49328571	1.11	0.039207	-0.050452	1
MCF10A	dasatinib	LJP6	HMSL10020	BRD-K49328571	3.33	0.029104	-0.11405	1
MCF10A	dasatinib	LJP6	HMSL10020	BRD-K49328571	10	0.020716	-0.18054	1
MCF10A	geldanamycin	LJP6	HMSL10108	BRD-A19500257	0.04	0.061226	0.051834	1
MCF10A	geldanamycin	LJP6	HMSL10108	BRD-A19500257	0.12	0.052894	0.017621	1
MCF10A	geldanamycin	LJP6	HMSL10108	BRD-A19500257	0.37	0.048484	-0.0031928	1
MCF10A	geldanamycin	LJP6	HMSL10108	BRD-A19500257	1.11	0.045247	-0.018703	1
MCF10A	geldanamycin	LJP6	HMSL10108	BRD-A19500257	3.33	0.037523	-0.060106	1
MCF10A	geldanamycin	LJP6	HMSL10108	BRD-A19500257	10	0.025002	-0.14417	1
MCF10A	mitoxantrone	LJP6	-666	BRD-K21680192	0.04	0.086687	0.13986	1
MCF10A	mitoxantrone	LJP6	-666	BRD-K21680192	0.12	0.065885	0.069404	1
MCF10A	mitoxantrone	LJP6	-666	BRD-K21680192	0.37	0.052741	0.016472	1
MCF10A	mitoxantrone	LJP6	-666	BRD-K21680192	1.11	0.043785	-0.026699	1
MCF10A	mitoxantrone	LJP6	-666	BRD-K21680192	3.33	0.038888	-0.052893	1
MCF10A	mitoxantrone	LJP6	-666	BRD-K21680192	10	0.044303	-0.02313	1
MCF10A	radicicol	LJP6	-666	BRD-A39996500	0.04	0.60993	0.78486	1
MCF10A	radicicol	LJP6	-666	BRD-A39996500	0.12	0.17682	0.34068	1
MCF10A	radicicol	LJP6	-666	BRD-A39996500	0.37	0.080298	0.11907	1
MCF10A	radicicol	LJP6	-666	BRD-A39996500	1.11	0.070892	0.084332	1
MCF10A	radicicol	LJP6	-666	BRD-A39996500	3.33	0.058862	0.041861	1
MCF10A	radicicol	LJP6	-666	BRD-A39996500	10	0.040019	-0.046147	1
MCF10A	withaferin-a	LJP6	-666	BRD-K88378636	0.04	1.0029	1.001	1
MCF10A	withaferin-a	LJP6	-666	BRD-K88378636	0.12	0.91044	0.95681	1
MCF10A	withaferin-a	LJP6	-666	BRD-K88378636	0.37	0.60154	0.77907	1
MCF10A	withaferin-a	LJP6	-666	BRD-K88378636	1.11	0.047968	-0.0081835	1
MCF10A	withaferin-a	LJP6	-666	BRD-K88378636	3.33	0.032989	-0.088176	1
MCF10A	withaferin-a	LJP6	-666	BRD-K88378636	10	0.031037	-0.10496	1
MCF10A	AS-601245	LJP6	HMSL10034	BRD-A60245366	0.04	0.95655	0.97959	1
MCF10A	AS-601245	LJP6	HMSL10034	BRD-A60245366	0.12	0.9944	0.9973	1
MCF10A	AS-601245	LJP6	HMSL10034	BRD-A60245366	0.37	0.98481	0.99279	1
MCF10A	AS-601245	LJP6	HMSL10034	BRD-A60245366	1.11	0.97406	0.9878	1
MCF10A	AS-601245	LJP6	HMSL10034	BRD-A60245366	3.33	0.94946	0.97584	1
MCF10A	AS-601245	LJP6	HMSL10034	BRD-A60245366	10	0.33217	0.55223	1
MCF10A	AT-7519	LJP6	HMSL10004	BRD-K13390322	0.04	0.94651	0.97484	1
MCF10A	AT-7519	LJP6	HMSL10004	BRD-K13390322	0.12	0.74948	0.87096	1
MCF10A	AT-7519	LJP6	HMSL10004	BRD-K13390322	0.37	0.094994	0.16359	1
MCF10A	AT-7519	LJP6	HMSL10004	BRD-K13390322	1.11	0.077903	0.11165	1
MCF10A	AT-7519	LJP6	HMSL10004	BRD-K13390322	3.33	0.063574	0.061266	1
MCF10A	AT-7519	LJP6	HMSL10004	BRD-K13390322	10	0.046056	-0.014996	1
MCF10A	AZD-5438	LJP6	HMSL10158	BRD-K72414522	0.04	0.90177	0.953	1
MCF10A	AZD-5438	LJP6	HMSL10158	BRD-K72414522	0.12	0.52839	0.72675	1
MCF10A	AZD-5438	LJP6	HMSL10158	BRD-K72414522	0.37	0.16881	0.32768	1
MCF10A	AZD-5438	LJP6	HMSL10158	BRD-K72414522	1.11	0.0553	0.027893	1
MCF10A	AZD-5438	LJP6	HMSL10158	BRD-K72414522	3.33	0.067202	0.075004	1
MCF10A	AZD-5438	LJP6	HMSL10158	BRD-K72414522	10	0.055031	0.026881	1
MCF10A	AZD-7762	LJP6	HMSL10006	BRD-K46056750	0.04	0.65559	0.81384	1
MCF10A	AZD-7762	LJP6	HMSL10006	BRD-K46056750	0.12	0.43142	0.64599	1
MCF10A	AZD-7762	LJP6	HMSL10006	BRD-K46056750	0.37	0.31886	0.53624	1
MCF10A	AZD-7762	LJP6	HMSL10006	BRD-K46056750	1.11	0.16449	0.31892	1
MCF10A	AZD-7762	LJP6	HMSL10006	BRD-K46056750	3.33	0.089442	0.14796	1
MCF10A	AZD-7762	LJP6	HMSL10006	BRD-K46056750	10	0.033777	-0.082255	1
MCF10A	AZD-8055	LJP6	HMSL10007	BRD-K69932463	0.04	0.23883	0.43392	1
MCF10A	AZD-8055	LJP6	HMSL10007	BRD-K69932463	0.12	0.11595	0.21777	1
MCF10A	AZD-8055	LJP6	HMSL10007	BRD-K69932463	0.37	0.10497	0.18954	1
MCF10A	AZD-8055	LJP6	HMSL10007	BRD-K69932463	1.11	0.10316	0.18601	1
MCF10A	AZD-8055	LJP6	HMSL10007	BRD-K69932463	3.33	0.088514	0.14253	1
MCF10A	AZD-8055	LJP6	HMSL10007	BRD-K69932463	10	0.080212	0.11939	1
MCF10A	BI-2536	LJP6	HMSL10041	BRD-K64890080	0.04	0.070579	0.087149	1
MCF10A	BI-2536	LJP6	HMSL10041	BRD-K64890080	0.12	0.080811	0.11997	1
MCF10A	BI-2536	LJP6	HMSL10041	BRD-K64890080	0.37	0.084907	0.13431	1
MCF10A	BI-2536	LJP6	HMSL10041	BRD-K64890080	1.11	0.076194	0.10627	1
MCF10A	BI-2536	LJP6	HMSL10041	BRD-K64890080	3.33	0.070635	0.087196	1
MCF10A	BI-2536	LJP6	HMSL10041	BRD-K64890080	10	0.072597	0.093897	1
MCF10A	BMS-345541	LJP6	HMSL10028	BRD-K13566078	0.04	1.021	1.0095	1
MCF10A	BMS-345541	LJP6	HMSL10028	BRD-K13566078	0.12	0.98858	0.99464	1
MCF10A	BMS-345541	LJP6	HMSL10028	BRD-K13566078	0.37	0.96963	0.98578	1
MCF10A	BMS-345541	LJP6	HMSL10028	BRD-K13566078	1.11	0.96099	0.98177	1
MCF10A	BMS-345541	LJP6	HMSL10028	BRD-K13566078	3.33	0.90974	0.95669	1
MCF10A	BMS-345541	LJP6	HMSL10028	BRD-K13566078	10	0.64831	0.80581	1
MCF10A	BMS-387032	LJP6	HMSL10132	BRD-K43389698	0.04	0.65774	0.81583	1
MCF10A	BMS-387032	LJP6	HMSL10132	BRD-K43389698	0.12	0.063241	0.058577	1
MCF10A	BMS-387032	LJP6	HMSL10132	BRD-K43389698	0.37	0.052444	0.015507	1
MCF10A	BMS-387032	LJP6	HMSL10132	BRD-K43389698	1.11	0.046366	-0.014488	1
MCF10A	BMS-387032	LJP6	HMSL10132	BRD-K43389698	3.33	0.046582	-0.0119	1
MCF10A	BMS-387032	LJP6	HMSL10132	BRD-K43389698	10	0.038857	-0.053421	1
MCF10A	BRD-K44100512	LJP6	HMSL10031	BRD-K44100512	0.04	1.0625	1.0279	1
MCF10A	BRD-K44100512	LJP6	HMSL10031	BRD-K44100512	0.12	1.0108	1.0047	1
MCF10A	BRD-K44100512	LJP6	HMSL10031	BRD-K44100512	0.37	0.96867	0.98538	1
MCF10A	BRD-K44100512	LJP6	HMSL10031	BRD-K44100512	1.11	0.8192	0.90995	1
MCF10A	BRD-K44100512	LJP6	HMSL10031	BRD-K44100512	3.33	0.58087	0.76448	1
MCF10A	BRD-K44100512	LJP6	HMSL10031	BRD-K44100512	10	0.18066	0.34806	1
MCF10A	BRD-K88573743	LJP6	HMSL10045	BRD-K88573743	0.04	0.38187	0.60229	1
MCF10A	BRD-K88573743	LJP6	HMSL10045	BRD-K88573743	0.12	0.19316	0.37005	1
MCF10A	BRD-K88573743	LJP6	HMSL10045	BRD-K88573743	0.37	0.066125	0.070407	1
MCF10A	BRD-K88573743	LJP6	HMSL10045	BRD-K88573743	1.11	0.042501	-0.032438	1
MCF10A	BRD-K88573743	LJP6	HMSL10045	BRD-K88573743	3.33	0.033546	-0.083494	1
MCF10A	BRD-K88573743	LJP6	HMSL10045	BRD-K88573743	10	0.039659	-0.048856	1
MCF10A	BRD-K94012289	LJP6	HMSL10063	BRD-K94012289	0.04	0.68984	0.83529	1
MCF10A	BRD-K94012289	LJP6	HMSL10063	BRD-K94012289	0.12	0.34764	0.56551	1
MCF10A	BRD-K94012289	LJP6	HMSL10063	BRD-K94012289	0.37	0.2167	0.40652	1
MCF10A	BRD-K94012289	LJP6	HMSL10063	BRD-K94012289	1.11	0.12534	0.23899	1
MCF10A	BRD-K94012289	LJP6	HMSL10063	BRD-K94012289	3.33	0.10517	0.19166	1
MCF10A	BRD-K94012289	LJP6	HMSL10063	BRD-K94012289	10	0.080029	0.11748	1
MCF10A	BRD-U22633929	LJP6	HMSL10087	BRD-U22633929	0.04	0.86305	0.93319	1
MCF10A	BRD-U22633929	LJP6	HMSL10087	BRD-U22633929	0.12	0.85366	0.92845	1
MCF10A	BRD-U22633929	LJP6	HMSL10087	BRD-U22633929	0.37	0.92125	0.96244	1
MCF10A	BRD-U22633929	LJP6	HMSL10087	BRD-U22633929	1.11	0.88618	0.94518	1
MCF10A	BRD-U22633929	LJP6	HMSL10087	BRD-U22633929	3.33	0.82774	0.91493	1
MCF10A	BRD-U22633929	LJP6	HMSL10087	BRD-U22633929	10	0.5042	0.7075	1
MCF10A	BRD-U51024685	LJP6	HMSL10017	BRD-U51024685	0.04	1.0608	1.0273	1
MCF10A	BRD-U51024685	LJP6	HMSL10017	BRD-U51024685	0.12	1.0061	1.0025	1
MCF10A	BRD-U51024685	LJP6	HMSL10017	BRD-U51024685	0.37	0.88101	0.9426	1
MCF10A	BRD-U51024685	LJP6	HMSL10017	BRD-U51024685	1.11	0.53465	0.73191	1
MCF10A	BRD-U51024685	LJP6	HMSL10017	BRD-U51024685	3.33	0.15783	0.30787	1
MCF10A	BRD-U51024685	LJP6	HMSL10017	BRD-U51024685	10	0.023493	-0.1572	1
MCF10A	BRD-U61997977	LJP6	HMSL10082	BRD-U61997977	0.04	0.84332	0.92315	1
MCF10A	BRD-U61997977	LJP6	HMSL10082	BRD-U61997977	0.12	0.86566	0.93469	1
MCF10A	BRD-U61997977	LJP6	HMSL10082	BRD-U61997977	0.37	0.78666	0.89266	1
MCF10A	BRD-U61997977	LJP6	HMSL10082	BRD-U61997977	1.11	0.52772	0.72555	1
MCF10A	BRD-U61997977	LJP6	HMSL10082	BRD-U61997977	3.33	0.39614	0.61619	1
MCF10A	BRD-U61997977	LJP6	HMSL10082	BRD-U61997977	10	0.046105	-0.014455	1
MCF10A	CHIR-99021	LJP6	HMSL10180	BRD-K16189898	0.04	0.95284	0.97764	1
MCF10A	CHIR-99021	LJP6	HMSL10180	BRD-K16189898	0.12	0.91384	0.95872	1
MCF10A	CHIR-99021	LJP6	HMSL10180	BRD-K16189898	0.37	0.83219	0.91728	1
MCF10A	CHIR-99021	LJP6	HMSL10180	BRD-K16189898	1.11	0.64636	0.80819	1
MCF10A	CHIR-99021	LJP6	HMSL10180	BRD-K16189898	3.33	0.58379	0.76699	1
MCF10A	CHIR-99021	LJP6	HMSL10180	BRD-K16189898	10	0.44233	0.65415	1
MCF10A	GDC-0941	LJP6	HMSL10047	BRD-K52911425	0.04	0.49148	0.69836	1
MCF10A	GDC-0941	LJP6	HMSL10047	BRD-K52911425	0.12	0.36065	0.58168	1
MCF10A	GDC-0941	LJP6	HMSL10047	BRD-K52911425	0.37	0.20692	0.39055	1
MCF10A	GDC-0941	LJP6	HMSL10047	BRD-K52911425	1.11	0.13411	0.26024	1
MCF10A	GDC-0941	LJP6	HMSL10047	BRD-K52911425	3.33	0.1055	0.19145	1
MCF10A	GDC-0941	LJP6	HMSL10047	BRD-K52911425	10	0.067187	0.074	1
MCF10A	GSK-1904529A	LJP6	HMSL10134	BRD-K04833372	0.04	0.29314	0.50398	1
MCF10A	GSK-1904529A	LJP6	HMSL10134	BRD-K04833372	0.12	0.29099	0.50245	1
MCF10A	GSK-1904529A	LJP6	HMSL10134	BRD-K04833372	0.37	0.24168	0.44256	1
MCF10A	GSK-1904529A	LJP6	HMSL10134	BRD-K04833372	1.11	0.1936	0.36949	1
MCF10A	GSK-1904529A	LJP6	HMSL10134	BRD-K04833372	3.33	0.21093	0.39758	1
MCF10A	GSK-1904529A	LJP6	HMSL10134	BRD-K04833372	10	0.25619	0.46165	1
MCF10A	GSK-2126458	LJP6	HMSL10146	BRD-K42918627	0.04	0.068179	0.078365	1
MCF10A	GSK-2126458	LJP6	HMSL10146	BRD-K42918627	0.12	0.057955	0.038219	1
MCF10A	GSK-2126458	LJP6	HMSL10146	BRD-K42918627	0.37	0.051188	0.0097826	1
MCF10A	GSK-2126458	LJP6	HMSL10146	BRD-K42918627	1.11	0.051901	0.01275	1
MCF10A	GSK-2126458	LJP6	HMSL10146	BRD-K42918627	3.33	0.041162	-0.039472	1
MCF10A	GSK-2126458	LJP6	HMSL10146	BRD-K42918627	10	0.037931	-0.057396	1
MCF10A	GW-843682X	LJP6	HMSL10014	BRD-K90382497	0.04	0.86474	0.93351	1
MCF10A	GW-843682X	LJP6	HMSL10014	BRD-K90382497	0.12	0.6206	0.79196	1
MCF10A	GW-843682X	LJP6	HMSL10014	BRD-K90382497	0.37	0.19127	0.36722	1
MCF10A	GW-843682X	LJP6	HMSL10014	BRD-K90382497	1.11	0.06988	0.084692	1
MCF10A	GW-843682X	LJP6	HMSL10014	BRD-K90382497	3.33	0.066933	0.07349	1
MCF10A	GW-843682X	LJP6	HMSL10014	BRD-K90382497	10	0.066914	0.072286	1
MCF10A	HG-5-88-01	LJP6	HMSL10016	BRD-K06569345	0.04	0.71575	0.85195	1
MCF10A	HG-5-88-01	LJP6	HMSL10016	BRD-K06569345	0.12	0.59665	0.77596	1
MCF10A	HG-5-88-01	LJP6	HMSL10016	BRD-K06569345	0.37	0.39095	0.61067	1
MCF10A	HG-5-88-01	LJP6	HMSL10016	BRD-K06569345	1.11	0.32166	0.53935	1
MCF10A	HG-5-88-01	LJP6	HMSL10016	BRD-K06569345	3.33	0.23044	0.42632	1
MCF10A	HG-5-88-01	LJP6	HMSL10016	BRD-K06569345	10	0.17195	0.3325	1
MCF10A	JNK-9L	LJP6	HMSL10100	BRD-K19220233	0.04	0.86118	0.93244	1
MCF10A	JNK-9L	LJP6	HMSL10100	BRD-K19220233	0.12	0.72721	0.85876	1
MCF10A	JNK-9L	LJP6	HMSL10100	BRD-K19220233	0.37	0.29958	0.51579	1
MCF10A	JNK-9L	LJP6	HMSL10100	BRD-K19220233	1.11	0.074784	0.10174	1
MCF10A	JNK-9L	LJP6	HMSL10100	BRD-K19220233	3.33	0.056575	0.032545	1
MCF10A	JNK-9L	LJP6	HMSL10100	BRD-K19220233	10	0.049211	0.0005474	1
MCF10A	JW-7-24-1	LJP6	HMSL10019	BRD-K57282030	0.04	0.89047	0.94727	1
MCF10A	JW-7-24-1	LJP6	HMSL10019	BRD-K57282030	0.12	0.87616	0.9394	1
MCF10A	JW-7-24-1	LJP6	HMSL10019	BRD-K57282030	0.37	0.77135	0.88341	1
MCF10A	JW-7-24-1	LJP6	HMSL10019	BRD-K57282030	1.11	0.6641	0.81993	1
MCF10A	JW-7-24-1	LJP6	HMSL10019	BRD-K57282030	3.33	0.54546	0.73967	1
MCF10A	JW-7-24-1	LJP6	HMSL10019	BRD-K57282030	10	0.057683	0.037798	1
MCF10A	MK-2206	LJP6	HMSL10057	BRD-K68065987	0.04	0.9975	0.99875	1
MCF10A	MK-2206	LJP6	HMSL10057	BRD-K68065987	0.12	0.93912	0.97101	1
MCF10A	MK-2206	LJP6	HMSL10057	BRD-K68065987	0.37	0.26864	0.47818	1
MCF10A	MK-2206	LJP6	HMSL10057	BRD-K68065987	1.11	0.69444	0.83879	1
MCF10A	MK-2206	LJP6	HMSL10057	BRD-K68065987	3.33	0.5734	0.759	1
MCF10A	MK-2206	LJP6	HMSL10057	BRD-K68065987	10	0.19701	0.37667	1
MCF10A	NVP-TAE684	LJP6	HMSL10024	BRD-K50140147	0.04	0.6637	0.82	1
MCF10A	NVP-TAE684	LJP6	HMSL10024	BRD-K50140147	0.12	0.31893	0.53776	1
MCF10A	NVP-TAE684	LJP6	HMSL10024	BRD-K50140147	0.37	0.2811	0.49225	1
MCF10A	NVP-TAE684	LJP6	HMSL10024	BRD-K50140147	1.11	0.229	0.42369	1
MCF10A	NVP-TAE684	LJP6	HMSL10024	BRD-K50140147	3.33	0.14055	0.27393	1
MCF10A	NVP-TAE684	LJP6	HMSL10024	BRD-K50140147	10	0.082426	0.12636	1
MCF10A	PD-173074	LJP6	HMSL10026	BRD-K97764662	0.04	1.043	1.0194	1
MCF10A	PD-173074	LJP6	HMSL10026	BRD-K97764662	0.12	1.0094	1.0043	1
MCF10A	PD-173074	LJP6	HMSL10026	BRD-K97764662	0.37	1.0047	1.002	1
MCF10A	PD-173074	LJP6	HMSL10026	BRD-K97764662	1.11	1.0012	1.0005	1
MCF10A	PD-173074	LJP6	HMSL10026	BRD-K97764662	3.33	1.0068	1.003	1
MCF10A	PD-173074	LJP6	HMSL10026	BRD-K97764662	10	0.28567	0.49828	1
MCF10A	PF-562271	LJP6	HMSL10072	BRD-K99545815	0.04	0.83097	0.91666	1
MCF10A	PF-562271	LJP6	HMSL10072	BRD-K99545815	0.12	0.6802	0.83035	1
MCF10A	PF-562271	LJP6	HMSL10072	BRD-K99545815	0.37	0.44207	0.65678	1
MCF10A	PF-562271	LJP6	HMSL10072	BRD-K99545815	1.11	0.16443	0.31774	1
MCF10A	PF-562271	LJP6	HMSL10072	BRD-K99545815	3.33	0.063833	0.062002	1
MCF10A	PF-562271	LJP6	HMSL10072	BRD-K99545815	10	0.056291	0.032174	1
MCF10A	PHA-793887	LJP6	HMSL10073	BRD-K64800655	0.04	0.11884	0.22326	1
MCF10A	PHA-793887	LJP6	HMSL10073	BRD-K64800655	0.12	0.10367	0.18682	1
MCF10A	PHA-793887	LJP6	HMSL10073	BRD-K64800655	0.37	0.071207	0.088253	1
MCF10A	PHA-793887	LJP6	HMSL10073	BRD-K64800655	1.11	0.058327	0.040591	1
MCF10A	PHA-793887	LJP6	HMSL10073	BRD-K64800655	3.33	0.048824	-0.002	1
MCF10A	PHA-793887	LJP6	HMSL10073	BRD-K64800655	10	0.054125	0.022767	1
MCF10A	PI-103	LJP6	HMSL10126	BRD-K67868012	0.04	0.78712	0.8928	1
MCF10A	PI-103	LJP6	HMSL10126	BRD-K67868012	0.12	0.38029	0.60031	1
MCF10A	PI-103	LJP6	HMSL10126	BRD-K67868012	0.37	0.1414	0.27456	1
MCF10A	PI-103	LJP6	HMSL10126	BRD-K67868012	1.11	0.10131	0.17894	1
MCF10A	PI-103	LJP6	HMSL10126	BRD-K67868012	3.33	0.077445	0.11054	1
MCF10A	PI-103	LJP6	HMSL10126	BRD-K67868012	10	0.073742	0.09841	1
MCF10A	QL-X-138	LJP6	HMSL10075	BRD-K72636697	0.04	0.88259	0.9433	1
MCF10A	QL-X-138	LJP6	HMSL10075	BRD-K72636697	0.12	0.8084	0.90373	1
MCF10A	QL-X-138	LJP6	HMSL10075	BRD-K72636697	0.37	0.52914	0.72763	1
MCF10A	QL-X-138	LJP6	HMSL10075	BRD-K72636697	1.11	0.40389	0.62285	1
MCF10A	QL-X-138	LJP6	HMSL10075	BRD-K72636697	3.33	0.16338	0.31681	1
MCF10A	QL-X-138	LJP6	HMSL10075	BRD-K72636697	10	0.034667	-0.077105	1
MCF10A	QL-XII-47	LJP6	HMSL10077	BRD-K99252563	0.04	0.89451	0.94919	1
MCF10A	QL-XII-47	LJP6	HMSL10077	BRD-K99252563	0.12	0.87422	0.93891	1
MCF10A	QL-XII-47	LJP6	HMSL10077	BRD-K99252563	0.37	0.56956	0.75696	1
MCF10A	QL-XII-47	LJP6	HMSL10077	BRD-K99252563	1.11	0.21635	0.40559	1
MCF10A	QL-XII-47	LJP6	HMSL10077	BRD-K99252563	3.33	0.078128	0.11224	1
MCF10A	QL-XII-47	LJP6	HMSL10077	BRD-K99252563	10	0.054136	0.022387	1
MCF10A	WYE-125132	LJP6	HMSL10064	BRD-A45498368	0.04	0.24514	0.4474	1
MCF10A	WYE-125132	LJP6	HMSL10064	BRD-A45498368	0.12	0.14043	0.2736	1
MCF10A	WYE-125132	LJP6	HMSL10064	BRD-A45498368	0.37	0.12445	0.23832	1
MCF10A	WYE-125132	LJP6	HMSL10064	BRD-A45498368	1.11	0.099448	0.17584	1
MCF10A	WYE-125132	LJP6	HMSL10064	BRD-A45498368	3.33	0.085586	0.13662	1
MCF10A	WYE-125132	LJP6	HMSL10064	BRD-A45498368	10	0.084138	0.12897	1
MCF10A	XMD-1150	LJP6	HMSL10086	BRD-K01436366	0.04	0.93835	0.97075	1
MCF10A	XMD-1150	LJP6	HMSL10086	BRD-K01436366	0.12	0.87465	0.93878	1
MCF10A	XMD-1150	LJP6	HMSL10086	BRD-K01436366	0.37	0.66884	0.823	1
MCF10A	XMD-1150	LJP6	HMSL10086	BRD-K01436366	1.11	0.39606	0.61596	1
MCF10A	XMD-1150	LJP6	HMSL10086	BRD-K01436366	3.33	0.1503	0.29373	1
MCF10A	XMD-1150	LJP6	HMSL10086	BRD-K01436366	10	0.088937	0.14664	1
MCF10A	Y-39983	LJP6	HMSL10149	BRD-K56751279	0.04	0.9183	0.96119	1
[truncated: 10,637 more rows]
