# Supplementary material for: Common and cell-type specific responses to anti-cancer drugs revealed by high throughput transcript profiling
Source: Nat Commun. 2017 Oct 30;8:1186. doi: 10.1038/s41467-017-01383-w (PMC5662764; doi:10.1038/s41467-017-01383-w)
Supplement: Supplementary file 6 — Supplementary Data 3 [file 41467_2017_1383_MOESM6_ESM.txt]

Cell line	Drug Name	Nominal target	Target class	Concentration	GR value (72h)	SCS	Response class
BT20	AKT-inhibitor-1-2	AKT	AKT	0.04	0.831	0.66294	I
BT20	AKT-inhibitor-1-2	AKT	AKT	0.12	0.85121	0.24705	I
BT20	AKT-inhibitor-1-2	AKT	AKT	0.37	0.92069	0.51873	I
BT20	AKT-inhibitor-1-2	AKT	AKT	1.11	0.84884	0.72993	I
BT20	AS-601245	JNK	MAPK	0.04	0.99173	0.064231	I
BT20	AS-601245	JNK	MAPK	0.12	0.98194	0.51624	I
BT20	AS-601245	JNK	MAPK	0.37	0.98531	0.18511	I
BT20	AS-601245	JNK	MAPK	1.11	0.89389	0.26477	I
BT20	AS-601245	JNK	MAPK	3.33	0.72195	0.36801	I
BT20	AT-7519	CDK1/2/4/9	CELL_CYCLE	0.04	0.89097	0.7245	I
BT20	AZD-5438	CDK1/2/5/9/GSK3b	CELL_CYCLE	0.04	0.88403	0.15619	I
BT20	AZD-6482	PI3KA/G	PI3K	0.04	0.97367	0.83487	I
BT20	AZD-6482	PI3KA/G	PI3K	0.12	0.89508	1.1895	I
BT20	AZD-6482	PI3KA/G	PI3K	0.37	0.75828	0.065997	I
BT20	AZD-7762	Chk1/2	DNA_repair	0.04	1.0539	0.26946	I
BT20	AZD-7762	Chk1/2	DNA_repair	0.12	0.87369	0.023347	I
BT20	AZD-8330	MEK	MEK/ERK	0.04	0.68505	0.84888	I
BT20	AZD-8330	MEK	MEK/ERK	0.12	0.74116	1.3	I
BT20	AZD-8330	MEK	MEK/ERK	0.37	0.74849	0.26349	I
BT20	AZD-8330	MEK	MEK/ERK	1.11	0.73889	0.88253	I
BT20	AZD-8330	MEK	MEK/ERK	3.33	0.78624	0.73109	I
BT20	AZD-8330	MEK	MEK/ERK	10	0.80264	0.6779	I
BT20	BMS-345541	IKK1/2	others	0.04	1.007	0.22509	I
BT20	BMS-345541	IKK1/2	others	0.12	0.9683	0.35344	I
BT20	BMS-345541	IKK1/2	others	0.37	0.95212	0.61759	I
BT20	BMS-345541	IKK1/2	others	1.11	0.84713	0.65569	I
BT20	BMS-345541	IKK1/2	others	3.33	0.778	1.1047	I
BT20	BMS-387032	CDK2	CELL_CYCLE	0.04	0.88462	0.99835	I
BT20	BX-912	PDK1	others	0.04	0.89642	0.099633	I
BT20	BX-912	PDK1	others	0.12	0.94321	0.11699	I
BT20	BX-912	PDK1	others	0.37	0.93636	0.1448	I
BT20	BX-912	PDK1	others	1.11	0.93945	0.14907	I
BT20	CHIR-99021	GSK3b	others	0.04	0.91472	0.30051	I
BT20	CHIR-99021	GSK3b	others	0.12	0.93202	0.25954	I
BT20	CHIR-99021	GSK3b	others	0.37	0.95935	1.0162	I
BT20	CHIR-99021	GSK3b	others	1.11	1.0048	0.54179	I
BT20	CHIR-99021	GSK3b	others	3.33	1.0056	0.28981	I
BT20	CHIR-99021	GSK3b	others	10	0.87484	0.49007	I
BT20	CP-724714	ErbB2	ErbB	0.04	0.92832	0.46901	I
BT20	CP-724714	ErbB2	ErbB	0.37	0.89227	0.25685	I
BT20	CP-724714	ErbB2	ErbB	1.11	0.80464	0.4318	I
BT20	CP-724714	ErbB2	ErbB	3.33	0.76665	0.18747	I
BT20	CP466722	ATM, PI3K, PIKK	DNA_repair	0.04	1.0704	0.06629	I
BT20	CP466722	ATM, PI3K, PIKK	DNA_repair	0.12	1.0325	0.94746	I
BT20	CP466722	ATM, PI3K, PIKK	DNA_repair	0.37	1.0117	0.26052	I
BT20	CP466722	ATM, PI3K, PIKK	DNA_repair	1.11	1.0201	0.66535	I
BT20	CP466722	ATM, PI3K, PIKK	DNA_repair	3.33	0.95363	0.95845	I
BT20	CYT387	JAK1/2	others	0.04	0.92612	0.93137	I
BT20	CYT387	JAK1/2	others	0.37	0.83722	0.81468	I
BT20	CYT387	JAK1/2	others	1.11	0.7475	0.97956	I
BT20	GDC-0941	PI3KA/D	PI3K	0.04	0.71698	0.50883	I
BT20	GDC-0941	PI3KA/D	PI3K	0.12	0.68894	0.31485	I
BT20	GSK-1059615	PI3K/mTOR	PI3K	0.04	0.93449	0.13311	I
BT20	GSK-1059615	PI3K/mTOR	PI3K	0.04	0.93449	0.13311	I
BT20	GSK-1059615	PI3K/mTOR	PI3K	0.04	0.93449	0.70255	I
BT20	GSK-1059615	PI3K/mTOR	PI3K	0.04	0.93449	0.70255	I
BT20	GSK-1904529A	IGF1R/InsR	RTK	0.04	0.82115	0.70659	I
BT20	GSK-1904529A	IGF1R/InsR	RTK	0.12	0.9021	0.52853	I
BT20	GSK-1904529A	IGF1R/InsR	RTK	0.37	0.91569	0.18038	I
BT20	GSK-1904529A	IGF1R/InsR	RTK	1.11	0.9366	0.12602	I
BT20	GSK-1904529A	IGF1R/InsR	RTK	3.33	0.96068	0.32609	I
BT20	GSK-1904529A	IGF1R/InsR	RTK	10	0.99947	0.10133	I
BT20	GSK-690693	AKT	AKT	0.04	0.81814	1.2694	I
BT20	GW-843682X	PLK1/3	CELL_CYCLE	0.04	0.85292	0.032995	I
BT20	HG-5-113-01	Abl/RTKs/FAK1/LOK/SLK	ECM	0.04	0.95297	0.35952	I
BT20	HG-5-113-01	Abl/RTKs/FAK1/LOK/SLK	ECM	0.12	0.88351	1.1883	I
BT20	HG-5-113-01	Abl/RTKs/FAK1/LOK/SLK	ECM	0.37	0.78513	0.56983	I
BT20	HG-5-88-01	EGFR/FAK1/IGF1R/INSR/	ErbB	0.04	0.74694	0.22249	I
BT20	HG-5-88-01	EGFR/FAK1/IGF1R/INSR/	ErbB	0.12	0.92128	0.09754	I
BT20	HG-5-88-01	EGFR/FAK1/IGF1R/INSR/	ErbB	0.37	0.93715	0.19566	I
BT20	HG-5-88-01	EGFR/FAK1/IGF1R/INSR/	ErbB	3.33	0.84568	0.15787	I
BT20	HG-6-64-01	EGFR/KIT/EPH/ErbB2/Abl/	ErbB	0.04	1.0402	0.74227	I
BT20	HG-6-64-01	EGFR/KIT/EPH/ErbB2/Abl/	ErbB	0.12	0.92934	0.073256	I
BT20	HG-6-64-01	EGFR/KIT/EPH/ErbB2/Abl/	ErbB	0.37	0.84698	0.28916	I
BT20	JNK-9L	JNK2/3	MAPK	0.04	0.81391	0.0079239	I
BT20	JNK-9L	JNK2/3	MAPK	0.12	0.79519	0.88306	I
BT20	JW-7-24-1	TAOK/PI3K	MAPK	0.04	0.79725	0.9987	I
BT20	JW-7-24-1	TAOK/PI3K	MAPK	0.12	0.87572	0.81942	I
BT20	JW-7-24-1	TAOK/PI3K	MAPK	0.37	0.82156	0.88439	I
BT20	JW-7-24-1	TAOK/PI3K	MAPK	1.11	0.755	1.1908	I
BT20	KIN001-043	GSK3b	others	0.04	0.97125	0.84545	I
BT20	KIN001-043	GSK3b	others	0.12	0.94057	0.50029	I
BT20	KIN001-043	GSK3b	others	0.37	0.94665	0.22602	I
BT20	KIN001-043	GSK3b	others	1.11	0.96364	0.68546	I
BT20	KIN001-043	GSK3b	others	3.33	0.95704	0.56709	I
BT20	LDN-193189	ALK2/3	RTK	0.04	0.99434	0.32768	I
BT20	LDN-193189	ALK2/3	RTK	0.12	0.9052	0.94923	I
BT20	MK-2206	Akt1/2/3	AKT	0.04	0.97422	0.36287	I
BT20	MK-2206	Akt1/2/3	AKT	0.12	0.90201	1.2936	I
BT20	MK-2206	Akt1/2/3	AKT	0.37	0.67821	0.37421	I
BT20	NU-7441	DNA-PK	DNA_repair	0.04	1.0568	0.33173	I
BT20	NU-7441	DNA-PK	DNA_repair	0.12	1.0193	0.6359	I
BT20	NU-7441	DNA-PK	DNA_repair	0.37	0.9978	0.83744	I
BT20	NU-7441	DNA-PK	DNA_repair	1.11	0.95832	1.1029	I
BT20	NU-7441	DNA-PK	DNA_repair	3.33	0.85331	0.46666	I
BT20	NVP-AEW541	IGF1R/InsR	RTK	0.04	1.0237	0.21001	I
BT20	NVP-AEW541	IGF1R/InsR	RTK	0.12	1.0245	0.054118	I
BT20	NVP-AEW541	IGF1R/InsR	RTK	0.37	1.0324	0.32256	I
BT20	NVP-AEW541	IGF1R/InsR	RTK	1.11	1.0049	0.062011	I
BT20	NVP-AEW541	IGF1R/InsR	RTK	3.33	1.0268	0.34446	I
BT20	NVP-AEW541	IGF1R/InsR	RTK	10	0.85941	0.36825	I
BT20	NVP-TAE684	ALK2/3	RTK	0.04	1.0366	0.17044	I
BT20	NVP-TAE684	ALK2/3	RTK	0.12	0.7763	0.59244	I
BT20	NVP-TAE684	ALK2/3	RTK	0.37	0.97229	0.29855	I
BT20	NVP-TAE684	ALK2/3	RTK	1.11	0.82867	0.9784	I
BT20	OSI-027	mTORC1/2	mTOR	0.04	1.0074	0.6457	I
BT20	OSI-027	mTORC1/2	mTOR	0.12	0.80006	0.12644	I
BT20	PD-0325901	MEK	MEK/ERK	0.04	0.90653	0.13396	I
BT20	PD-0325901	MEK	MEK/ERK	0.04	0.90653	0.13396	I
BT20	PD-0325901	MEK	MEK/ERK	0.04	0.90653	1.0145	I
BT20	PD-0325901	MEK	MEK/ERK	0.04	0.90653	1.0145	I
BT20	PD-0325901	MEK	MEK/ERK	0.12	0.86437	0.10582	I
BT20	PD-0325901	MEK	MEK/ERK	0.12	0.86437	0.10582	I
BT20	PD-0325901	MEK	MEK/ERK	0.37	0.83838	0.92482	I
BT20	PD-0325901	MEK	MEK/ERK	0.37	0.83838	0.92482	I
BT20	PD-0325901	MEK	MEK/ERK	0.37	0.83838	0.28166	I
BT20	PD-0325901	MEK	MEK/ERK	0.37	0.83838	0.28166	I
BT20	PD-0325901	MEK	MEK/ERK	1.11	0.70807	0.82431	I
BT20	PD-0325901	MEK	MEK/ERK	1.11	0.70807	0.82431	I
BT20	PD-0325901	MEK	MEK/ERK	1.11	0.70807	0.34679	I
BT20	PD-0325901	MEK	MEK/ERK	1.11	0.70807	0.34679	I
BT20	PD-173074	FGFR1	RTK	0.04	1.0981	0.065855	I
BT20	PD-173074	FGFR1	RTK	0.12	1.0818	0.15597	I
BT20	PD-173074	FGFR1	RTK	0.37	1.094	0.25704	I
BT20	PD-173074	FGFR1	RTK	1.11	1.1396	0.13893	I
BT20	PD-173074	FGFR1	RTK	3.33	1.1614	0.17926	I
BT20	PD-173074	FGFR1	RTK	10	0.85308	0.11233	I
BT20	PD-184352	MEK	MEK/ERK	0.04	1.0453	0.48468	I
BT20	PD-184352	MEK	MEK/ERK	0.12	1.0322	0.65872	I
BT20	PD-184352	MEK	MEK/ERK	0.37	1.0054	0.65208	I
BT20	PD-184352	MEK	MEK/ERK	1.11	0.98683	1.0254	I
BT20	PF-431396	FAK/PYK2	ECM	0.12	0.76252	0.47281	I
BT20	PF-477736	Chk1	DNA_repair	0.04	0.88635	0.76361	I
BT20	PF-477736	Chk1	DNA_repair	0.12	0.96045	0.1624	I
BT20	PF-477736	Chk1	DNA_repair	0.37	0.95381	0.32134	I
BT20	PF-477736	Chk1	DNA_repair	1.11	0.93093	0.24018	I
BT20	PF-477736	Chk1	DNA_repair	3.33	0.80039	0.16321	I
BT20	PF-562271	FAK/PYK2/CDK2/3	ECM	0.04	0.92113	0.45685	I
BT20	PF-562271	FAK/PYK2/CDK2/3	ECM	0.12	0.87856	0.45019	I
BT20	PF-562271	FAK/PYK2/CDK2/3	ECM	0.37	0.8145	0.11068	I
BT20	PHA-665752	cMET	RTK	0.04	1.017	0.048458	I
BT20	PHA-665752	cMET	RTK	0.12	1.0109	0.36355	I
BT20	PHA-665752	cMET	RTK	0.37	1.0027	0.039853	I
BT20	PHA-665752	cMET	RTK	1.11	0.97596	1.1185	I
BT20	PHA-665752	cMET	RTK	3.33	0.97274	0.15255	I
BT20	PI-103	PI3K/mTOR	PI3K	0.04	0.94866	0.21965	I
BT20	PI-103	PI3K/mTOR	PI3K	0.12	0.72311	1.1522	I
BT20	PIK-93	PI3K	PI3K	0.04	1.0243	0.10407	I
BT20	PIK-93	PI3K	PI3K	0.12	1.0233	0.47119	I
BT20	PIK-93	PI3K	PI3K	0.37	1.0482	0.44914	I
BT20	PIK-93	PI3K	PI3K	1.11	0.97255	0.1215	I
BT20	PIK-93	PI3K	PI3K	3.33	0.74627	0.55071	I
BT20	PLX-4720	B-RafV600E	MEK/ERK	0.04	1.0144	0.54613	I
BT20	PLX-4720	B-RafV600E	MEK/ERK	0.12	0.98776	0.23262	I
BT20	PLX-4720	B-RafV600E	MEK/ERK	0.37	0.9591	0.94317	I
BT20	PLX-4720	B-RafV600E	MEK/ERK	1.11	0.88211	0.58137	I
BT20	PLX-4720	B-RafV600E	MEK/ERK	3.33	0.68492	0.23463	I
BT20	QL-X-138	mTOR/PI3K/EGFR	mTOR	0.04	0.72662	0.16978	I
BT20	QL-X-138	mTOR/PI3K/EGFR	mTOR	0.12	0.72641	0.33039	I
BT20	QL-XII-47	BTK	others	0.04	0.66925	0.72024	I
BT20	SAR-245408	PI3KA/D/G	PI3K	0.04	1.0731	0.3572	I
BT20	SAR-245408	PI3KA/D/G	PI3K	0.12	1.0511	0.46319	I
BT20	SAR-245408	PI3KA/D/G	PI3K	0.37	0.99887	0.0612	I
BT20	SAR-245408	PI3KA/D/G	PI3K	1.11	0.96401	0.070867	I
BT20	SAR-245408	PI3KA/D/G	PI3K	3.33	0.8468	0.13749	I
BT20	SB590885	BRAF	MEK/ERK	0.04	1.0136	0.78068	I
BT20	SB590885	BRAF	MEK/ERK	0.12	0.99522	0.043784	I
BT20	SB590885	BRAF	MEK/ERK	0.37	1.0052	0.65801	I
BT20	SB590885	BRAF	MEK/ERK	1.11	0.98442	0.73288	I
BT20	SB590885	BRAF	MEK/ERK	3.33	1.0343	1.0356	I
BT20	SB590885	BRAF	MEK/ERK	10	0.86798	0.79664	I
BT20	SU-11274	cMET	RTK	0.04	1.0616	0.59366	I
BT20	SU-11274	cMET	RTK	0.12	1.0442	0.15193	I
BT20	SU-11274	cMET	RTK	1.11	0.92171	0.93629	I
BT20	TG-101348	JAK2	others	0.12	0.96926	0.57685	I
BT20	TG-101348	JAK2	others	0.37	0.93407	1.1397	I
BT20	TGX-221	PI3KB	PI3K	0.04	0.91412	0.97086	I
BT20	TGX-221	PI3KB	PI3K	0.12	0.95401	0.34739	I
BT20	TGX-221	PI3KB	PI3K	0.37	1.0061	0.36617	I
BT20	TGX-221	PI3KB	PI3K	1.11	1.0185	0.7776	I
BT20	TGX-221	PI3KB	PI3K	3.33	1.0556	0.12449	I
BT20	TGX-221	PI3KB	PI3K	10	1.0487	0.56177	I
BT20	THZ-2-98-01	unknown	others	0.12	0.92154	1.0926	I
BT20	TWS-119	GSK3b	others	0.04	1.0174	0.57748	I
BT20	TWS-119	GSK3b	others	0.12	0.99363	0.64712	I
BT20	WH-4-025	Lck/Src	SRC_family	0.04	0.97764	0.30122	I
BT20	WH-4-025	Lck/Src	SRC_family	0.12	0.74176	0.14272	I
BT20	WZ-4-145	DDR1/2	RTK	0.04	0.78747	0.16071	I
BT20	WZ-4-145	DDR1/2	RTK	0.12	0.85522	0.27979	I
BT20	WZ-4-145	DDR1/2	RTK	0.37	0.83613	0.69225	I
BT20	WZ-4-145	DDR1/2	RTK	1.11	0.73018	1.2941	I
BT20	WZ-4-145	DDR1/2	RTK	3.33	0.69336	0.16725	I
BT20	XMD-1150	PLK4/Erk5/LRRK2	CELL_CYCLE	0.04	0.8852	0.18206	I
BT20	XMD-1150	PLK4/Erk5/LRRK2	CELL_CYCLE	0.12	0.84973	0.24571	I
BT20	XMD-1150	PLK4/Erk5/LRRK2	CELL_CYCLE	0.37	0.80324	0.43695	I
BT20	XMD-1150	PLK4/Erk5/LRRK2	CELL_CYCLE	1.11	0.72232	0.021144	I
BT20	XMD11-85H	HDAC	others	0.04	0.78299	0.51156	I
BT20	XMD11-85H	HDAC	others	0.12	0.94752	0.48452	I
BT20	XMD11-85H	HDAC	others	0.37	0.9332	0.1948	I
BT20	XMD11-85H	HDAC	others	1.11	0.93566	1.1701	I
BT20	XMD11-85H	HDAC	others	3.33	0.88796	0.73613	I
BT20	XMD11-85H	HDAC	others	10	0.73415	0.57849	I
BT20	XMD16-144	Abl/RTKs/PLK/ERK5	ECM	0.04	0.84226	0.43614	I
BT20	Y-39983	Aurora A/B/ JAK2/3	CELL_CYCLE	0.04	0.99423	0.41153	I
BT20	Y-39983	Aurora A/B/ JAK2/3	CELL_CYCLE	0.12	1.0132	0.10428	I
BT20	Y-39983	Aurora A/B/ JAK2/3	CELL_CYCLE	0.37	0.96198	0.012673	I
BT20	Y-39983	Aurora A/B/ JAK2/3	CELL_CYCLE	1.11	NaN	0.5986	I
BT20	Y-39983	Aurora A/B/ JAK2/3	CELL_CYCLE	3.33	0.80227	0.66784	I
BT20	YM-201636	PIP5K	others	0.04	1.0622	0.35785	I
BT20	YM-201636	PIP5K	others	0.37	0.93835	0.2723	I
BT20	ZSTK-474	PI3K	PI3K	0.04	0.97076	0.23278	I
BT20	ZSTK-474	PI3K	PI3K	0.12	0.85537	0.50075	I
BT20	afatinib	EGFR/ErbbB2	ErbB	0.04	0.7043	0.82944	I
BT20	afatinib	EGFR/ErbbB2	ErbB	0.12	0.7886	0.8791	I
BT20	afatinib	EGFR/ErbbB2	ErbB	0.37	0.81366	1.0771	I
BT20	afatinib	EGFR/ErbbB2	ErbB	1.11	0.8682	0.91257	I
BT20	afatinib	EGFR/ErbbB2	ErbB	3.33	0.85458	0.86806	I
BT20	barasertib	Aurora B	CELL_CYCLE	0.04	0.80607	0.099272	I
BT20	brivanib	VEGFR2	RTK	0.04	0.94943	0.59943	I
BT20	brivanib	VEGFR2	RTK	0.12	0.9352	0.58872	I
BT20	brivanib	VEGFR2	RTK	0.37	0.95626	1.135	I
BT20	brivanib	VEGFR2	RTK	1.11	0.92841	0.31753	I
BT20	brivanib	VEGFR2	RTK	3.33	0.9252	0.7914	I
BT20	brivanib	VEGFR2	RTK	10	0.79754	0.64447	I
BT20	buparlisib	PI3K	PI3K	0.04	1.0119	0.5236	I
BT20	buparlisib	PI3K	PI3K	0.12	0.86791	1.1262	I
BT20	canertinib	EGFR/ErbbB2	ErbB	0.12	0.88037	0.83068	I
BT20	canertinib	EGFR/ErbbB2	ErbB	0.37	0.83123	0.44091	I
BT20	canertinib	EGFR/ErbbB2	ErbB	1.11	0.81413	1.1015	I
BT20	canertinib	EGFR/ErbbB2	ErbB	3.33	0.70993	0.31397	I
BT20	celastrol	proteasome	others	0.04	1.0735	0.1594	I
BT20	celastrol	proteasome	others	0.12	1.0894	0.41504	I
BT20	celastrol	proteasome	others	0.37	0.86739	0.58986	I
BT20	crizotinib	cMET/ALK/Axl	RTK	0.04	0.80471	1.2226	I
BT20	crizotinib	cMET/ALK/Axl	RTK	0.12	0.91011	0.67064	I
BT20	crizotinib	cMET/ALK/Axl	RTK	0.37	0.82287	0.23365	I
BT20	crizotinib	cMET/ALK/Axl	RTK	1.11	0.74227	0.0039001	I
BT20	dovitinib	c-Kit/FLT3/FGFR1/3/VEGFR1-4	RTK	0.12	0.68527	0.57952	I
BT20	enzastaurin	PKCB	others	0.04	1.0115	0.34729	I
BT20	enzastaurin	PKCB	others	0.12	1.0303	0.42574	I
BT20	enzastaurin	PKCB	others	0.37	1.0672	0.46735	I
BT20	enzastaurin	PKCB	others	1.11	1.0688	0.41339	I
BT20	enzastaurin	PKCB	others	3.33	1.1329	0.10774	I
BT20	enzastaurin	PKCB	others	10	1.1898	1.1445	I
BT20	erlotinib	EGFR/Abl	ErbB	0.04	0.86136	0.19706	I
BT20	erlotinib	EGFR/Abl	ErbB	0.12	0.87919	0.53736	I
BT20	erlotinib	EGFR/Abl	ErbB	0.37	0.90158	0.65845	I
BT20	erlotinib	EGFR/Abl	ErbB	1.11	0.83364	1.2665	I
BT20	erlotinib	EGFR/Abl	ErbB	3.33	0.85592	0.70597	I
BT20	foretinib	cMet/KDR	RTK	0.04	1.0216	0.36951	I
BT20	foretinib	cMet/KDR	RTK	0.12	0.7989	0.50095	I
BT20	fostamatinib	Syk/Flt3	SRC_family	0.04	0.98082	0.23903	I
BT20	fostamatinib	Syk/Flt3	SRC_family	0.12	0.97083	0.34312	I
BT20	fostamatinib	Syk/Flt3	SRC_family	0.37	0.97234	0.55108	I
BT20	fostamatinib	Syk/Flt3	SRC_family	1.11	0.96895	0.052243	I
BT20	fostamatinib	Syk/Flt3	SRC_family	3.33	0.93393	0.33876	I
BT20	gefitinib	EGFR	ErbB	0.04	1.0401	0.98598	I
BT20	gefitinib	EGFR	ErbB	0.12	0.96843	0.059763	I
BT20	gefitinib	EGFR	ErbB	0.37	0.93958	0.45482	I
BT20	gefitinib	EGFR	ErbB	1.11	0.90939	0.46674	I
BT20	gefitinib	EGFR	ErbB	10	0.76172	1.0326	I
BT20	imatinib	cKIT/PDGFR/Abl	RTK	0.04	1.0048	0.28932	I
BT20	imatinib	cKIT/PDGFR/Abl	RTK	0.12	1.0157	0.34477	I
BT20	imatinib	cKIT/PDGFR/Abl	RTK	0.37	0.99048	0.17948	I
BT20	imatinib	cKIT/PDGFR/Abl	RTK	1.11	1.0196	0.26728	I
BT20	imatinib	cKIT/PDGFR/Abl	RTK	3.33	0.99104	0.24209	I
BT20	imatinib	cKIT/PDGFR/Abl	RTK	10	0.98101	0.49333	I
BT20	lapatinib	EGFR/ErbbB2	ErbB	0.04	0.85654	0.015329	I
BT20	lapatinib	EGFR/ErbbB2	ErbB	0.12	0.95654	0.1902	I
BT20	lapatinib	EGFR/ErbbB2	ErbB	0.37	0.96508	1.2089	I
BT20	lapatinib	EGFR/ErbbB2	ErbB	1.11	0.99054	0.86979	I
BT20	lapatinib	EGFR/ErbbB2	ErbB	10	0.74947	0.335	I
BT20	linifanib	VEGFR1/2/CFS1R/Flt3/Kit	RTK	0.04	1.0934	0.12762	I
BT20	linifanib	VEGFR1/2/CFS1R/Flt3/Kit	RTK	0.12	1.0718	0.25236	I
BT20	linifanib	VEGFR1/2/CFS1R/Flt3/Kit	RTK	0.37	1.0727	0.2087	I
BT20	linifanib	VEGFR1/2/CFS1R/Flt3/Kit	RTK	1.11	1.0756	1.0245	I
BT20	linsitinib	IGF1R/InsR	RTK	0.04	0.84132	0.19587	I
BT20	linsitinib	IGF1R/InsR	RTK	0.12	0.90031	0.1175	I
BT20	linsitinib	IGF1R/InsR	RTK	0.37	0.94888	1.0665	I
BT20	linsitinib	IGF1R/InsR	RTK	1.11	0.92389	0.068135	I
BT20	linsitinib	IGF1R/InsR	RTK	3.33	0.89553	0.56019	I
BT20	linsitinib	IGF1R/InsR	RTK	10	0.79657	0.99114	I
BT20	neratinib	EGFR/ERBB2	ErbB	0.04	0.72414	1.0997	I
BT20	neratinib	EGFR/ERBB2	ErbB	0.12	0.66888	0.22915	I
BT20	nilotinib	Abl/BCR-Abl/DDR	ECM	0.04	1.0031	0.53775	I
BT20	nilotinib	Abl/BCR-Abl/DDR	ECM	0.12	1.011	0.59145	I
BT20	nilotinib	Abl/BCR-Abl/DDR	ECM	0.37	1.0187	0.18539	I
BT20	nilotinib	Abl/BCR-Abl/DDR	ECM	1.11	0.99559	0.092417	I
BT20	nintedanib	panVEGFR/FGFR/PDGFR	RTK	0.04	1.0265	0.13398	I
BT20	nintedanib	panVEGFR/FGFR/PDGFR	RTK	0.12	1.0075	0.15249	I
BT20	nintedanib	panVEGFR/FGFR/PDGFR	RTK	0.37	0.85695	0.10565	I
BT20	nintedanib	panVEGFR/FGFR/PDGFR	RTK	1.11	0.84287	0.75134	I
BT20	nintedanib	panVEGFR/FGFR/PDGFR	RTK	3.33	0.69229	1.1933	I
BT20	pelitinib	EGFR	ErbB	0.04	0.96583	0.57453	I
BT20	pelitinib	EGFR	ErbB	0.12	0.87684	0.37442	I
BT20	pelitinib	EGFR	ErbB	0.37	0.7676	0.86062	I
BT20	pelitinib	EGFR	ErbB	1.11	0.69699	0.92922	I
BT20	radicicol	HSP90	chaperone	0.04	0.83908	1.0426	I
BT20	radicicol	HSP90	chaperone	0.04	0.83908	1.0426	I
BT20	radicicol	HSP90	chaperone	0.04	0.83908	1.0205	I
BT20	radicicol	HSP90	chaperone	0.04	0.83908	1.0205	I
BT20	roscovitine	Cdc2/CDK2/CDK5	CELL_CYCLE	0.04	1.0218	0.65502	I
BT20	roscovitine	Cdc2/CDK2/CDK5	CELL_CYCLE	0.12	0.99672	0.16023	I
BT20	roscovitine	Cdc2/CDK2/CDK5	CELL_CYCLE	0.37	0.91278	0.18947	I
BT20	roscovitine	Cdc2/CDK2/CDK5	CELL_CYCLE	1.11	0.84386	0.47296	I
BT20	roscovitine	Cdc2/CDK2/CDK5	CELL_CYCLE	3.33	0.75878	0.67227	I
BT20	ruxolitinib	JAK1/2	others	0.04	0.97272	0.10377	I
BT20	ruxolitinib	JAK1/2	others	0.12	0.94158	0.80777	I
BT20	ruxolitinib	JAK1/2	others	0.37	0.95006	0.17516	I
BT20	ruxolitinib	JAK1/2	others	1.11	0.97302	1.0134	I
BT20	ruxolitinib	JAK1/2	others	3.33	0.93299	0.99123	I
BT20	saracatinib	SRC/EGFR/LCK/YES	SRC_family	0.04	0.99343	0.6885	I
BT20	saracatinib	SRC/EGFR/LCK/YES	SRC_family	0.12	0.94413	0.60001	I
BT20	saracatinib	SRC/EGFR/LCK/YES	SRC_family	0.37	0.87677	0.56719	I
BT20	saracatinib	SRC/EGFR/LCK/YES	SRC_family	1.11	0.78474	0.55098	I
BT20	selumetinib	MEK	MEK/ERK	0.04	1.1077	0.72969	I
BT20	selumetinib	MEK	MEK/ERK	0.12	1.026	0.95187	I
BT20	selumetinib	MEK	MEK/ERK	0.37	0.99922	0.70154	I
BT20	selumetinib	MEK	MEK/ERK	1.11	1.0082	0.21993	I
BT20	selumetinib	MEK	MEK/ERK	3.33	0.97406	0.60081	I
BT20	selumetinib	MEK	MEK/ERK	10	0.9745	0.57988	I
BT20	sorafenib	Raf/VEGFR/PDGFR/cKIT	MEK/ERK	0.04	0.93574	0.38925	I
BT20	sorafenib	Raf/VEGFR/PDGFR/cKIT	MEK/ERK	0.12	0.93079	0.71688	I
BT20	sorafenib	Raf/VEGFR/PDGFR/cKIT	MEK/ERK	0.37	0.85546	0.27643	I
BT20	sorafenib	Raf/VEGFR/PDGFR/cKIT	MEK/ERK	1.11	0.84917	0.76645	I
BT20	sorafenib	Raf/VEGFR/PDGFR/cKIT	MEK/ERK	3.33	0.8358	0.77848	I
BT20	trametinib	MEK	MEK/ERK	0.04	NaN	0.77521	I
BT20	trametinib	MEK	MEK/ERK	0.37	0.7433	1.2375	I
BT20	trametinib	MEK	MEK/ERK	1.11	0.71736	1.0197	I
BT20	trametinib	MEK	MEK/ERK	3.33	0.68277	1.2339	I
BT20	vemurafenib	B-RAFV600E/C-RAF/B-RAF	MEK/ERK	0.04	0.97134	0.22542	I
BT20	vemurafenib	B-RAFV600E/C-RAF/B-RAF	MEK/ERK	0.12	0.9684	0.98205	I
BT20	vemurafenib	B-RAFV600E/C-RAF/B-RAF	MEK/ERK	0.37	0.96437	0.26822	I
BT20	vemurafenib	B-RAFV600E/C-RAF/B-RAF	MEK/ERK	1.11	0.94916	0.26919	I
BT20	vemurafenib	B-RAFV600E/C-RAF/B-RAF	MEK/ERK	3.33	0.87047	0.075731	I
BT20	withaferin-a	Vimentin/NF-kB	ECM	0.04	1.0418	0.1473	I
BT20	withaferin-a	Vimentin/NF-kB	ECM	0.04	1.0418	0.1473	I
BT20	withaferin-a	Vimentin/NF-kB	ECM	0.04	1.0418	0.023494	I
BT20	withaferin-a	Vimentin/NF-kB	ECM	0.04	1.0418	0.023494	I
BT20	withaferin-a	Vimentin/NF-kB	ECM	0.12	0.99003	0.33549	I
BT20	withaferin-a	Vimentin/NF-kB	ECM	0.12	0.99003	0.33549	I
BT20	withaferin-a	Vimentin/NF-kB	ECM	0.12	0.99003	0.12474	I
BT20	withaferin-a	Vimentin/NF-kB	ECM	0.12	0.99003	0.12474	I
BT20	withaferin-a	Vimentin/NF-kB	ECM	0.37	0.71365	0.48212	I
BT20	withaferin-a	Vimentin/NF-kB	ECM	0.37	0.71365	0.48212	I
BT20	withaferin-a	Vimentin/NF-kB	ECM	0.37	0.71365	0.20043	I
BT20	withaferin-a	Vimentin/NF-kB	ECM	0.37	0.71365	0.20043	I
BT20	Alpelisib	PI3KA	PI3K	0.04	1.0416	1.2252	I
HS578T	AKT-inhibitor-1-2	AKT	AKT	0.04	0.97526	0.50679	I
HS578T	AKT-inhibitor-1-2	AKT	AKT	0.12	0.95562	0.52355	I
HS578T	AKT-inhibitor-1-2	AKT	AKT	0.37	0.93301	0.27202	I
HS578T	AKT-inhibitor-1-2	AKT	AKT	1.11	0.85717	0.26395	I
HS578T	AKT-inhibitor-1-2	AKT	AKT	3.33	0.87468	1.0775	I
HS578T	AS-601245	JNK	MAPK	0.04	1.0192	0.17898	I
HS578T	AS-601245	JNK	MAPK	0.12	1.0129	0.16823	I
HS578T	AS-601245	JNK	MAPK	0.37	0.80126	0.15382	I
HS578T	AT-7519	CDK1/2/4/9	CELL_CYCLE	0.04	0.8992	1.284	I
HS578T	AZD-5438	CDK1/2/5/9/GSK3b	CELL_CYCLE	0.04	0.9078	0.32842	I
HS578T	AZD-5438	CDK1/2/5/9/GSK3b	CELL_CYCLE	0.12	0.67862	0.81576	I
HS578T	AZD-6482	PI3KA/G	PI3K	0.04	0.92933	0.11978	I
HS578T	AZD-6482	PI3KA/G	PI3K	0.12	0.88962	0.029244	I
HS578T	AZD-6482	PI3KA/G	PI3K	0.37	0.8549	0.29831	I
HS578T	AZD-6482	PI3KA/G	PI3K	1.11	0.76762	0.66894	I
HS578T	AZD-6482	PI3KA/G	PI3K	3.33	0.67811	0.079939	I
HS578T	BMS-345541	IKK1/2	others	0.04	1.0127	0.61687	I
HS578T	BMS-345541	IKK1/2	others	0.12	0.99776	0.80388	I
HS578T	BX-912	PDK1	others	0.04	0.96729	0.15777	I
HS578T	BX-912	PDK1	others	0.12	0.90624	0.20974	I
HS578T	BX-912	PDK1	others	0.37	0.75569	0.24385	I
HS578T	CHIR-99021	GSK3b	others	0.04	0.96966	0.51593	I
HS578T	CHIR-99021	GSK3b	others	0.12	0.96355	0.24951	I
HS578T	CHIR-99021	GSK3b	others	0.37	0.96234	0.8095	I
HS578T	CHIR-99021	GSK3b	others	1.11	0.91116	1.1805	I
HS578T	CHIR-99021	GSK3b	others	3.33	0.90662	0.68273	I
HS578T	CP-724714	ErbB2	ErbB	0.04	0.96642	0.59373	I
HS578T	CP-724714	ErbB2	ErbB	0.12	0.97474	0.18669	I
HS578T	CP-724714	ErbB2	ErbB	0.37	0.96325	0.067628	I
HS578T	CP-724714	ErbB2	ErbB	1.11	0.95592	0.36051	I
HS578T	CP-724714	ErbB2	ErbB	3.33	0.92754	0.2428	I
HS578T	CP-724714	ErbB2	ErbB	10	0.85681	0.16878	I
HS578T	CP466722	ATM, PI3K, PIKK	DNA_repair	0.04	1.0353	0.13312	I
HS578T	CP466722	ATM, PI3K, PIKK	DNA_repair	0.12	1.036	0.62982	I
HS578T	CP466722	ATM, PI3K, PIKK	DNA_repair	0.37	1.05	0.015455	I
HS578T	CP466722	ATM, PI3K, PIKK	DNA_repair	1.11	1.0227	0.68901	I
HS578T	CP466722	ATM, PI3K, PIKK	DNA_repair	3.33	0.97752	0.88392	I
HS578T	CYT387	JAK1/2	others	0.04	0.93123	1.2757	I
HS578T	CYT387	JAK1/2	others	0.12	0.85069	0.34022	I
HS578T	CYT387	JAK1/2	others	0.37	0.76232	1.0035	I
HS578T	GDC-0941	PI3KA/D	PI3K	0.04	0.77945	0.36265	I
HS578T	GDC-0941	PI3KA/D	PI3K	0.12	0.67485	0.36564	I
HS578T	GSK-1059615	PI3K/mTOR	PI3K	0.04	0.94838	0.10745	I
HS578T	GSK-1059615	PI3K/mTOR	PI3K	0.04	0.94838	0.10745	I
HS578T	GSK-1059615	PI3K/mTOR	PI3K	0.04	0.94838	0.004514	I
HS578T	GSK-1059615	PI3K/mTOR	PI3K	0.04	0.94838	0.004514	I
HS578T	GSK-1059615	PI3K/mTOR	PI3K	0.12	0.83511	0.27668	I
HS578T	GSK-1059615	PI3K/mTOR	PI3K	0.12	0.83511	0.27668	I
HS578T	GSK-1059615	PI3K/mTOR	PI3K	0.12	0.83511	0.59343	I
HS578T	GSK-1059615	PI3K/mTOR	PI3K	0.12	0.83511	0.59343	I
HS578T	GSK-1904529A	IGF1R/InsR	RTK	0.04	0.95967	0.055962	I
HS578T	GSK-1904529A	IGF1R/InsR	RTK	0.12	0.95813	0.30249	I
HS578T	GSK-1904529A	IGF1R/InsR	RTK	0.37	0.96451	0.55834	I
HS578T	GSK-1904529A	IGF1R/InsR	RTK	1.11	0.93083	0.049898	I
HS578T	GSK-1904529A	IGF1R/InsR	RTK	3.33	0.95062	0.3207	I
HS578T	GSK-1904529A	IGF1R/InsR	RTK	10	0.9549	0.032976	I
HS578T	GSK-690693	AKT	AKT	0.04	0.84619	1.0632	I
HS578T	GSK-690693	AKT	AKT	0.12	0.79829	0.63097	I
HS578T	GSK-690693	AKT	AKT	0.37	0.7263	0.27852	I
HS578T	GSK-690693	AKT	AKT	1.11	0.71313	0.17612	I
HS578T	GW-843682X	PLK1/3	CELL_CYCLE	0.04	0.95916	0.0077647	I
HS578T	HG-5-113-01	Abl/RTKs/FAK1/LOK/SLK	ECM	0.04	0.93933	0.1242	I
HS578T	HG-5-113-01	Abl/RTKs/FAK1/LOK/SLK	ECM	0.12	0.90038	0.14579	I
HS578T	HG-5-113-01	Abl/RTKs/FAK1/LOK/SLK	ECM	0.37	0.77032	0.4217	I
HS578T	HG-5-88-01	EGFR/FAK1/IGF1R/INSR/	ErbB	0.37	0.88485	0.5041	I
HS578T	HG-5-88-01	EGFR/FAK1/IGF1R/INSR/	ErbB	1.11	0.86369	0.36789	I
HS578T	HG-5-88-01	EGFR/FAK1/IGF1R/INSR/	ErbB	3.33	0.83904	0.64936	I
HS578T	HG-6-64-01	EGFR/KIT/EPH/ErbB2/Abl/	ErbB	0.04	1.0629	0.71278	I
HS578T	HG-6-64-01	EGFR/KIT/EPH/ErbB2/Abl/	ErbB	0.12	0.94842	0.11776	I
HS578T	HG-6-64-01	EGFR/KIT/EPH/ErbB2/Abl/	ErbB	0.37	0.73106	0.62768	I
HS578T	JNK-9L	JNK2/3	MAPK	0.04	1.0121	0.028168	I
HS578T	JNK-9L	JNK2/3	MAPK	0.12	1.0118	0.75316	I
HS578T	JW-7-24-1	TAOK/PI3K	MAPK	0.12	0.88969	0.16804	I
HS578T	JW-7-24-1	TAOK/PI3K	MAPK	0.37	0.76488	0.39358	I
HS578T	KIN001-043	GSK3b	others	0.04	1.0148	0.47289	I
HS578T	KIN001-043	GSK3b	others	0.12	1.0263	0.99714	I
HS578T	KIN001-043	GSK3b	others	0.37	1.0305	0.95039	I
HS578T	KIN001-043	GSK3b	others	1.11	1.0076	0.20327	I
HS578T	KIN001-043	GSK3b	others	3.33	0.88661	1.188	I
HS578T	LDN-193189	ALK2/3	RTK	0.04	0.95151	0.19792	I
HS578T	LDN-193189	ALK2/3	RTK	0.12	0.91062	0.11319	I
HS578T	LDN-193189	ALK2/3	RTK	0.37	0.89686	0.45122	I
HS578T	MK-2206	Akt1/2/3	AKT	0.04	0.89342	1.2965	I
HS578T	MK-2206	Akt1/2/3	AKT	0.12	0.80282	0.86928	I
HS578T	NU-7441	DNA-PK	DNA_repair	0.04	0.97417	0.34987	I
HS578T	NU-7441	DNA-PK	DNA_repair	0.12	0.93373	0.41085	I
HS578T	NU-7441	DNA-PK	DNA_repair	0.37	0.91124	0.3674	I
HS578T	NU-7441	DNA-PK	DNA_repair	1.11	0.78927	0.025654	I
HS578T	NVP-AEW541	IGF1R/InsR	RTK	0.04	1.0221	0.2053	I
HS578T	NVP-AEW541	IGF1R/InsR	RTK	0.12	1.019	0.14655	I
HS578T	NVP-AEW541	IGF1R/InsR	RTK	0.37	1.0209	0.12346	I
HS578T	NVP-AEW541	IGF1R/InsR	RTK	1.11	0.99582	0.38913	I
HS578T	NVP-AEW541	IGF1R/InsR	RTK	3.33	1.0036	0.38122	I
HS578T	OSI-027	mTORC1/2	mTOR	0.04	0.97215	0.29098	I
HS578T	OSI-027	mTORC1/2	mTOR	0.12	0.90422	0.16587	I
HS578T	OSI-027	mTORC1/2	mTOR	0.37	0.7421	1.1008	I
HS578T	PD-173074	FGFR1	RTK	0.04	0.85189	1.2507	I
HS578T	PD-173074	FGFR1	RTK	0.37	0.83468	0.56617	I
HS578T	PD-173074	FGFR1	RTK	1.11	0.84582	0.87537	I
HS578T	PD-173074	FGFR1	RTK	3.33	0.80854	0.85786	I
HS578T	PD-184352	MEK	MEK/ERK	0.12	0.68609	1.0036	I
HS578T	PF-431396	FAK/PYK2	ECM	0.12	0.69364	0.84973	I
HS578T	PF-477736	Chk1	DNA_repair	0.04	0.95557	0.31055	I
HS578T	PF-562271	FAK/PYK2/CDK2/3	ECM	0.04	0.89661	0.15563	I
HS578T	PF-562271	FAK/PYK2/CDK2/3	ECM	0.12	0.81182	0.39655	I
HS578T	PF-562271	FAK/PYK2/CDK2/3	ECM	0.37	0.73527	0.73931	I
HS578T	PHA-665752	cMET	RTK	0.04	0.99977	0.18675	I
HS578T	PHA-665752	cMET	RTK	0.12	1.0023	0.20912	I
HS578T	PHA-665752	cMET	RTK	0.37	1.0016	0.3174	I
HS578T	PHA-665752	cMET	RTK	1.11	0.95966	0.72732	I
HS578T	PHA-665752	cMET	RTK	3.33	0.95361	0.57022	I
HS578T	PIK-93	PI3K	PI3K	0.04	1.0134	0.050678	I
HS578T	PIK-93	PI3K	PI3K	0.12	1.0109	0.31612	I
HS578T	PIK-93	PI3K	PI3K	0.37	NaN	0.20158	I
HS578T	PIK-93	PI3K	PI3K	1.11	0.92941	0.18039	I
HS578T	PLX-4720	B-RafV600E	MEK/ERK	0.04	1.0302	0.11679	I
HS578T	PLX-4720	B-RafV600E	MEK/ERK	0.12	1.0905	0.31712	I
HS578T	PLX-4720	B-RafV600E	MEK/ERK	0.37	1.122	0.13727	I
HS578T	PLX-4720	B-RafV600E	MEK/ERK	1.11	1.1161	0.59657	I
HS578T	PLX-4720	B-RafV600E	MEK/ERK	3.33	1.0405	0.41587	I
HS578T	QL-X-138	mTOR/PI3K/EGFR	mTOR	0.04	0.84053	0.33468	I
HS578T	QL-X-138	mTOR/PI3K/EGFR	mTOR	0.12	0.76001	0.42157	I
HS578T	QL-XII-47	BTK	others	0.04	0.89479	0.89069	I
HS578T	QL-XII-47	BTK	others	0.12	0.85447	0.96425	I
HS578T	QL-XII-47	BTK	others	0.37	0.713	0.65201	I
HS578T	SAR-245408	PI3KA/D/G	PI3K	0.04	1.0019	0.29345	I
HS578T	SAR-245408	PI3KA/D/G	PI3K	0.12	0.99881	0.19754	I
HS578T	SAR-245408	PI3KA/D/G	PI3K	0.37	0.98976	0.05834	I
HS578T	SAR-245408	PI3KA/D/G	PI3K	1.11	0.98036	0.21429	I
HS578T	SAR-245408	PI3KA/D/G	PI3K	3.33	0.94176	0.08945	I
HS578T	SAR-245408	PI3KA/D/G	PI3K	10	0.83406	0.18249	I
HS578T	SB590885	BRAF	MEK/ERK	0.04	1.1652	0.84315	I
HS578T	SB590885	BRAF	MEK/ERK	0.37	1.1272	1.0771	I
HS578T	SB590885	BRAF	MEK/ERK	1.11	1.141	0.36454	I
HS578T	SB590885	BRAF	MEK/ERK	3.33	1.1446	1.0558	I
HS578T	SU-11274	cMET	RTK	0.04	1.0219	1.2007	I
HS578T	SU-11274	cMET	RTK	0.12	0.99249	0.43973	I
HS578T	SU-11274	cMET	RTK	0.37	0.94915	0.29769	I
HS578T	SU-11274	cMET	RTK	1.11	0.88308	0.45678	I
HS578T	SU-11274	cMET	RTK	3.33	0.81758	0.53168	I
HS578T	TG-101348	JAK2	others	0.04	1.0115	0.12534	I
HS578T	TG-101348	JAK2	others	0.12	0.98628	0.59339	I
HS578T	TG-101348	JAK2	others	0.37	0.88663	0.54	I
HS578T	TGX-221	PI3KB	PI3K	0.12	0.90186	0.70997	I
HS578T	TGX-221	PI3KB	PI3K	0.37	0.91022	0.49974	I
HS578T	TGX-221	PI3KB	PI3K	1.11	0.89076	0.91073	I
HS578T	TGX-221	PI3KB	PI3K	10	NaN	1.0052	I
HS578T	THZ-2-98-01	unknown	others	0.04	0.98756	0.090433	I
HS578T	THZ-2-98-01	unknown	others	0.12	1.0067	0.47433	I
HS578T	THZ-2-98-01	unknown	others	0.37	1.0229	1.1288	I
HS578T	TWS-119	GSK3b	others	0.04	1.016	0.25712	I
HS578T	TWS-119	GSK3b	others	0.12	0.98553	0.41901	I
HS578T	TWS-119	GSK3b	others	0.37	0.97824	0.4022	I
HS578T	TWS-119	GSK3b	others	1.11	0.88078	0.039501	I
HS578T	WH-4-025	Lck/Src	SRC_family	0.04	0.95267	0.35123	I
HS578T	WZ-4-145	DDR1/2	RTK	0.04	0.68406	0.93323	I
HS578T	WZ-4-145	DDR1/2	RTK	0.12	0.67045	0.15076	I
HS578T	XMD-1150	PLK4/Erk5/LRRK2	CELL_CYCLE	0.04	0.96381	0.97922	I
HS578T	XMD-1150	PLK4/Erk5/LRRK2	CELL_CYCLE	0.12	0.9135	0.5004	I
HS578T	XMD-1150	PLK4/Erk5/LRRK2	CELL_CYCLE	0.37	0.8152	1.189	I
HS578T	XMD11-85H	HDAC	others	0.12	0.96367	0.033239	I
HS578T	XMD11-85H	HDAC	others	0.37	0.92999	0.34611	I
HS578T	XMD11-85H	HDAC	others	1.11	0.91654	0.16097	I
HS578T	XMD11-85H	HDAC	others	3.33	0.84471	0.79323	I
HS578T	Y-39983	Aurora A/B/ JAK2/3	CELL_CYCLE	0.04	0.88416	1.0195	I
HS578T	Y-39983	Aurora A/B/ JAK2/3	CELL_CYCLE	0.12	0.82081	0.65333	I
HS578T	Y-39983	Aurora A/B/ JAK2/3	CELL_CYCLE	0.37	0.80198	1.0311	I
HS578T	Y-39983	Aurora A/B/ JAK2/3	CELL_CYCLE	1.11	0.75727	1.0683	I
HS578T	YM-201636	PIP5K	others	0.04	1.0174	0.70023	I
HS578T	YM-201636	PIP5K	others	0.12	0.98432	0.18406	I
HS578T	YM-201636	PIP5K	others	0.37	0.97215	0.97249	I
HS578T	YM-201636	PIP5K	others	1.11	0.86522	0.9396	I
HS578T	ZSTK-474	PI3K	PI3K	0.04	0.80573	0.75345	I
HS578T	afatinib	EGFR/ErbbB2	ErbB	0.04	0.9498	0.098062	I
HS578T	afatinib	EGFR/ErbbB2	ErbB	0.12	0.94384	0.20089	I
HS578T	afatinib	EGFR/ErbbB2	ErbB	0.37	0.94353	0.28927	I
HS578T	afatinib	EGFR/ErbbB2	ErbB	1.11	0.89867	0.36454	I
HS578T	afatinib	EGFR/ErbbB2	ErbB	3.33	0.85165	0.2762	I
HS578T	brivanib	VEGFR2	RTK	0.04	0.96316	0.072353	I
HS578T	brivanib	VEGFR2	RTK	0.12	0.95227	0.041551	I
HS578T	brivanib	VEGFR2	RTK	0.37	0.96279	0.10017	I
HS578T	brivanib	VEGFR2	RTK	1.11	0.93635	0.4496	I
HS578T	brivanib	VEGFR2	RTK	3.33	0.92811	0.39011	I
HS578T	brivanib	VEGFR2	RTK	10	0.79665	0.68152	I
HS578T	buparlisib	PI3K	PI3K	0.04	0.95478	0.18808	I
HS578T	buparlisib	PI3K	PI3K	0.12	0.845	0.63432	I
HS578T	buparlisib	PI3K	PI3K	0.37	0.67948	0.63504	I
HS578T	canertinib	EGFR/ErbbB2	ErbB	0.04	1.0008	1.1586	I
HS578T	canertinib	EGFR/ErbbB2	ErbB	0.12	0.99566	0.41052	I
HS578T	canertinib	EGFR/ErbbB2	ErbB	0.37	0.96935	0.037773	I
HS578T	canertinib	EGFR/ErbbB2	ErbB	1.11	0.9435	0.049392	I
HS578T	canertinib	EGFR/ErbbB2	ErbB	3.33	0.85077	0.54837	I
HS578T	celastrol	proteasome	others	0.04	1.0374	0.33946	I
HS578T	celastrol	proteasome	others	0.12	1.0551	0.035797	I
HS578T	celastrol	proteasome	others	0.37	0.84272	0.17846	I
HS578T	crizotinib	cMET/ALK/Axl	RTK	0.04	0.97571	0.59609	I
HS578T	crizotinib	cMET/ALK/Axl	RTK	0.12	0.965	0.3989	I
HS578T	crizotinib	cMET/ALK/Axl	RTK	0.37	0.90347	0.017006	I
HS578T	crizotinib	cMET/ALK/Axl	RTK	1.11	0.78078	0.80788	I
HS578T	enzastaurin	PKCB	others	0.04	1.0183	0.37636	I
HS578T	enzastaurin	PKCB	others	0.12	0.99848	0.92504	I
HS578T	enzastaurin	PKCB	others	0.37	1.0009	1.1132	I
HS578T	enzastaurin	PKCB	others	1.11	1.0152	0.10313	I
HS578T	enzastaurin	PKCB	others	3.33	1.0076	0.56527	I
HS578T	enzastaurin	PKCB	others	10	0.93537	0.4389	I
HS578T	erlotinib	EGFR/Abl	ErbB	0.04	0.97316	0.16915	I
HS578T	erlotinib	EGFR/Abl	ErbB	0.12	0.96466	0.2369	I
HS578T	erlotinib	EGFR/Abl	ErbB	0.37	0.95675	0.086631	I
HS578T	erlotinib	EGFR/Abl	ErbB	1.11	0.94514	0.09876	I
HS578T	erlotinib	EGFR/Abl	ErbB	3.33	0.9181	0.20586	I
HS578T	foretinib	cMet/KDR	RTK	0.04	0.93573	0.31446	I
HS578T	foretinib	cMet/KDR	RTK	0.12	0.84515	0.46549	I
HS578T	fostamatinib	Syk/Flt3	SRC_family	0.04	0.98526	0.0519	I
HS578T	fostamatinib	Syk/Flt3	SRC_family	0.12	0.90048	0.56726	I
HS578T	fostamatinib	Syk/Flt3	SRC_family	0.37	0.84309	0.6114	I
HS578T	fostamatinib	Syk/Flt3	SRC_family	1.11	0.7669	0.57368	I
HS578T	gefitinib	EGFR	ErbB	0.04	0.99893	0.15323	I
HS578T	gefitinib	EGFR	ErbB	0.12	0.9844	0.28113	I
HS578T	gefitinib	EGFR	ErbB	0.37	0.98444	0.11238	I
HS578T	gefitinib	EGFR	ErbB	1.11	0.9858	0.17022	I
HS578T	gefitinib	EGFR	ErbB	3.33	0.98701	0.64405	I
HS578T	gefitinib	EGFR	ErbB	10	0.84947	0.87765	I
HS578T	geldanamycin	HSP90	chaperone	0.04	0.76177	0.55583	I
HS578T	geldanamycin	HSP90	chaperone	0.04	0.76177	0.55583	I
HS578T	imatinib	cKIT/PDGFR/Abl	RTK	0.04	0.99718	0.13377	I
HS578T	imatinib	cKIT/PDGFR/Abl	RTK	0.12	0.99578	0.14783	I
HS578T	imatinib	cKIT/PDGFR/Abl	RTK	0.37	1.0081	0.58133	I
HS578T	imatinib	cKIT/PDGFR/Abl	RTK	1.11	1.0285	0.11224	I
HS578T	imatinib	cKIT/PDGFR/Abl	RTK	3.33	1.0512	0.40536	I
HS578T	imatinib	cKIT/PDGFR/Abl	RTK	10	1.0526	0.43056	I
HS578T	lapatinib	EGFR/ErbbB2	ErbB	0.04	0.98164	0.050903	I
HS578T	lapatinib	EGFR/ErbbB2	ErbB	0.12	0.97535	0.40049	I
HS578T	lapatinib	EGFR/ErbbB2	ErbB	0.37	0.97586	0.2122	I
HS578T	lapatinib	EGFR/ErbbB2	ErbB	1.11	0.98452	0.55903	I
HS578T	lapatinib	EGFR/ErbbB2	ErbB	3.33	1.0081	0.84857	I
HS578T	linifanib	VEGFR1/2/CFS1R/Flt3/Kit	RTK	0.04	0.99516	0.44343	I
HS578T	linifanib	VEGFR1/2/CFS1R/Flt3/Kit	RTK	0.12	0.97898	0.20087	I
HS578T	linifanib	VEGFR1/2/CFS1R/Flt3/Kit	RTK	0.37	0.97098	0.21287	I
HS578T	linifanib	VEGFR1/2/CFS1R/Flt3/Kit	RTK	1.11	0.96937	0.26782	I
HS578T	linifanib	VEGFR1/2/CFS1R/Flt3/Kit	RTK	3.33	0.94971	0.23842	I
HS578T	linsitinib	IGF1R/InsR	RTK	0.04	0.97545	0.08154	I
HS578T	linsitinib	IGF1R/InsR	RTK	0.12	0.97853	0.43262	I
HS578T	linsitinib	IGF1R/InsR	RTK	0.37	0.93042	0.27554	I
HS578T	linsitinib	IGF1R/InsR	RTK	1.11	0.97154	1.0595	I
HS578T	linsitinib	IGF1R/InsR	RTK	3.33	0.96304	0.24709	I
HS578T	linsitinib	IGF1R/InsR	RTK	10	0.83105	0.021308	I
HS578T	neratinib	EGFR/ERBB2	ErbB	0.04	0.88703	0.16671	I
HS578T	nilotinib	Abl/BCR-Abl/DDR	ECM	0.04	1.0922	0.15048	I
HS578T	nilotinib	Abl/BCR-Abl/DDR	ECM	0.12	1.0954	0.62543	I
HS578T	nilotinib	Abl/BCR-Abl/DDR	ECM	0.37	1.0908	0.5234	I
HS578T	nilotinib	Abl/BCR-Abl/DDR	ECM	1.11	1.0689	0.78073	I
HS578T	nilotinib	Abl/BCR-Abl/DDR	ECM	3.33	1.0737	0.23067	I
HS578T	nintedanib	panVEGFR/FGFR/PDGFR	RTK	0.04	0.92216	0.38705	I
HS578T	nintedanib	panVEGFR/FGFR/PDGFR	RTK	0.12	0.87165	0.29221	I
HS578T	nintedanib	panVEGFR/FGFR/PDGFR	RTK	0.37	0.72666	0.68219	I
HS578T	palbociclib	CDK4/6	CELL_CYCLE	0.04	0.68009	0.39321	I
HS578T	pelitinib	EGFR	ErbB	0.12	0.9557	0.71426	I
HS578T	pelitinib	EGFR	ErbB	0.37	0.84083	0.29521	I
HS578T	pelitinib	EGFR	ErbB	1.11	0.7902	0.37803	I
HS578T	radicicol	HSP90	chaperone	0.04	1.0294	0.95008	I
HS578T	radicicol	HSP90	chaperone	0.04	1.0294	0.95008	I
HS578T	radicicol	HSP90	chaperone	0.37	0.70434	0.92017	I
HS578T	radicicol	HSP90	chaperone	0.37	0.70434	0.92017	I
HS578T	roscovitine	Cdc2/CDK2/CDK5	CELL_CYCLE	0.04	1.0088	0.0070402	I
HS578T	roscovitine	Cdc2/CDK2/CDK5	CELL_CYCLE	0.12	1.0072	0.013829	I
HS578T	roscovitine	Cdc2/CDK2/CDK5	CELL_CYCLE	0.37	0.9754	0.0098566	I
HS578T	roscovitine	Cdc2/CDK2/CDK5	CELL_CYCLE	1.11	0.95394	0.42534	I
HS578T	roscovitine	Cdc2/CDK2/CDK5	CELL_CYCLE	3.33	0.9497	0.27442	I
HS578T	ruxolitinib	JAK1/2	others	0.04	0.98912	0.51879	I
HS578T	ruxolitinib	JAK1/2	others	0.12	0.98532	0.31229	I
HS578T	ruxolitinib	JAK1/2	others	0.37	0.97283	0.48172	I
HS578T	ruxolitinib	JAK1/2	others	1.11	0.95359	0.48617	I
HS578T	ruxolitinib	JAK1/2	others	3.33	0.9012	0.59884	I
HS578T	saracatinib	SRC/EGFR/LCK/YES	SRC_family	0.04	0.98581	0.15458	I
HS578T	saracatinib	SRC/EGFR/LCK/YES	SRC_family	0.12	0.91991	0.17643	I
HS578T	saracatinib	SRC/EGFR/LCK/YES	SRC_family	0.37	0.82819	0.20734	I
HS578T	saracatinib	SRC/EGFR/LCK/YES	SRC_family	1.11	0.69699	0.15437	I
HS578T	sorafenib	Raf/VEGFR/PDGFR/cKIT	MEK/ERK	0.04	1.1281	0.33427	I
HS578T	sorafenib	Raf/VEGFR/PDGFR/cKIT	MEK/ERK	0.12	1.1419	0.55154	I
HS578T	sorafenib	Raf/VEGFR/PDGFR/cKIT	MEK/ERK	0.37	1.163	0.40691	I
HS578T	sorafenib	Raf/VEGFR/PDGFR/cKIT	MEK/ERK	1.11	1.1792	0.29859	I
HS578T	sorafenib	Raf/VEGFR/PDGFR/cKIT	MEK/ERK	10	0.87392	1.2038	I
HS578T	vemurafenib	B-RAFV600E/C-RAF/B-RAF	MEK/ERK	0.04	1.0358	1.2059	I
HS578T	vemurafenib	B-RAFV600E/C-RAF/B-RAF	MEK/ERK	0.12	1.0312	0.33463	I
HS578T	vemurafenib	B-RAFV600E/C-RAF/B-RAF	MEK/ERK	0.37	1.0338	0.031162	I
HS578T	vemurafenib	B-RAFV600E/C-RAF/B-RAF	MEK/ERK	1.11	1.0138	0.19028	I
HS578T	vemurafenib	B-RAFV600E/C-RAF/B-RAF	MEK/ERK	3.33	0.89046	0.44437	I
HS578T	withaferin-a	Vimentin/NF-kB	ECM	0.04	1.0075	0.53221	I
HS578T	withaferin-a	Vimentin/NF-kB	ECM	0.04	1.0075	0.53221	I
HS578T	withaferin-a	Vimentin/NF-kB	ECM	0.04	1.0075	0.071696	I
HS578T	withaferin-a	Vimentin/NF-kB	ECM	0.04	1.0075	0.071696	I
HS578T	withaferin-a	Vimentin/NF-kB	ECM	0.12	1.0138	0.16473	I
HS578T	withaferin-a	Vimentin/NF-kB	ECM	0.12	1.0138	0.16473	I
HS578T	withaferin-a	Vimentin/NF-kB	ECM	0.12	1.0138	0.025074	I
HS578T	withaferin-a	Vimentin/NF-kB	ECM	0.12	1.0138	0.025074	I
HS578T	withaferin-a	Vimentin/NF-kB	ECM	0.37	0.94442	0.54082	I
HS578T	withaferin-a	Vimentin/NF-kB	ECM	0.37	0.94442	0.54082	I
HS578T	withaferin-a	Vimentin/NF-kB	ECM	0.37	0.94442	0.17947	I
HS578T	withaferin-a	Vimentin/NF-kB	ECM	0.37	0.94442	0.17947	I
HS578T	Alpelisib	PI3KA	PI3K	0.04	0.97102	0.38045	I
HS578T	Alpelisib	PI3KA	PI3K	0.12	0.91507	0.52809	I
HS578T	Alpelisib	PI3KA	PI3K	0.37	0.87068	0.22069	I
HS578T	Alpelisib	PI3KA	PI3K	1.11	0.83799	0.10551	I
HS578T	Alpelisib	PI3KA	PI3K	3.33	0.7619	1.0416	I
MCF10A	A443654	AKT1/2/3	AKT	0.04	0.85119	1.2531	I
MCF10A	AKT-inhibitor-1-2	AKT	AKT	0.04	0.99354	0.089546	I
MCF10A	AKT-inhibitor-1-2	AKT	AKT	0.37	0.97215	0.27254	I
MCF10A	AKT-inhibitor-1-2	AKT	AKT	1.11	0.92163	0.099764	I
MCF10A	AKT-inhibitor-1-2	AKT	AKT	3.33	0.94533	0.099917	I
MCF10A	AS-601245	JNK	MAPK	0.04	0.98138	0.65983	I
MCF10A	AS-601245	JNK	MAPK	0.12	0.97942	0.47031	I
MCF10A	AS-601245	JNK	MAPK	0.37	0.98276	0.24119	I
MCF10A	AS-601245	JNK	MAPK	1.11	0.92873	0.39381	I
MCF10A	AS-601245	JNK	MAPK	3.33	0.73524	0.65892	I
MCF10A	AT-7519	CDK1/2/4/9	CELL_CYCLE	0.04	0.96886	0.40095	I
MCF10A	AZD-5438	CDK1/2/5/9/GSK3b	CELL_CYCLE	0.04	0.95772	0.83589	I
MCF10A	AZD-6482	PI3KA/G	PI3K	0.04	0.99347	0.10427	I
MCF10A	AZD-6482	PI3KA/G	PI3K	0.12	0.95238	0.22454	I
MCF10A	AZD-6482	PI3KA/G	PI3K	0.37	0.93756	0.31333	I
MCF10A	AZD-6482	PI3KA/G	PI3K	1.11	0.89112	0.25363	I
MCF10A	AZD-6482	PI3KA/G	PI3K	3.33	0.84194	0.19293	I
MCF10A	AZD-7762	Chk1/2	DNA_repair	0.04	0.87782	0.86151	I
MCF10A	AZD-7762	Chk1/2	DNA_repair	0.12	0.74915	0.7113	I
MCF10A	BMS-345541	IKK1/2	others	0.04	0.99643	0.089525	I
MCF10A	BMS-345541	IKK1/2	others	0.12	0.97874	0.087991	I
MCF10A	BMS-345541	IKK1/2	others	0.37	0.97424	0.15885	I
MCF10A	BMS-345541	IKK1/2	others	1.11	0.96704	0.12833	I
MCF10A	BMS-345541	IKK1/2	others	3.33	0.95695	0.5867	I
MCF10A	BMS-387032	CDK2	CELL_CYCLE	0.04	0.92084	0.89408	I
MCF10A	CHIR-99021	GSK3b	others	0.04	1.0132	1.193	I
MCF10A	CHIR-99021	GSK3b	others	0.12	1.0056	0.54997	I
MCF10A	CHIR-99021	GSK3b	others	0.37	0.99748	0.80338	I
MCF10A	CHIR-99021	GSK3b	others	1.11	0.95158	0.97453	I
MCF10A	CHIR-99021	GSK3b	others	3.33	0.9002	0.82212	I
MCF10A	CP-724714	ErbB2	ErbB	1.11	0.9839	0.040787	I
MCF10A	CP-724714	ErbB2	ErbB	3.33	0.98485	0.27543	I
MCF10A	CP-724714	ErbB2	ErbB	10	0.93838	0.17816	I
MCF10A	CP466722	ATM, PI3K, PIKK	DNA_repair	0.04	1.0175	0.23345	I
MCF10A	CP466722	ATM, PI3K, PIKK	DNA_repair	0.12	1.0141	0.23879	I
MCF10A	CP466722	ATM, PI3K, PIKK	DNA_repair	0.37	1.0075	0.13071	I
MCF10A	CP466722	ATM, PI3K, PIKK	DNA_repair	1.11	0.99392	0.46901	I
MCF10A	CP466722	ATM, PI3K, PIKK	DNA_repair	3.33	0.97227	0.11658	I
MCF10A	CYT387	JAK1/2	others	0.04	0.95925	0.77027	I
MCF10A	CYT387	JAK1/2	others	0.12	0.92418	0.075824	I
MCF10A	CYT387	JAK1/2	others	0.37	0.8684	0.51638	I
MCF10A	CYT387	JAK1/2	others	1.11	0.79927	0.29599	I
MCF10A	GDC-0941	PI3KA/D	PI3K	0.04	0.8693	0.59788	I
MCF10A	GSK-1059615	PI3K/mTOR	PI3K	0.04	0.9867	0.55374	I
MCF10A	GSK-1059615	PI3K/mTOR	PI3K	0.04	0.9867	0.55374	I
MCF10A	GSK-1059615	PI3K/mTOR	PI3K	0.04	0.9867	0.23831	I
MCF10A	GSK-1059615	PI3K/mTOR	PI3K	0.04	0.9867	0.23831	I
MCF10A	GSK-1059615	PI3K/mTOR	PI3K	0.12	0.8867	0.70054	I
MCF10A	GSK-1059615	PI3K/mTOR	PI3K	0.12	0.8867	0.70054	I
MCF10A	GSK-1904529A	IGF1R/InsR	RTK	0.04	0.7188	0.7598	I
MCF10A	GSK-690693	AKT	AKT	0.12	0.97552	0.10405	I
MCF10A	GSK-690693	AKT	AKT	0.37	0.93688	0.044514	I
MCF10A	GSK-690693	AKT	AKT	1.11	0.87335	0.099994	I
MCF10A	GSK-690693	AKT	AKT	3.33	0.87188	0.20507	I
MCF10A	GSK-690693	AKT	AKT	10	0.89113	1.0365	I
MCF10A	GW-843682X	PLK1/3	CELL_CYCLE	0.04	0.96008	0.14752	I
MCF10A	GW-843682X	PLK1/3	CELL_CYCLE	0.12	0.81663	0.55821	I
MCF10A	HG-5-113-01	Abl/RTKs/FAK1/LOK/SLK	ECM	0.12	0.92004	0.58513	I
MCF10A	HG-5-113-01	Abl/RTKs/FAK1/LOK/SLK	ECM	0.37	0.85113	0.31313	I
MCF10A	HG-5-113-01	Abl/RTKs/FAK1/LOK/SLK	ECM	1.11	0.71253	0.87995	I
MCF10A	HG-5-88-01	EGFR/FAK1/IGF1R/INSR/	ErbB	0.12	0.87856	0.56124	I
MCF10A	HG-5-88-01	EGFR/FAK1/IGF1R/INSR/	ErbB	0.37	0.76573	0.91123	I
MCF10A	HG-5-88-01	EGFR/FAK1/IGF1R/INSR/	ErbB	1.11	0.70913	1.1308	I
MCF10A	HG-6-64-01	EGFR/KIT/EPH/ErbB2/Abl/	ErbB	0.04	0.99925	0.85313	I
MCF10A	HG-6-64-01	EGFR/KIT/EPH/ErbB2/Abl/	ErbB	0.12	0.98815	0.41691	I
MCF10A	HG-6-64-01	EGFR/KIT/EPH/ErbB2/Abl/	ErbB	0.37	0.9768	0.64344	I
MCF10A	HG-6-64-01	EGFR/KIT/EPH/ErbB2/Abl/	ErbB	1.11	0.86546	1.0571	I
MCF10A	JNK-9L	JNK2/3	MAPK	0.12	0.9259	0.84454	I
MCF10A	JW-7-24-1	TAOK/PI3K	MAPK	0.04	0.98564	0.46443	I
MCF10A	JW-7-24-1	TAOK/PI3K	MAPK	0.12	0.98551	0.92423	I
MCF10A	JW-7-24-1	TAOK/PI3K	MAPK	0.37	0.95159	1.066	I
MCF10A	JW-7-24-1	TAOK/PI3K	MAPK	1.11	0.91113	1.0261	I
MCF10A	KIN001-043	GSK3b	others	0.04	0.99806	0.46819	I
MCF10A	KIN001-043	GSK3b	others	0.12	0.98029	1.0866	I
MCF10A	KIN001-043	GSK3b	others	0.37	0.97486	0.3136	I
MCF10A	KIN001-043	GSK3b	others	1.11	0.94619	0.59095	I
MCF10A	KIN001-043	GSK3b	others	3.33	0.85492	0.30977	I
MCF10A	LDN-193189	ALK2/3	RTK	0.04	0.9993	0.15063	I
MCF10A	LDN-193189	ALK2/3	RTK	0.12	0.98167	0.4262	I
MCF10A	LDN-193189	ALK2/3	RTK	0.37	0.97054	0.56722	I
MCF10A	MK-2206	Akt1/2/3	AKT	0.04	0.98963	0.6742	I
MCF10A	MK-2206	Akt1/2/3	AKT	0.12	0.97231	0.73377	I
MCF10A	MK-2206	Akt1/2/3	AKT	0.37	0.70464	1.0121	I
MCF10A	MK-2206	Akt1/2/3	AKT	1.11	0.89155	0.78373	I
MCF10A	MK-2206	Akt1/2/3	AKT	3.33	0.83331	1.0086	I
MCF10A	NU-7441	DNA-PK	DNA_repair	0.04	1.0223	0.20719	I
MCF10A	NU-7441	DNA-PK	DNA_repair	0.12	1.001	0.11423	I
MCF10A	NU-7441	DNA-PK	DNA_repair	0.37	0.98171	0.183	I
MCF10A	NU-7441	DNA-PK	DNA_repair	1.11	0.95673	0.37487	I
MCF10A	NVP-AEW541	IGF1R/InsR	RTK	0.04	0.98757	0.24685	I
MCF10A	NVP-AEW541	IGF1R/InsR	RTK	0.12	0.96358	0.24554	I
MCF10A	NVP-AEW541	IGF1R/InsR	RTK	1.11	0.75748	1.0311	I
MCF10A	NVP-AEW541	IGF1R/InsR	RTK	3.33	0.7408	0.64739	I
MCF10A	NVP-TAE684	ALK2/3	RTK	0.04	0.88898	0.74203	I
MCF10A	NVP-TAE684	ALK2/3	RTK	0.12	0.7537	1.0813	I
MCF10A	OSI-027	mTORC1/2	mTOR	0.04	0.86482	0.87654	I
MCF10A	PD-173074	FGFR1	RTK	0.04	1.0217	0.58359	I
MCF10A	PD-173074	FGFR1	RTK	0.12	1.0053	0.28539	I
MCF10A	PD-173074	FGFR1	RTK	0.37	0.99814	0.23532	I
MCF10A	PD-173074	FGFR1	RTK	1.11	0.99291	0.70743	I
MCF10A	PD-173074	FGFR1	RTK	3.33	0.98446	0.78947	I
MCF10A	PF-431396	FAK/PYK2	ECM	0.04	0.74362	0.041599	I
MCF10A	PF-477736	Chk1	DNA_repair	0.12	0.91421	0.14232	I
MCF10A	PF-477736	Chk1	DNA_repair	0.37	0.83049	0.45237	I
MCF10A	PF-562271	FAK/PYK2/CDK2/3	ECM	0.04	0.89399	0.88286	I
MCF10A	PF-562271	FAK/PYK2/CDK2/3	ECM	0.12	0.81385	0.37341	I
MCF10A	PHA-665752	cMET	RTK	0.04	0.99149	0.079616	I
MCF10A	PHA-665752	cMET	RTK	0.37	0.97633	0.23812	I
MCF10A	PHA-665752	cMET	RTK	1.11	0.96711	0.19469	I
MCF10A	PHA-665752	cMET	RTK	3.33	0.96468	0.063396	I
MCF10A	PIK-93	PI3K	PI3K	0.04	0.99728	0.087013	I
MCF10A	PIK-93	PI3K	PI3K	0.12	0.99541	0.7223	I
MCF10A	PIK-93	PI3K	PI3K	0.37	0.99321	0.55696	I
MCF10A	PIK-93	PI3K	PI3K	1.11	0.9585	0.31203	I
MCF10A	PIK-93	PI3K	PI3K	3.33	0.83096	0.64367	I
MCF10A	PLX-4720	B-RafV600E	MEK/ERK	0.04	0.998	0.029049	I
MCF10A	PLX-4720	B-RafV600E	MEK/ERK	0.12	0.99026	0.082736	I
MCF10A	PLX-4720	B-RafV600E	MEK/ERK	0.37	0.98221	0.15374	I
MCF10A	PLX-4720	B-RafV600E	MEK/ERK	1.11	1.0017	0.1838	I
MCF10A	PLX-4720	B-RafV600E	MEK/ERK	3.33	1.0023	0.5266	I
MCF10A	QL-X-138	mTOR/PI3K/EGFR	mTOR	0.04	1.0106	0.63272	I
MCF10A	QL-X-138	mTOR/PI3K/EGFR	mTOR	0.12	0.98068	0.3687	I
MCF10A	QL-X-138	mTOR/PI3K/EGFR	mTOR	0.37	0.88729	1.239	I
MCF10A	QL-XII-47	BTK	others	0.04	NaN	0.1165	I
MCF10A	QL-XII-47	BTK	others	0.12	0.95326	0.38485	I
MCF10A	QL-XII-47	BTK	others	0.37	0.86731	0.9617	I
MCF10A	QL-XII-47	BTK	others	1.11	0.68271	0.85611	I
MCF10A	SAR-245408	PI3KA/D/G	PI3K	0.04	1.0136	0.031442	I
MCF10A	SAR-245408	PI3KA/D/G	PI3K	0.12	0.98154	0.061801	I
MCF10A	SAR-245408	PI3KA/D/G	PI3K	0.37	0.95904	0.26584	I
MCF10A	SAR-245408	PI3KA/D/G	PI3K	1.11	0.93426	0.087576	I
MCF10A	SAR-245408	PI3KA/D/G	PI3K	3.33	0.89088	0.069499	I
MCF10A	SB590885	BRAF	MEK/ERK	0.04	0.97697	0.27765	I
MCF10A	SB590885	BRAF	MEK/ERK	0.12	0.97282	0.40556	I
MCF10A	SB590885	BRAF	MEK/ERK	0.37	0.98344	0.056882	I
MCF10A	SB590885	BRAF	MEK/ERK	1.11	0.98517	0.1416	I
MCF10A	SB590885	BRAF	MEK/ERK	3.33	0.96398	0.50166	I
MCF10A	SU-11274	cMET	RTK	0.04	1.0022	0.23512	I
MCF10A	SU-11274	cMET	RTK	0.12	0.97558	0.21773	I
MCF10A	SU-11274	cMET	RTK	0.37	0.94088	0.20124	I
MCF10A	SU-11274	cMET	RTK	1.11	0.86655	0.63227	I
MCF10A	TG-101348	JAK2	others	0.04	0.98939	0.52117	I
MCF10A	TG-101348	JAK2	others	0.12	0.96372	0.30181	I
MCF10A	TG-101348	JAK2	others	0.37	0.93815	0.017973	I
MCF10A	TG-101348	JAK2	others	1.11	0.8757	0.65357	I
MCF10A	TGX-221	PI3KB	PI3K	0.12	0.97189	0.065471	I
MCF10A	TGX-221	PI3KB	PI3K	0.37	0.97139	0.14215	I
MCF10A	TGX-221	PI3KB	PI3K	10	0.95693	0.54482	I
MCF10A	THZ-2-98-01	unknown	others	0.04	0.99287	0.26614	I
MCF10A	THZ-2-98-01	unknown	others	0.12	0.98587	0.40209	I
MCF10A	THZ-2-98-01	unknown	others	0.37	0.98208	0.84808	I
MCF10A	THZ-2-98-01	unknown	others	1.11	0.98676	0.20063	I
MCF10A	THZ-2-98-01	unknown	others	3.33	0.98688	0.25841	I
MCF10A	TWS-119	GSK3b	others	0.04	1.0167	0.23439	I
MCF10A	TWS-119	GSK3b	others	0.12	1.0067	0.53988	I
MCF10A	TWS-119	GSK3b	others	0.37	1.0203	0.27817	I
MCF10A	TWS-119	GSK3b	others	1.11	1.0208	0.29255	I
MCF10A	TWS-119	GSK3b	others	3.33	0.91196	0.22937	I
MCF10A	WH-4-025	Lck/Src	SRC_family	0.04	1.0061	0.076383	I
MCF10A	WZ-4-145	DDR1/2	RTK	0.04	0.95135	0.24744	I
MCF10A	WZ-4-145	DDR1/2	RTK	0.12	0.94643	0.7101	I
MCF10A	WZ-4-145	DDR1/2	RTK	0.37	0.91441	0.73917	I
MCF10A	WZ-4-145	DDR1/2	RTK	1.11	0.80072	0.22397	I
MCF10A	WZ-4-145	DDR1/2	RTK	3.33	0.6901	0.89029	I
MCF10A	XMD-1150	PLK4/Erk5/LRRK2	CELL_CYCLE	0.04	0.97335	0.55194	I
MCF10A	XMD-1150	PLK4/Erk5/LRRK2	CELL_CYCLE	0.12	0.93704	1.0533	I
MCF10A	XMD-1150	PLK4/Erk5/LRRK2	CELL_CYCLE	0.37	0.84116	1.0262	I
MCF10A	XMD11-85H	HDAC	others	0.12	0.97864	0.74415	I
MCF10A	XMD11-85H	HDAC	others	0.37	NaN	0.21918	I
MCF10A	XMD11-85H	HDAC	others	1.11	0.97187	0.1708	I
MCF10A	XMD11-85H	HDAC	others	3.33	0.94847	0.89232	I
MCF10A	XMD16-144	Abl/RTKs/PLK/ERK5	ECM	0.04	0.74184	0.35574	I
MCF10A	Y-39983	Aurora A/B/ JAK2/3	CELL_CYCLE	0.04	0.96854	0.23645	I
MCF10A	Y-39983	Aurora A/B/ JAK2/3	CELL_CYCLE	0.12	0.87717	0.76035	I
MCF10A	Y-39983	Aurora A/B/ JAK2/3	CELL_CYCLE	0.37	0.88823	0.81299	I
MCF10A	Y-39983	Aurora A/B/ JAK2/3	CELL_CYCLE	1.11	0.8639	0.30529	I
MCF10A	Y-39983	Aurora A/B/ JAK2/3	CELL_CYCLE	3.33	0.80508	0.84491	I
MCF10A	YM-201636	PIP5K	others	0.04	1.0149	0.45277	I
MCF10A	YM-201636	PIP5K	others	0.12	0.98907	0.06099	I
MCF10A	YM-201636	PIP5K	others	0.37	0.95067	0.50216	I
MCF10A	YM-201636	PIP5K	others	1.11	0.82419	0.012182	I
MCF10A	YM-201636	PIP5K	others	3.33	0.73448	0.52244	I
MCF10A	ZSTK-474	PI3K	PI3K	0.04	0.95388	0.93577	I
MCF10A	ZSTK-474	PI3K	PI3K	0.12	0.84211	1.0463	I
MCF10A	brivanib	VEGFR2	RTK	0.04	0.99222	0.12734	I
MCF10A	brivanib	VEGFR2	RTK	0.12	0.97717	0.03837	I
MCF10A	brivanib	VEGFR2	RTK	0.37	0.96886	0.34083	I
MCF10A	brivanib	VEGFR2	RTK	1.11	0.88326	0.063557	I
MCF10A	brivanib	VEGFR2	RTK	3.33	0.74013	0.27106	I
MCF10A	buparlisib	PI3K	PI3K	0.04	0.99999	0.4639	I
MCF10A	buparlisib	PI3K	PI3K	0.12	0.95604	0.11519	I
MCF10A	buparlisib	PI3K	PI3K	0.37	0.8569	0.49561	I
MCF10A	celastrol	proteasome	others	0.04	1.0426	0.23774	I
MCF10A	celastrol	proteasome	others	0.12	1.0499	0.24309	I
MCF10A	celastrol	proteasome	others	0.37	0.92145	1.2828	I
MCF10A	crizotinib	cMET/ALK/Axl	RTK	0.04	0.98808	0.32534	I
MCF10A	crizotinib	cMET/ALK/Axl	RTK	0.12	0.96356	0.13233	I
MCF10A	crizotinib	cMET/ALK/Axl	RTK	0.37	0.93397	0.2788	I
MCF10A	crizotinib	cMET/ALK/Axl	RTK	1.11	0.90625	0.22583	I
MCF10A	crizotinib	cMET/ALK/Axl	RTK	3.33	0.83313	0.82016	I
MCF10A	dovitinib	c-Kit/FLT3/FGFR1/3/VEGFR1-4	RTK	0.04	0.96188	0.30492	I
MCF10A	dovitinib	c-Kit/FLT3/FGFR1/3/VEGFR1-4	RTK	0.12	0.89267	0.16963	I
MCF10A	enzastaurin	PKCB	others	0.04	1.0057	0.28762	I
MCF10A	enzastaurin	PKCB	others	0.12	1.0006	0.080556	I
MCF10A	enzastaurin	PKCB	others	0.37	1.0019	0.77037	I
MCF10A	enzastaurin	PKCB	others	1.11	1.0178	0.14144	I
MCF10A	enzastaurin	PKCB	others	3.33	1.0117	0.022478	I
MCF10A	enzastaurin	PKCB	others	10	0.98526	0.70859	I
MCF10A	erlotinib	EGFR/Abl	ErbB	0.04	0.97251	0.062041	I
MCF10A	erlotinib	EGFR/Abl	ErbB	0.12	0.82854	0.10674	I
MCF10A	foretinib	cMet/KDR	RTK	0.04	1.0264	0.27246	I
MCF10A	foretinib	cMet/KDR	RTK	0.37	0.90237	0.34377	I
MCF10A	fostamatinib	Syk/Flt3	SRC_family	0.04	0.9781	0.48059	I
MCF10A	fostamatinib	Syk/Flt3	SRC_family	0.12	0.96684	0.44901	I
MCF10A	fostamatinib	Syk/Flt3	SRC_family	0.37	0.94484	0.64222	I
MCF10A	fostamatinib	Syk/Flt3	SRC_family	1.11	0.9036	0.83404	I
MCF10A	fostamatinib	Syk/Flt3	SRC_family	3.33	0.82117	0.60123	I
MCF10A	fostamatinib	Syk/Flt3	SRC_family	10	0.6686	1.0819	I
MCF10A	gefitinib	EGFR	ErbB	0.04	0.88661	1.0744	I
MCF10A	imatinib	cKIT/PDGFR/Abl	RTK	0.04	1.0021	0.51419	I
MCF10A	imatinib	cKIT/PDGFR/Abl	RTK	0.12	1.0009	0.030817	I
MCF10A	imatinib	cKIT/PDGFR/Abl	RTK	0.37	0.99617	0.085033	I
MCF10A	imatinib	cKIT/PDGFR/Abl	RTK	1.11	1.004	0.36706	I
MCF10A	imatinib	cKIT/PDGFR/Abl	RTK	3.33	1.0134	1.009	I
MCF10A	imatinib	cKIT/PDGFR/Abl	RTK	10	0.99848	0.63725	I
MCF10A	lapatinib	EGFR/ErbbB2	ErbB	0.04	0.97471	0.57002	I
MCF10A	lapatinib	EGFR/ErbbB2	ErbB	0.12	0.95661	1.0117	I
MCF10A	lapatinib	EGFR/ErbbB2	ErbB	0.37	0.94287	1.2962	I
MCF10A	linifanib	VEGFR1/2/CFS1R/Flt3/Kit	RTK	0.04	1.0386	0.68926	I
MCF10A	linifanib	VEGFR1/2/CFS1R/Flt3/Kit	RTK	0.12	1.0319	0.24141	I
MCF10A	linifanib	VEGFR1/2/CFS1R/Flt3/Kit	RTK	0.37	1.0242	0.20343	I
MCF10A	linifanib	VEGFR1/2/CFS1R/Flt3/Kit	RTK	1.11	1.0223	0.6956	I
MCF10A	linifanib	VEGFR1/2/CFS1R/Flt3/Kit	RTK	3.33	0.99351	1.1077	I
MCF10A	linsitinib	IGF1R/InsR	RTK	0.04	0.95561	0.22941	I
MCF10A	linsitinib	IGF1R/InsR	RTK	0.12	0.91066	0.6547	I
MCF10A	linsitinib	IGF1R/InsR	RTK	0.37	0.82405	0.51473	I
MCF10A	linsitinib	IGF1R/InsR	RTK	1.11	0.78347	0.40594	I
MCF10A	linsitinib	IGF1R/InsR	RTK	3.33	0.73071	0.43316	I
MCF10A	nilotinib	Abl/BCR-Abl/DDR	ECM	0.04	1.0002	0.30345	I
MCF10A	nilotinib	Abl/BCR-Abl/DDR	ECM	0.12	0.99066	0.0068107	I
MCF10A	nilotinib	Abl/BCR-Abl/DDR	ECM	0.37	0.97753	0.32311	I
MCF10A	nilotinib	Abl/BCR-Abl/DDR	ECM	1.11	0.99228	0.54512	I
MCF10A	nilotinib	Abl/BCR-Abl/DDR	ECM	3.33	0.98228	0.31379	I
MCF10A	nintedanib	panVEGFR/FGFR/PDGFR	RTK	0.04	1.0125	0.59671	I
MCF10A	nintedanib	panVEGFR/FGFR/PDGFR	RTK	0.12	0.9933	0.50746	I
MCF10A	nintedanib	panVEGFR/FGFR/PDGFR	RTK	0.37	0.99184	0.59404	I
MCF10A	nintedanib	panVEGFR/FGFR/PDGFR	RTK	1.11	0.98969	0.22311	I
MCF10A	nintedanib	panVEGFR/FGFR/PDGFR	RTK	3.33	0.91814	0.5155	I
MCF10A	nintedanib	panVEGFR/FGFR/PDGFR	RTK	10	0.96709	1.1964	I
MCF10A	palbociclib	CDK4/6	CELL_CYCLE	0.04	0.83923	0.52532	I
MCF10A	palbociclib	CDK4/6	CELL_CYCLE	0.12	0.74305	0.52847	I
MCF10A	radicicol	HSP90	chaperone	0.04	0.88619	0.87251	I
MCF10A	radicicol	HSP90	chaperone	0.04	0.88619	0.87251	I
MCF10A	roscovitine	Cdc2/CDK2/CDK5	CELL_CYCLE	0.04	0.99429	0.12969	I
MCF10A	roscovitine	Cdc2/CDK2/CDK5	CELL_CYCLE	0.12	0.98047	0.15397	I
MCF10A	roscovitine	Cdc2/CDK2/CDK5	CELL_CYCLE	0.37	0.96208	0.1066	I
MCF10A	roscovitine	Cdc2/CDK2/CDK5	CELL_CYCLE	1.11	0.95536	0.38764	I
MCF10A	roscovitine	Cdc2/CDK2/CDK5	CELL_CYCLE	3.33	0.92642	0.034601	I
MCF10A	ruxolitinib	JAK1/2	others	0.04	0.98178	0.10454	I
MCF10A	ruxolitinib	JAK1/2	others	0.12	0.98981	0.03323	I
MCF10A	ruxolitinib	JAK1/2	others	0.37	0.97775	1.2297	I
MCF10A	ruxolitinib	JAK1/2	others	1.11	0.9557	0.35454	I
MCF10A	ruxolitinib	JAK1/2	others	3.33	0.94817	0.4609	I
MCF10A	ruxolitinib	JAK1/2	others	10	0.82793	0.90295	I
MCF10A	saracatinib	SRC/EGFR/LCK/YES	SRC_family	0.04	1.0122	0.759	I
MCF10A	saracatinib	SRC/EGFR/LCK/YES	SRC_family	0.12	0.96841	0.27597	I
MCF10A	saracatinib	SRC/EGFR/LCK/YES	SRC_family	0.37	0.90602	0.042125	I
MCF10A	saracatinib	SRC/EGFR/LCK/YES	SRC_family	1.11	0.74473	0.6276	I
MCF10A	sirolimus	mTOR	mTOR	0.04	0.98154	0.95055	I
MCF10A	sirolimus	mTOR	mTOR	0.12	0.99913	0.46913	I
MCF10A	sirolimus	mTOR	mTOR	0.37	0.99472	1.1683	I
MCF10A	sirolimus	mTOR	mTOR	1.11	0.99718	0.53224	I
MCF10A	sirolimus	mTOR	mTOR	3.33	0.99981	0.82045	I
MCF10A	sorafenib	Raf/VEGFR/PDGFR/cKIT	MEK/ERK	0.04	1.024	0.1663	I
MCF10A	sorafenib	Raf/VEGFR/PDGFR/cKIT	MEK/ERK	0.12	0.9926	0.079428	I
MCF10A	sorafenib	Raf/VEGFR/PDGFR/cKIT	MEK/ERK	0.37	0.9778	0.20286	I
MCF10A	sorafenib	Raf/VEGFR/PDGFR/cKIT	MEK/ERK	1.11	0.97017	0.13312	I
MCF10A	sorafenib	Raf/VEGFR/PDGFR/cKIT	MEK/ERK	3.33	0.9495	0.16531	I
MCF10A	vemurafenib	B-RAFV600E/C-RAF/B-RAF	MEK/ERK	0.04	0.98982	0.30722	I
MCF10A	vemurafenib	B-RAFV600E/C-RAF/B-RAF	MEK/ERK	0.12	0.98806	0.6482	I
MCF10A	vemurafenib	B-RAFV600E/C-RAF/B-RAF	MEK/ERK	0.37	0.98709	0.079814	I
MCF10A	vemurafenib	B-RAFV600E/C-RAF/B-RAF	MEK/ERK	3.33	0.79844	0.10663	I
MCF10A	withaferin-a	Vimentin/NF-kB	ECM	0.04	0.99931	1.2289	I
MCF10A	withaferin-a	Vimentin/NF-kB	ECM	0.04	0.99931	1.2289	I
MCF10A	withaferin-a	Vimentin/NF-kB	ECM	0.12	0.98416	0.60981	I
MCF10A	withaferin-a	Vimentin/NF-kB	ECM	0.12	0.98416	0.60981	I
MCF10A	withaferin-a	Vimentin/NF-kB	ECM	0.12	0.98416	0.094183	I
MCF10A	withaferin-a	Vimentin/NF-kB	ECM	0.12	0.98416	0.094183	I
MCF10A	withaferin-a	Vimentin/NF-kB	ECM	0.37	0.86076	0.27335	I
MCF10A	withaferin-a	Vimentin/NF-kB	ECM	0.37	0.86076	0.27335	I
MCF10A	withaferin-a	Vimentin/NF-kB	ECM	0.37	0.86076	0.75791	I
MCF10A	withaferin-a	Vimentin/NF-kB	ECM	0.37	0.86076	0.75791	I
MCF10A	Alpelisib	PI3KA	PI3K	0.04	0.97639	0.25203	I
MCF10A	Alpelisib	PI3KA	PI3K	0.12	0.93992	0.0215	I
MCF10A	Alpelisib	PI3KA	PI3K	0.37	0.89574	0.24972	I
MCF10A	Alpelisib	PI3KA	PI3K	1.11	0.86518	0.08748	I
MCF10A	Alpelisib	PI3KA	PI3K	3.33	0.76979	0.6515	I
MCF7	AKT-inhibitor-1-2	AKT	AKT	0.04	0.74924	0.63895	I
MCF7	AKT-inhibitor-1-2	AKT	AKT	0.12	0.74132	0.70233	I
MCF7	AKT-inhibitor-1-2	AKT	AKT	0.37	0.70095	0.18195	I
MCF7	AS-601245	JNK	MAPK	0.04	0.94789	0.14991	I
MCF7	AS-601245	JNK	MAPK	0.12	0.87049	0.22687	I
MCF7	AT-7519	CDK1/2/4/9	CELL_CYCLE	0.04	0.69007	0.78638	I
MCF7	AZD-5438	CDK1/2/5/9/GSK3b	CELL_CYCLE	0.04	0.79763	0.22822	I
MCF7	AZD-6482	PI3KA/G	PI3K	0.12	0.95429	0.01452	I
MCF7	AZD-6482	PI3KA/G	PI3K	0.37	0.98805	0.46047	I
MCF7	AZD-6482	PI3KA/G	PI3K	1.11	0.90643	0.54653	I
MCF7	BMS-345541	IKK1/2	others	0.04	1.0619	1.2248	I
MCF7	BX-912	PDK1	others	0.04	0.81622	0.020816	I
MCF7	BX-912	PDK1	others	0.12	0.86596	0.68052	I
MCF7	BX-912	PDK1	others	0.37	0.73122	0.047372	I
MCF7	CHIR-99021	GSK3b	others	0.04	0.84404	0.45193	I
MCF7	CHIR-99021	GSK3b	others	0.12	0.78639	0.18611	I
MCF7	CHIR-99021	GSK3b	others	0.37	0.77588	0.32796	I
MCF7	CP-724714	ErbB2	ErbB	0.04	0.83474	0.41937	I
MCF7	CP-724714	ErbB2	ErbB	0.37	0.78608	0.6013	I
MCF7	CP-724714	ErbB2	ErbB	3.33	0.82221	0.20254	I
MCF7	CP466722	ATM, PI3K, PIKK	DNA_repair	0.04	1.09	0.10191	I
MCF7	CP466722	ATM, PI3K, PIKK	DNA_repair	0.37	1.0458	0.67576	I
MCF7	CP466722	ATM, PI3K, PIKK	DNA_repair	1.11	1.0052	0.69007	I
MCF7	CP466722	ATM, PI3K, PIKK	DNA_repair	3.33	0.91774	0.34818	I
MCF7	CYT387	JAK1/2	others	0.04	0.91228	0.42551	I
MCF7	CYT387	JAK1/2	others	0.12	0.89571	0.23274	I
MCF7	GSK-1059615	PI3K/mTOR	PI3K	0.04	0.98343	0.30293	I
MCF7	GSK-1059615	PI3K/mTOR	PI3K	0.04	0.98343	0.30293	I
MCF7	GSK-1059615	PI3K/mTOR	PI3K	0.04	0.98343	0.070826	I
MCF7	GSK-1059615	PI3K/mTOR	PI3K	0.04	0.98343	0.070826	I
MCF7	GSK-1059615	PI3K/mTOR	PI3K	0.12	0.8437	0.37147	I
MCF7	GSK-1059615	PI3K/mTOR	PI3K	0.12	0.8437	0.37147	I
MCF7	GSK-1059615	PI3K/mTOR	PI3K	0.12	0.8437	0.18743	I
MCF7	GSK-1059615	PI3K/mTOR	PI3K	0.12	0.8437	0.18743	I
MCF7	GW-843682X	PLK1/3	CELL_CYCLE	0.04	0.68032	0.92753	I
MCF7	HG-5-113-01	Abl/RTKs/FAK1/LOK/SLK	ECM	0.04	0.8656	0.050113	I
MCF7	HG-6-64-01	EGFR/KIT/EPH/ErbB2/Abl/	ErbB	0.04	1.1624	1.0789	I
MCF7	HG-6-64-01	EGFR/KIT/EPH/ErbB2/Abl/	ErbB	0.12	1.0748	0.72175	I
MCF7	HG-6-64-01	EGFR/KIT/EPH/ErbB2/Abl/	ErbB	0.37	1.0287	0.35395	I
MCF7	HG-6-64-01	EGFR/KIT/EPH/ErbB2/Abl/	ErbB	1.11	0.95789	0.68348	I
MCF7	JNK-9L	JNK2/3	MAPK	0.04	0.71422	0.22033	I
MCF7	KIN001-043	GSK3b	others	0.04	0.9569	0.76991	I
MCF7	KIN001-043	GSK3b	others	0.12	0.8644	0.32217	I
MCF7	KIN001-043	GSK3b	others	0.37	0.83732	0.5149	I
MCF7	KIN001-043	GSK3b	others	1.11	0.85113	1.1528	I
MCF7	KIN001-043	GSK3b	others	3.33	0.79085	0.6874	I
MCF7	LDN-193189	ALK2/3	RTK	0.04	1.0757	0.071082	I
MCF7	LDN-193189	ALK2/3	RTK	0.12	1.003	0.25585	I
MCF7	LDN-193189	ALK2/3	RTK	0.37	1.0108	0.1429	I
MCF7	LDN-193189	ALK2/3	RTK	1.11	0.86826	1.2718	I
MCF7	NU-7441	DNA-PK	DNA_repair	0.04	1.0009	0.52853	I
MCF7	NU-7441	DNA-PK	DNA_repair	0.37	0.93666	0.54179	I
MCF7	NU-7441	DNA-PK	DNA_repair	1.11	0.89172	0.053361	I
MCF7	NU-7441	DNA-PK	DNA_repair	3.33	0.74701	0.17584	I
MCF7	NVP-AEW541	IGF1R/InsR	RTK	0.04	0.97521	0.071953	I
MCF7	NVP-AEW541	IGF1R/InsR	RTK	0.12	0.83439	0.92351	I
MCF7	OSI-027	mTORC1/2	mTOR	0.04	0.89226	0.15798	I
MCF7	PD-173074	FGFR1	RTK	0.04	1.0978	0.81463	I
MCF7	PD-173074	FGFR1	RTK	0.12	1.0759	0.88412	I
MCF7	PD-173074	FGFR1	RTK	0.37	1.0406	0.15069	I
MCF7	PD-173074	FGFR1	RTK	1.11	1.1014	0.61834	I
MCF7	PD-173074	FGFR1	RTK	3.33	1.1007	0.32097	I
MCF7	PD-184352	MEK	MEK/ERK	0.04	0.91472	1.1363	I
MCF7	PD-184352	MEK	MEK/ERK	0.12	0.81047	0.6772	I
MCF7	PD-184352	MEK	MEK/ERK	0.37	0.71825	0.54827	I
MCF7	PF-431396	FAK/PYK2	ECM	0.04	0.74151	0.39647	I
MCF7	PF-562271	FAK/PYK2/CDK2/3	ECM	0.04	0.85566	0.36185	I
MCF7	PF-562271	FAK/PYK2/CDK2/3	ECM	0.12	0.75872	0.11751	I
MCF7	PHA-665752	cMET	RTK	0.04	1.0613	0.019061	I
MCF7	PHA-665752	cMET	RTK	0.12	1.0611	0.14841	I
MCF7	PHA-665752	cMET	RTK	0.37	1.0488	0.73297	I
MCF7	PHA-665752	cMET	RTK	3.33	0.92333	0.17611	I
MCF7	PI-103	PI3K/mTOR	PI3K	0.04	0.70971	0.82293	I
MCF7	PIK-93	PI3K	PI3K	0.04	1.0761	0.12231	I
MCF7	PIK-93	PI3K	PI3K	0.12	1.0269	0.50426	I
MCF7	PIK-93	PI3K	PI3K	0.37	0.99418	0.73152	I
MCF7	PIK-93	PI3K	PI3K	1.11	0.87974	0.90868	I
MCF7	PLX-4720	B-RafV600E	MEK/ERK	0.04	1.0376	0.33605	I
MCF7	PLX-4720	B-RafV600E	MEK/ERK	0.37	1.0161	0.21974	I
MCF7	PLX-4720	B-RafV600E	MEK/ERK	1.11	0.99104	0.183	I
MCF7	PLX-4720	B-RafV600E	MEK/ERK	3.33	0.85136	0.55037	I
MCF7	SAR-245408	PI3KA/D/G	PI3K	0.04	1.104	0.28836	I
MCF7	SAR-245408	PI3KA/D/G	PI3K	0.12	1.0482	0.83594	I
MCF7	SAR-245408	PI3KA/D/G	PI3K	0.37	1.0433	0.62492	I
MCF7	SAR-245408	PI3KA/D/G	PI3K	1.11	1.0419	0.11368	I
MCF7	SAR-245408	PI3KA/D/G	PI3K	3.33	1.072	1.259	I
MCF7	SB590885	BRAF	MEK/ERK	0.04	0.92852	0.47379	I
MCF7	SB590885	BRAF	MEK/ERK	0.12	0.97017	0.3649	I
MCF7	SB590885	BRAF	MEK/ERK	0.37	1.0127	0.31469	I
MCF7	SB590885	BRAF	MEK/ERK	1.11	1.0737	0.28093	I
MCF7	SB590885	BRAF	MEK/ERK	3.33	1.0565	0.59719	I
MCF7	SU-11274	cMET	RTK	0.04	1.1035	0.15944	I
MCF7	SU-11274	cMET	RTK	0.12	1.0473	0.88639	I
MCF7	SU-11274	cMET	RTK	1.11	0.8578	0.070346	I
MCF7	SU-11274	cMET	RTK	3.33	0.712	0.1299	I
MCF7	TG-101348	JAK2	others	0.04	1.0189	0.5783	I
MCF7	TG-101348	JAK2	others	0.12	0.9602	0.18004	I
MCF7	TG-101348	JAK2	others	0.37	0.81263	1.084	I
MCF7	TGX-221	PI3KB	PI3K	0.04	0.81975	0.61422	I
MCF7	TGX-221	PI3KB	PI3K	0.12	0.84782	0.72598	I
MCF7	TGX-221	PI3KB	PI3K	0.37	0.96012	0.64237	I
MCF7	TGX-221	PI3KB	PI3K	1.11	0.98044	0.54379	I
MCF7	TGX-221	PI3KB	PI3K	3.33	0.78993	0.41876	I
MCF7	TGX-221	PI3KB	PI3K	10	0.82195	0.42299	I
MCF7	THZ-2-98-01	unknown	others	0.04	0.81192	0.54154	I
MCF7	THZ-2-98-01	unknown	others	0.12	0.87696	0.58788	I
MCF7	TWS-119	GSK3b	others	0.04	1.0589	0.19001	I
MCF7	TWS-119	GSK3b	others	0.12	0.98427	0.67093	I
MCF7	TWS-119	GSK3b	others	0.37	0.99112	0.35623	I
MCF7	TWS-119	GSK3b	others	1.11	0.96345	0.022423	I
MCF7	WH-4-025	Lck/Src	SRC_family	0.04	0.93424	0.35456	I
MCF7	WH-4-025	Lck/Src	SRC_family	0.12	0.67069	0.31067	I
MCF7	WZ-4-145	DDR1/2	RTK	0.04	0.66949	0.3948	I
MCF7	XMD-1150	PLK4/Erk5/LRRK2	CELL_CYCLE	0.04	0.85212	0.25149	I
MCF7	XMD-1150	PLK4/Erk5/LRRK2	CELL_CYCLE	0.12	0.78425	1.183	I
MCF7	XMD11-85H	HDAC	others	0.04	NaN	0.19416	I
MCF7	XMD11-85H	HDAC	others	0.12	0.83961	0.49905	I
MCF7	XMD11-85H	HDAC	others	0.37	0.85752	0.35855	I
MCF7	XMD11-85H	HDAC	others	1.11	0.8075	0.39772	I
MCF7	XMD11-85H	HDAC	others	3.33	0.75761	0.47884	I
MCF7	Y-39983	Aurora A/B/ JAK2/3	CELL_CYCLE	0.04	1.0579	0.39573	I
MCF7	Y-39983	Aurora A/B/ JAK2/3	CELL_CYCLE	0.12	1.0403	0.87348	I
MCF7	Y-39983	Aurora A/B/ JAK2/3	CELL_CYCLE	0.37	1.0016	0.42629	I
MCF7	Y-39983	Aurora A/B/ JAK2/3	CELL_CYCLE	1.11	0.90524	0.39321	I
MCF7	YM-201636	PIP5K	others	0.04	1.0607	0.29766	I
MCF7	YM-201636	PIP5K	others	0.12	0.96282	0.22712	I
MCF7	YM-201636	PIP5K	others	0.37	0.85635	0.3736	I
MCF7	afatinib	EGFR/ErbbB2	ErbB	0.04	0.78369	0.015779	I
MCF7	afatinib	EGFR/ErbbB2	ErbB	0.12	0.80979	0.10637	I
MCF7	afatinib	EGFR/ErbbB2	ErbB	0.37	0.86491	0.058042	I
MCF7	afatinib	EGFR/ErbbB2	ErbB	1.11	0.73628	0.10844	I
MCF7	brivanib	VEGFR2	RTK	0.04	0.90167	0.77916	I
MCF7	brivanib	VEGFR2	RTK	0.12	0.8639	0.15163	I
MCF7	brivanib	VEGFR2	RTK	0.37	0.89829	0.32617	I
MCF7	brivanib	VEGFR2	RTK	1.11	0.90814	0.46183	I
MCF7	brivanib	VEGFR2	RTK	3.33	0.94923	0.82997	I
MCF7	brivanib	VEGFR2	RTK	10	0.85964	0.064856	I
MCF7	buparlisib	PI3K	PI3K	0.04	0.75883	0.32992	I
MCF7	canertinib	EGFR/ErbbB2	ErbB	0.04	0.98944	0.17479	I
MCF7	canertinib	EGFR/ErbbB2	ErbB	0.12	0.88364	0.043409	I
MCF7	canertinib	EGFR/ErbbB2	ErbB	0.37	0.80055	0.22513	I
MCF7	canertinib	EGFR/ErbbB2	ErbB	1.11	0.67002	0.026946	I
MCF7	celastrol	proteasome	others	0.04	1.1012	0.037886	I
MCF7	celastrol	proteasome	others	0.12	0.99792	0.35303	I
MCF7	crizotinib	cMET/ALK/Axl	RTK	0.12	0.7475	0.21155	I
MCF7	dovitinib	c-Kit/FLT3/FGFR1/3/VEGFR1-4	RTK	0.04	0.8977	0.60509	I
MCF7	dovitinib	c-Kit/FLT3/FGFR1/3/VEGFR1-4	RTK	0.12	0.86185	0.12868	I
MCF7	dovitinib	c-Kit/FLT3/FGFR1/3/VEGFR1-4	RTK	0.37	0.67816	0.31064	I
MCF7	enzastaurin	PKCB	others	0.04	0.97846	0.043899	I
MCF7	enzastaurin	PKCB	others	0.12	0.99893	0.043294	I
MCF7	enzastaurin	PKCB	others	1.11	0.94577	0.049479	I
MCF7	enzastaurin	PKCB	others	3.33	0.93631	0.2416	I
MCF7	erlotinib	EGFR/Abl	ErbB	0.04	0.85846	0.49349	I
MCF7	erlotinib	EGFR/Abl	ErbB	0.12	0.89904	0.016329	I
MCF7	erlotinib	EGFR/Abl	ErbB	1.11	1.0573	0.1756	I
MCF7	erlotinib	EGFR/Abl	ErbB	3.33	1.0367	0.59667	I
MCF7	foretinib	cMet/KDR	RTK	0.04	1.0137	0.39809	I
MCF7	fostamatinib	Syk/Flt3	SRC_family	0.04	0.95897	0.022249	I
MCF7	fostamatinib	Syk/Flt3	SRC_family	0.12	1.0271	0.10056	I
MCF7	fostamatinib	Syk/Flt3	SRC_family	0.37	0.94356	0.06109	I
MCF7	fostamatinib	Syk/Flt3	SRC_family	1.11	0.86482	0.25172	I
MCF7	fostamatinib	Syk/Flt3	SRC_family	3.33	0.74638	0.051783	I
MCF7	gefitinib	EGFR	ErbB	0.04	1.0913	0.5529	I
MCF7	gefitinib	EGFR	ErbB	0.12	1.0589	0.81707	I
MCF7	gefitinib	EGFR	ErbB	0.37	1.0529	0.51513	I
MCF7	gefitinib	EGFR	ErbB	1.11	1.0415	0.040186	I
MCF7	gefitinib	EGFR	ErbB	3.33	1.0278	0.28582	I
MCF7	imatinib	cKIT/PDGFR/Abl	RTK	0.04	1.0614	0.089835	I
MCF7	imatinib	cKIT/PDGFR/Abl	RTK	0.12	1.08	0.91736	I
MCF7	imatinib	cKIT/PDGFR/Abl	RTK	0.37	1.0782	0.14987	I
MCF7	imatinib	cKIT/PDGFR/Abl	RTK	1.11	1.0633	0.142	I
MCF7	imatinib	cKIT/PDGFR/Abl	RTK	3.33	1.0355	0.72212	I
MCF7	imatinib	cKIT/PDGFR/Abl	RTK	10	0.90045	0.035448	I
MCF7	lapatinib	EGFR/ErbbB2	ErbB	0.04	0.80348	0.38977	I
MCF7	lapatinib	EGFR/ErbbB2	ErbB	0.12	0.87181	0.23043	I
MCF7	lapatinib	EGFR/ErbbB2	ErbB	0.37	0.94742	0.336	I
MCF7	lapatinib	EGFR/ErbbB2	ErbB	1.11	0.93647	0.26692	I
MCF7	lapatinib	EGFR/ErbbB2	ErbB	3.33	0.92612	0.017865	I
MCF7	linifanib	VEGFR1/2/CFS1R/Flt3/Kit	RTK	0.04	1.0678	0.064402	I
MCF7	linifanib	VEGFR1/2/CFS1R/Flt3/Kit	RTK	0.12	0.99613	0.046076	I
MCF7	linifanib	VEGFR1/2/CFS1R/Flt3/Kit	RTK	0.37	1.0053	0.19485	I
MCF7	linifanib	VEGFR1/2/CFS1R/Flt3/Kit	RTK	1.11	0.93948	0.35393	I
MCF7	linsitinib	IGF1R/InsR	RTK	0.04	0.72141	0.94082	I
MCF7	linsitinib	IGF1R/InsR	RTK	0.12	0.74878	0.49363	I
MCF7	neratinib	EGFR/ERBB2	ErbB	0.04	0.72199	0.036741	I
MCF7	nilotinib	Abl/BCR-Abl/DDR	ECM	0.04	1.0284	0.48336	I
MCF7	nilotinib	Abl/BCR-Abl/DDR	ECM	0.12	1.0364	0.56257	I
MCF7	nilotinib	Abl/BCR-Abl/DDR	ECM	0.37	0.97088	0.39649	I
MCF7	nilotinib	Abl/BCR-Abl/DDR	ECM	1.11	0.95791	0.3435	I
MCF7	nilotinib	Abl/BCR-Abl/DDR	ECM	3.33	0.95614	0.23375	I
MCF7	nintedanib	panVEGFR/FGFR/PDGFR	RTK	0.04	0.99922	0.11252	I
MCF7	nintedanib	panVEGFR/FGFR/PDGFR	RTK	0.12	0.89161	0.096715	I
MCF7	nintedanib	panVEGFR/FGFR/PDGFR	RTK	0.37	0.74827	0.09995	I
MCF7	palbociclib	CDK4/6	CELL_CYCLE	0.04	0.69596	0.94539	I
MCF7	pelitinib	EGFR	ErbB	0.04	1.0595	0.089312	I
MCF7	pelitinib	EGFR	ErbB	0.12	1.0319	0.85369	I
MCF7	pelitinib	EGFR	ErbB	0.37	0.93475	0.33957	I
MCF7	pelitinib	EGFR	ErbB	1.11	0.76309	0.33268	I
MCF7	roscovitine	Cdc2/CDK2/CDK5	CELL_CYCLE	0.04	1.0746	0.12344	I
MCF7	roscovitine	Cdc2/CDK2/CDK5	CELL_CYCLE	0.12	1.0183	0.29911	I
MCF7	roscovitine	Cdc2/CDK2/CDK5	CELL_CYCLE	0.37	0.92166	0.22097	I
MCF7	roscovitine	Cdc2/CDK2/CDK5	CELL_CYCLE	1.11	0.81772	0.1027	I
MCF7	roscovitine	Cdc2/CDK2/CDK5	CELL_CYCLE	3.33	0.71707	1.0521	I
MCF7	ruxolitinib	JAK1/2	others	0.04	0.96709	0.26685	I
MCF7	ruxolitinib	JAK1/2	others	0.12	0.94767	0.57398	I
MCF7	ruxolitinib	JAK1/2	others	0.37	0.96269	0.10591	I
MCF7	ruxolitinib	JAK1/2	others	1.11	1.0503	0.57649	I
MCF7	ruxolitinib	JAK1/2	others	3.33	1.052	0.023815	I
MCF7	saracatinib	SRC/EGFR/LCK/YES	SRC_family	0.04	0.85381	0.056001	I
MCF7	selumetinib	MEK	MEK/ERK	0.04	0.86704	0.31981	I
MCF7	selumetinib	MEK	MEK/ERK	0.12	0.6964	0.029346	I
MCF7	sorafenib	Raf/VEGFR/PDGFR/cKIT	MEK/ERK	0.04	0.94551	0.07142	I
MCF7	sorafenib	Raf/VEGFR/PDGFR/cKIT	MEK/ERK	0.12	0.90958	0.27313	I
MCF7	sorafenib	Raf/VEGFR/PDGFR/cKIT	MEK/ERK	0.37	0.93644	0.40121	I
MCF7	sorafenib	Raf/VEGFR/PDGFR/cKIT	MEK/ERK	1.11	0.90598	0.20939	I
MCF7	sorafenib	Raf/VEGFR/PDGFR/cKIT	MEK/ERK	3.33	0.85169	0.40457	I
MCF7	vemurafenib	B-RAFV600E/C-RAF/B-RAF	MEK/ERK	0.04	0.97815	1.2158	I
MCF7	vemurafenib	B-RAFV600E/C-RAF/B-RAF	MEK/ERK	0.12	1.0156	0.89029	I
MCF7	vemurafenib	B-RAFV600E/C-RAF/B-RAF	MEK/ERK	0.37	1.0323	0.77614	I
MCF7	vemurafenib	B-RAFV600E/C-RAF/B-RAF	MEK/ERK	1.11	1.0081	0.060291	I
MCF7	vemurafenib	B-RAFV600E/C-RAF/B-RAF	MEK/ERK	3.33	0.99849	0.088491	I
MCF7	vemurafenib	B-RAFV600E/C-RAF/B-RAF	MEK/ERK	10	0.85795	0.10409	I
MCF7	withaferin-a	Vimentin/NF-kB	ECM	0.04	1.015	0.037451	I
MCF7	withaferin-a	Vimentin/NF-kB	ECM	0.04	1.015	0.037451	I
MCF7	withaferin-a	Vimentin/NF-kB	ECM	0.04	1.015	0.13382	I
MCF7	withaferin-a	Vimentin/NF-kB	ECM	0.04	1.015	0.13382	I
MCF7	withaferin-a	Vimentin/NF-kB	ECM	0.12	0.90688	0.1988	I
MCF7	withaferin-a	Vimentin/NF-kB	ECM	0.12	0.90688	0.1988	I
MCF7	Alpelisib	PI3KA	PI3K	0.04	0.87094	0.16782	I
MCF7	Alpelisib	PI3KA	PI3K	0.12	0.70135	0.76569	I
MDAMB231	AKT-inhibitor-1-2	AKT	AKT	0.04	0.87404	0.59688	I
MDAMB231	AKT-inhibitor-1-2	AKT	AKT	0.12	0.88876	0.18479	I
MDAMB231	AKT-inhibitor-1-2	AKT	AKT	0.37	NaN	0.38667	I
MDAMB231	AKT-inhibitor-1-2	AKT	AKT	1.11	0.83505	0.22753	I
MDAMB231	AKT-inhibitor-1-2	AKT	AKT	3.33	0.88761	0.39835	I
MDAMB231	AS-601245	JNK	MAPK	0.04	0.93287	0.68365	I
MDAMB231	AS-601245	JNK	MAPK	0.12	0.85858	0.099633	I
MDAMB231	AS-601245	JNK	MAPK	0.37	0.67385	0.32507	I
MDAMB231	AT-7519	CDK1/2/4/9	CELL_CYCLE	0.04	0.73234	1.2496	I
MDAMB231	AZD-5438	CDK1/2/5/9/GSK3b	CELL_CYCLE	0.04	0.84948	0.22627	I
MDAMB231	AZD-6482	PI3KA/G	PI3K	0.04	0.93183	0.75468	I
MDAMB231	AZD-6482	PI3KA/G	PI3K	0.12	0.88805	0.20629	I
MDAMB231	AZD-6482	PI3KA/G	PI3K	0.37	0.86748	0.2504	I
MDAMB231	AZD-6482	PI3KA/G	PI3K	1.11	0.75232	0.025829	I
MDAMB231	AZD-7762	Chk1/2	DNA_repair	0.04	0.69998	0.49996	I
MDAMB231	BMS-345541	IKK1/2	others	0.04	0.99293	0.38817	I
MDAMB231	BX-912	PDK1	others	0.04	0.90328	0.46022	I
MDAMB231	BX-912	PDK1	others	0.12	0.9015	0.12477	I
MDAMB231	BX-912	PDK1	others	0.37	0.69383	0.43276	I
MDAMB231	CHIR-99021	GSK3b	others	0.04	0.89549	0.22217	I
MDAMB231	CHIR-99021	GSK3b	others	0.12	0.82255	0.67272	I
MDAMB231	CHIR-99021	GSK3b	others	0.37	0.83057	0.27092	I
MDAMB231	CHIR-99021	GSK3b	others	1.11	0.82668	0.73836	I
MDAMB231	CHIR-99021	GSK3b	others	3.33	0.83137	0.64512	I
MDAMB231	CP-724714	ErbB2	ErbB	0.04	0.89905	0.024964	I
MDAMB231	CP-724714	ErbB2	ErbB	0.12	0.89611	0.40636	I
MDAMB231	CP-724714	ErbB2	ErbB	0.37	0.89739	0.37006	I
MDAMB231	CP-724714	ErbB2	ErbB	1.11	0.91211	0.34717	I
MDAMB231	CP-724714	ErbB2	ErbB	3.33	NaN	0.66675	I
MDAMB231	CP-724714	ErbB2	ErbB	10	0.81241	0.66338	I
MDAMB231	CP466722	ATM, PI3K, PIKK	DNA_repair	0.04	1.0547	0.034582	I
MDAMB231	CP466722	ATM, PI3K, PIKK	DNA_repair	0.12	1.0156	0.42203	I
MDAMB231	CP466722	ATM, PI3K, PIKK	DNA_repair	0.37	0.78493	0.36221	I
MDAMB231	CP466722	ATM, PI3K, PIKK	DNA_repair	1.11	0.93755	0.26788	I
MDAMB231	CP466722	ATM, PI3K, PIKK	DNA_repair	3.33	0.9035	0.73072	I
MDAMB231	CYT387	JAK1/2	others	0.04	0.85884	0.44457	I
MDAMB231	CYT387	JAK1/2	others	0.12	0.77717	0.58077	I
MDAMB231	CYT387	JAK1/2	others	0.37	0.67756	0.83523	I
MDAMB231	GDC-0941	PI3KA/D	PI3K	0.04	0.78374	0.31426	I
MDAMB231	GDC-0941	PI3KA/D	PI3K	0.12	0.79658	0.092621	I
MDAMB231	GDC-0941	PI3KA/D	PI3K	0.37	0.71492	0.056416	I
MDAMB231	GDC-0941	PI3KA/D	PI3K	1.11	0.67638	1.0048	I
MDAMB231	GDC-0980	PI3K/mTOR	PI3K	0.04	0.70467	0.57882	I
MDAMB231	GSK-1059615	PI3K/mTOR	PI3K	0.04	1.0293	0.16226	I
MDAMB231	GSK-1059615	PI3K/mTOR	PI3K	0.04	1.0293	0.16226	I
MDAMB231	GSK-1059615	PI3K/mTOR	PI3K	0.04	1.0293	0.031919	I
MDAMB231	GSK-1059615	PI3K/mTOR	PI3K	0.04	1.0293	0.031919	I
MDAMB231	GSK-1059615	PI3K/mTOR	PI3K	0.12	0.99219	0.020379	I
MDAMB231	GSK-1059615	PI3K/mTOR	PI3K	0.12	0.99219	0.020379	I
MDAMB231	GSK-1059615	PI3K/mTOR	PI3K	0.12	0.99219	0.29202	I
MDAMB231	GSK-1059615	PI3K/mTOR	PI3K	0.12	0.99219	0.29202	I
MDAMB231	GSK-1059615	PI3K/mTOR	PI3K	0.37	0.91163	0.34502	I
MDAMB231	GSK-1059615	PI3K/mTOR	PI3K	0.37	0.91163	0.34502	I
MDAMB231	GSK-1059615	PI3K/mTOR	PI3K	0.37	0.91163	0.20483	I
MDAMB231	GSK-1059615	PI3K/mTOR	PI3K	0.37	0.91163	0.20483	I
MDAMB231	GSK-1904529A	IGF1R/InsR	RTK	0.04	0.81311	0.024146	I
MDAMB231	GSK-1904529A	IGF1R/InsR	RTK	0.12	0.86367	0.17495	I
MDAMB231	GSK-1904529A	IGF1R/InsR	RTK	0.37	0.89256	0.16483	I
MDAMB231	GSK-1904529A	IGF1R/InsR	RTK	1.11	0.90039	0.099928	I
MDAMB231	GSK-1904529A	IGF1R/InsR	RTK	3.33	0.97053	0.19545	I
MDAMB231	GSK-1904529A	IGF1R/InsR	RTK	10	0.9394	0.20599	I
MDAMB231	GSK-690693	AKT	AKT	0.04	NaN	0.95523	I
MDAMB231	GSK-690693	AKT	AKT	0.12	0.90388	0.25279	I
MDAMB231	GSK-690693	AKT	AKT	0.37	0.90616	0.28653	I
MDAMB231	GSK-690693	AKT	AKT	1.11	NaN	0.57594	I
MDAMB231	GSK-690693	AKT	AKT	3.33	NaN	0.0615	I
MDAMB231	GW-843682X	PLK1/3	CELL_CYCLE	0.04	0.89166	0.61083	I
MDAMB231	GW-843682X	PLK1/3	CELL_CYCLE	0.12	0.73604	0.095674	I
MDAMB231	HG-5-113-01	Abl/RTKs/FAK1/LOK/SLK	ECM	0.04	NaN	1.1086	I
MDAMB231	HG-5-113-01	Abl/RTKs/FAK1/LOK/SLK	ECM	0.12	0.88833	0.80046	I
MDAMB231	HG-5-113-01	Abl/RTKs/FAK1/LOK/SLK	ECM	0.37	0.70508	0.065411	I
MDAMB231	HG-5-88-01	EGFR/FAK1/IGF1R/INSR/	ErbB	0.04	0.79396	0.96803	I
MDAMB231	HG-5-88-01	EGFR/FAK1/IGF1R/INSR/	ErbB	0.12	0.86119	0.23234	I
MDAMB231	HG-5-88-01	EGFR/FAK1/IGF1R/INSR/	ErbB	0.37	0.79137	0.9546	I
MDAMB231	HG-5-88-01	EGFR/FAK1/IGF1R/INSR/	ErbB	1.11	0.79625	0.55027	I
MDAMB231	HG-6-64-01	EGFR/KIT/EPH/ErbB2/Abl/	ErbB	0.04	0.95526	0.56639	I
MDAMB231	HG-6-64-01	EGFR/KIT/EPH/ErbB2/Abl/	ErbB	0.12	0.90929	0.53644	I
MDAMB231	JNK-9L	JNK2/3	MAPK	0.04	0.80394	0.096867	I
MDAMB231	JNK-9L	JNK2/3	MAPK	0.12	0.72811	0.45085	I
MDAMB231	JW-7-24-1	TAOK/PI3K	MAPK	0.04	0.82313	0.38432	I
MDAMB231	JW-7-24-1	TAOK/PI3K	MAPK	0.12	0.85874	0.19103	I
MDAMB231	JW-7-24-1	TAOK/PI3K	MAPK	0.37	0.75421	0.89497	I
MDAMB231	KIN001-043	GSK3b	others	0.04	0.91975	0.98472	I
MDAMB231	KIN001-043	GSK3b	others	0.12	0.84034	0.72079	I
MDAMB231	KIN001-043	GSK3b	others	0.37	0.81953	0.28416	I
MDAMB231	KIN001-043	GSK3b	others	1.11	0.81586	0.74266	I
MDAMB231	LDN-193189	ALK2/3	RTK	0.04	0.99619	0.42097	I
MDAMB231	LDN-193189	ALK2/3	RTK	0.12	0.93781	0.24875	I
MDAMB231	LDN-193189	ALK2/3	RTK	0.37	0.92515	0.70062	I
MDAMB231	LDN-193189	ALK2/3	RTK	1.11	0.72732	0.47506	I
MDAMB231	MK-2206	Akt1/2/3	AKT	0.04	0.9678	0.059852	I
MDAMB231	MK-2206	Akt1/2/3	AKT	0.12	0.90365	0.42102	I
MDAMB231	MK-2206	Akt1/2/3	AKT	0.37	0.82136	0.11251	I
MDAMB231	MK-2206	Akt1/2/3	AKT	1.11	0.80563	0.21835	I
MDAMB231	MK-2206	Akt1/2/3	AKT	3.33	0.75694	0.19488	I
MDAMB231	NU-7441	DNA-PK	DNA_repair	0.04	1.0243	0.055498	I
MDAMB231	NU-7441	DNA-PK	DNA_repair	0.12	0.95509	0.77624	I
MDAMB231	NU-7441	DNA-PK	DNA_repair	0.37	0.8923	0.1089	I
MDAMB231	NU-7441	DNA-PK	DNA_repair	1.11	0.84298	0.14427	I
MDAMB231	NVP-AEW541	IGF1R/InsR	RTK	0.04	1.0129	0.2121	I
MDAMB231	NVP-AEW541	IGF1R/InsR	RTK	0.12	1.0032	0.22532	I
MDAMB231	NVP-AEW541	IGF1R/InsR	RTK	0.37	0.99417	0.14853	I
MDAMB231	NVP-AEW541	IGF1R/InsR	RTK	1.11	0.96131	0.086197	I
MDAMB231	NVP-AEW541	IGF1R/InsR	RTK	3.33	0.96421	0.19652	I
MDAMB231	NVP-TAE684	ALK2/3	RTK	0.04	0.90787	0.43493	I
MDAMB231	NVP-TAE684	ALK2/3	RTK	0.12	0.73724	0.043774	I
MDAMB231	NVP-TAE684	ALK2/3	RTK	0.37	0.694	0.55596	I
MDAMB231	OSI-027	mTORC1/2	mTOR	0.04	1.0344	0.9227	I
MDAMB231	OSI-027	mTORC1/2	mTOR	0.12	0.90862	0.6407	I
MDAMB231	OSI-027	mTORC1/2	mTOR	0.37	0.80688	0.83015	I
MDAMB231	OSI-027	mTORC1/2	mTOR	1.11	0.72467	0.62595	I
MDAMB231	PD-173074	FGFR1	RTK	0.04	1.0818	0.59401	I
MDAMB231	PD-173074	FGFR1	RTK	0.12	1.0684	0.86659	I
MDAMB231	PD-173074	FGFR1	RTK	0.37	1.0765	0.16355	I
MDAMB231	PD-173074	FGFR1	RTK	1.11	1.0669	0.35948	I
MDAMB231	PD-173074	FGFR1	RTK	3.33	1.0447	0.13491	I
MDAMB231	PD-184352	MEK	MEK/ERK	0.12	0.85382	1.1456	I
MDAMB231	PD-184352	MEK	MEK/ERK	0.37	0.76965	0.94021	I
MDAMB231	PF-431396	FAK/PYK2	ECM	0.04	0.91338	0.62113	I
MDAMB231	PF-431396	FAK/PYK2	ECM	0.12	0.77958	0.88941	I
MDAMB231	PF-477736	Chk1	DNA_repair	0.04	0.90348	0.38667	I
MDAMB231	PF-477736	Chk1	DNA_repair	0.12	0.91298	0.31818	I
MDAMB231	PF-477736	Chk1	DNA_repair	0.37	0.7467	0.29793	I
MDAMB231	PF-562271	FAK/PYK2/CDK2/3	ECM	0.04	0.89725	0.93241	I
MDAMB231	PF-562271	FAK/PYK2/CDK2/3	ECM	0.12	0.82483	0.15366	I
MDAMB231	PF-562271	FAK/PYK2/CDK2/3	ECM	0.37	0.74055	0.27388	I
MDAMB231	PHA-665752	cMET	RTK	0.04	1.0277	0.48652	I
MDAMB231	PHA-665752	cMET	RTK	0.12	1.0244	0.66865	I
MDAMB231	PHA-665752	cMET	RTK	0.37	1.0216	0.43954	I
MDAMB231	PHA-665752	cMET	RTK	1.11	0.99716	0.12734	I
MDAMB231	PHA-665752	cMET	RTK	3.33	0.93993	0.10588	I
MDAMB231	PI-103	PI3K/mTOR	PI3K	0.04	0.77154	0.06104	I
MDAMB231	PIK-93	PI3K	PI3K	0.04	1.0097	0.056882	I
MDAMB231	PIK-93	PI3K	PI3K	0.12	1.0111	0.22143	I
MDAMB231	PIK-93	PI3K	PI3K	0.37	0.99894	0.23356	I
MDAMB231	PIK-93	PI3K	PI3K	1.11	0.91901	1.0006	I
MDAMB231	PIK-93	PI3K	PI3K	3.33	0.77951	0.36339	I
MDAMB231	PLX-4720	B-RafV600E	MEK/ERK	0.04	0.9887	0.15798	I
MDAMB231	PLX-4720	B-RafV600E	MEK/ERK	0.12	1.0073	0.51323	I
MDAMB231	PLX-4720	B-RafV600E	MEK/ERK	0.37	1.0026	0.99491	I
MDAMB231	PLX-4720	B-RafV600E	MEK/ERK	1.11	0.92859	0.34828	I
MDAMB231	PLX-4720	B-RafV600E	MEK/ERK	3.33	0.82213	0.72705	I
MDAMB231	QL-X-138	mTOR/PI3K/EGFR	mTOR	0.04	0.82424	0.1689	I
MDAMB231	QL-X-138	mTOR/PI3K/EGFR	mTOR	0.12	0.83384	0.34721	I
MDAMB231	QL-X-138	mTOR/PI3K/EGFR	mTOR	0.37	0.76798	0.53895	I
MDAMB231	QL-X-138	mTOR/PI3K/EGFR	mTOR	1.11	0.67152	0.42115	I
MDAMB231	SAR-245408	PI3KA/D/G	PI3K	0.04	1.0666	0.19114	I
MDAMB231	SAR-245408	PI3KA/D/G	PI3K	0.12	1.0311	0.78021	I
MDAMB231	SAR-245408	PI3KA/D/G	PI3K	0.37	1.0219	0.76472	I
MDAMB231	SAR-245408	PI3KA/D/G	PI3K	1.11	1.0605	0.16582	I
MDAMB231	SAR-245408	PI3KA/D/G	PI3K	3.33	1.0145	0.53474	I
MDAMB231	SAR-245408	PI3KA/D/G	PI3K	10	0.90648	0.46896	I
MDAMB231	SB590885	BRAF	MEK/ERK	0.04	0.99393	0.0050058	I
MDAMB231	SB590885	BRAF	MEK/ERK	0.12	0.97367	0.56767	I
MDAMB231	SB590885	BRAF	MEK/ERK	0.37	0.88742	0.90974	I
MDAMB231	SU-11274	cMET	RTK	0.04	1.0698	0.0082336	I
MDAMB231	SU-11274	cMET	RTK	0.12	1.012	0.22837	I
MDAMB231	SU-11274	cMET	RTK	0.37	1.0015	0.087587	I
MDAMB231	SU-11274	cMET	RTK	1.11	0.95441	0.10355	I
MDAMB231	SU-11274	cMET	RTK	3.33	0.84672	0.15933	I
MDAMB231	TG-101348	JAK2	others	0.04	1.0087	0.89524	I
MDAMB231	TG-101348	JAK2	others	0.12	0.93369	0.97347	I
MDAMB231	TGX-221	PI3KB	PI3K	0.12	0.81619	0.61151	I
MDAMB231	TGX-221	PI3KB	PI3K	0.37	0.82599	0.36562	I
MDAMB231	TGX-221	PI3KB	PI3K	1.11	0.86773	0.83097	I
MDAMB231	TGX-221	PI3KB	PI3K	3.33	0.69109	0.19699	I
MDAMB231	TGX-221	PI3KB	PI3K	10	0.8682	0.091054	I
MDAMB231	THZ-2-98-01	unknown	others	0.04	0.90563	0.27996	I
MDAMB231	THZ-2-98-01	unknown	others	0.12	0.90531	0.89531	I
MDAMB231	THZ-2-98-01	unknown	others	0.37	0.91954	0.77583	I
MDAMB231	TWS-119	GSK3b	others	0.04	0.97465	0.29523	I
MDAMB231	TWS-119	GSK3b	others	0.12	0.96079	0.27261	I
MDAMB231	TWS-119	GSK3b	others	0.37	0.92931	0.069652	I
MDAMB231	TWS-119	GSK3b	others	1.11	0.78501	0.55396	I
MDAMB231	WH-4-025	Lck/Src	SRC_family	0.04	0.82031	0.38919	I
MDAMB231	WZ-4-145	DDR1/2	RTK	0.04	0.79059	0.21963	I
MDAMB231	WZ-4-145	DDR1/2	RTK	0.12	0.83511	0.1356	I
MDAMB231	WZ-4-145	DDR1/2	RTK	0.37	0.79973	0.20022	I
MDAMB231	WZ-4-145	DDR1/2	RTK	1.11	0.73664	0.033624	I
MDAMB231	XMD-1150	PLK4/Erk5/LRRK2	CELL_CYCLE	0.04	0.89082	0.052116	I
MDAMB231	XMD-1150	PLK4/Erk5/LRRK2	CELL_CYCLE	0.12	0.81845	0.81719	I
MDAMB231	XMD11-85H	HDAC	others	0.37	0.8604	0.35146	I
MDAMB231	XMD11-85H	HDAC	others	1.11	0.83386	0.42329	I
MDAMB231	XMD11-85H	HDAC	others	3.33	0.76715	0.49774	I
MDAMB231	Y-39983	Aurora A/B/ JAK2/3	CELL_CYCLE	0.04	0.87307	0.53703	I
MDAMB231	Y-39983	Aurora A/B/ JAK2/3	CELL_CYCLE	0.12	0.84882	0.3738	I
MDAMB231	Y-39983	Aurora A/B/ JAK2/3	CELL_CYCLE	0.37	0.77657	0.40632	I
MDAMB231	Y-39983	Aurora A/B/ JAK2/3	CELL_CYCLE	1.11	0.70287	1.007	I
MDAMB231	YM-201636	PIP5K	others	0.04	1.0382	0.077544	I
MDAMB231	YM-201636	PIP5K	others	0.12	0.95425	0.36061	I
MDAMB231	YM-201636	PIP5K	others	0.37	0.86926	0.16003	I
MDAMB231	YM-201636	PIP5K	others	1.11	0.74681	0.045429	I
MDAMB231	ZSTK-474	PI3K	PI3K	0.04	0.88146	0.57109	I
MDAMB231	ZSTK-474	PI3K	PI3K	0.12	0.8282	0.59922	I
MDAMB231	ZSTK-474	PI3K	PI3K	0.37	0.72815	0.16745	I
MDAMB231	afatinib	EGFR/ErbbB2	ErbB	0.04	0.84535	0.42794	I
MDAMB231	afatinib	EGFR/ErbbB2	ErbB	0.12	0.87255	0.91721	I
MDAMB231	afatinib	EGFR/ErbbB2	ErbB	0.37	0.75505	0.1164	I
MDAMB231	brivanib	VEGFR2	RTK	0.04	0.90234	0.11806	I
MDAMB231	brivanib	VEGFR2	RTK	0.12	0.89201	0.47672	I
MDAMB231	brivanib	VEGFR2	RTK	0.37	0.90958	0.65423	I
MDAMB231	brivanib	VEGFR2	RTK	1.11	0.92318	0.16582	I
MDAMB231	brivanib	VEGFR2	RTK	3.33	0.89511	0.62153	I
MDAMB231	brivanib	VEGFR2	RTK	10	0.66702	0.80003	I
MDAMB231	buparlisib	PI3K	PI3K	0.04	1.0511	0.051215	I
MDAMB231	buparlisib	PI3K	PI3K	0.12	0.97769	0.23683	I
MDAMB231	buparlisib	PI3K	PI3K	0.37	0.8436	0.60352	I
MDAMB231	canertinib	EGFR/ErbbB2	ErbB	0.04	1.0412	0.2811	I
MDAMB231	canertinib	EGFR/ErbbB2	ErbB	0.12	0.96534	0.18094	I
MDAMB231	canertinib	EGFR/ErbbB2	ErbB	0.37	0.90867	0.049343	I
MDAMB231	canertinib	EGFR/ErbbB2	ErbB	1.11	0.78169	0.23176	I
MDAMB231	celastrol	proteasome	others	0.04	1.0833	0.047692	I
MDAMB231	celastrol	proteasome	others	0.12	1.0459	0.30431	I
MDAMB231	celastrol	proteasome	others	0.37	0.71792	0.56524	I
MDAMB231	crizotinib	cMET/ALK/Axl	RTK	0.04	0.83076	0.78068	I
MDAMB231	crizotinib	cMET/ALK/Axl	RTK	0.12	0.88536	0.18763	I
MDAMB231	crizotinib	cMET/ALK/Axl	RTK	0.37	0.77837	0.075514	I
MDAMB231	dovitinib	c-Kit/FLT3/FGFR1/3/VEGFR1-4	RTK	0.12	0.81651	0.031956	I
MDAMB231	enzastaurin	PKCB	others	0.04	1.0017	0.4002	I
MDAMB231	enzastaurin	PKCB	others	0.12	1.0109	0.11229	I
MDAMB231	enzastaurin	PKCB	others	0.37	1.0033	0.17807	I
MDAMB231	enzastaurin	PKCB	others	1.11	1.0049	0.2273	I
MDAMB231	enzastaurin	PKCB	others	3.33	1.0076	1.1639	I
MDAMB231	erlotinib	EGFR/Abl	ErbB	0.04	0.90001	0.43887	I
MDAMB231	erlotinib	EGFR/Abl	ErbB	0.12	0.93675	0.0026049	I
MDAMB231	erlotinib	EGFR/Abl	ErbB	0.37	0.95278	0.083336	I
MDAMB231	erlotinib	EGFR/Abl	ErbB	1.11	0.96204	0.56428	I
MDAMB231	erlotinib	EGFR/Abl	ErbB	3.33	0.96937	0.7986	I
MDAMB231	foretinib	cMet/KDR	RTK	0.04	0.91015	0.039548	I
MDAMB231	fostamatinib	Syk/Flt3	SRC_family	0.04	0.99285	0.40314	I
MDAMB231	fostamatinib	Syk/Flt3	SRC_family	0.12	0.95806	0.094852	I
MDAMB231	fostamatinib	Syk/Flt3	SRC_family	0.37	0.9024	0.050473	I
MDAMB231	fostamatinib	Syk/Flt3	SRC_family	1.11	0.82818	0.39023	I
MDAMB231	gefitinib	EGFR	ErbB	0.04	1.0651	0.12123	I
MDAMB231	gefitinib	EGFR	ErbB	0.12	1.0281	0.27019	I
MDAMB231	gefitinib	EGFR	ErbB	0.37	1.0194	0.1546	I
MDAMB231	gefitinib	EGFR	ErbB	1.11	1.0198	0.61254	I
MDAMB231	gefitinib	EGFR	ErbB	3.33	1.0087	0.19358	I
MDAMB231	gefitinib	EGFR	ErbB	10	0.89653	0.62908	I
MDAMB231	imatinib	cKIT/PDGFR/Abl	RTK	0.04	1.0122	0.030435	I
MDAMB231	imatinib	cKIT/PDGFR/Abl	RTK	0.12	0.99925	0.030771	I
MDAMB231	imatinib	cKIT/PDGFR/Abl	RTK	0.37	1.0153	0.11834	I
MDAMB231	imatinib	cKIT/PDGFR/Abl	RTK	1.11	1.0008	0.58838	I
MDAMB231	imatinib	cKIT/PDGFR/Abl	RTK	3.33	1.0152	0.39933	I
MDAMB231	imatinib	cKIT/PDGFR/Abl	RTK	10	0.91531	1.0901	I
MDAMB231	lapatinib	EGFR/ErbbB2	ErbB	0.04	0.87782	0.36645	I
MDAMB231	lapatinib	EGFR/ErbbB2	ErbB	0.12	0.93851	0.5305	I
MDAMB231	lapatinib	EGFR/ErbbB2	ErbB	0.37	0.95483	0.77063	I
MDAMB231	lapatinib	EGFR/ErbbB2	ErbB	1.11	0.94835	0.57702	I
MDAMB231	lapatinib	EGFR/ErbbB2	ErbB	3.33	0.94725	0.18853	I
MDAMB231	linifanib	VEGFR1/2/CFS1R/Flt3/Kit	RTK	0.04	1.0814	0.64813	I
MDAMB231	linifanib	VEGFR1/2/CFS1R/Flt3/Kit	RTK	0.12	1.087	0.061921	I
MDAMB231	linifanib	VEGFR1/2/CFS1R/Flt3/Kit	RTK	0.37	1.0778	0.026272	I
MDAMB231	linifanib	VEGFR1/2/CFS1R/Flt3/Kit	RTK	1.11	1.0721	0.042833	I
MDAMB231	linifanib	VEGFR1/2/CFS1R/Flt3/Kit	RTK	3.33	1.0562	0.249	I
MDAMB231	linsitinib	IGF1R/InsR	RTK	0.04	0.79129	0.43612	I
MDAMB231	linsitinib	IGF1R/InsR	RTK	0.12	0.84343	0.22089	I
MDAMB231	linsitinib	IGF1R/InsR	RTK	0.37	0.86065	0.79237	I
MDAMB231	linsitinib	IGF1R/InsR	RTK	1.11	0.86193	0.85899	I
MDAMB231	neratinib	EGFR/ERBB2	ErbB	0.04	0.90722	0.8298	I
MDAMB231	neratinib	EGFR/ERBB2	ErbB	0.12	0.86846	0.46557	I
MDAMB231	neratinib	EGFR/ERBB2	ErbB	0.37	0.72753	0.71157	I
MDAMB231	nilotinib	Abl/BCR-Abl/DDR	ECM	0.04	0.94327	0.93479	I
MDAMB231	nilotinib	Abl/BCR-Abl/DDR	ECM	0.12	0.91382	0.69332	I
MDAMB231	nilotinib	Abl/BCR-Abl/DDR	ECM	0.37	0.86314	0.32072	I
MDAMB231	nilotinib	Abl/BCR-Abl/DDR	ECM	1.11	0.80466	0.63963	I
MDAMB231	nilotinib	Abl/BCR-Abl/DDR	ECM	3.33	0.81765	0.86201	I
MDAMB231	nintedanib	panVEGFR/FGFR/PDGFR	RTK	0.04	1.0769	0.26815	I
MDAMB231	nintedanib	panVEGFR/FGFR/PDGFR	RTK	0.12	1.042	0.16212	I
MDAMB231	nintedanib	panVEGFR/FGFR/PDGFR	RTK	0.37	0.99074	0.68164	I
MDAMB231	nintedanib	panVEGFR/FGFR/PDGFR	RTK	1.11	0.92913	0.69033	I
MDAMB231	nintedanib	panVEGFR/FGFR/PDGFR	RTK	3.33	0.842	1.0846	I
MDAMB231	palbociclib	CDK4/6	CELL_CYCLE	0.04	0.67501	0.58751	I
MDAMB231	pelitinib	EGFR	ErbB	0.04	1.0486	0.027779	I
MDAMB231	pelitinib	EGFR	ErbB	0.12	1.026	0.31963	I
MDAMB231	pelitinib	EGFR	ErbB	0.37	0.87993	0.81468	I
MDAMB231	pelitinib	EGFR	ErbB	1.11	0.74986	0.56726	I
MDAMB231	radicicol	HSP90	chaperone	0.04	1.0634	1.1794	I
MDAMB231	radicicol	HSP90	chaperone	0.04	1.0634	1.1794	I
MDAMB231	radicicol	HSP90	chaperone	0.12	0.7437	0.7317	I
MDAMB231	radicicol	HSP90	chaperone	0.12	0.7437	0.7317	I
MDAMB231	roscovitine	Cdc2/CDK2/CDK5	CELL_CYCLE	0.04	1.0281	0.85899	I
MDAMB231	roscovitine	Cdc2/CDK2/CDK5	CELL_CYCLE	0.12	0.97143	0.38654	I
MDAMB231	roscovitine	Cdc2/CDK2/CDK5	CELL_CYCLE	0.37	0.92622	0.4346	I
MDAMB231	roscovitine	Cdc2/CDK2/CDK5	CELL_CYCLE	1.11	0.87987	0.11549	I
MDAMB231	roscovitine	Cdc2/CDK2/CDK5	CELL_CYCLE	3.33	0.81136	0.34781	I
MDAMB231	ruxolitinib	JAK1/2	others	0.04	0.93848	1.1369	I
MDAMB231	ruxolitinib	JAK1/2	others	0.12	0.9224	0.093805	I
MDAMB231	ruxolitinib	JAK1/2	others	0.37	0.93273	0.18857	I
MDAMB231	ruxolitinib	JAK1/2	others	1.11	0.94962	0.76462	I
MDAMB231	ruxolitinib	JAK1/2	others	3.33	0.95012	0.86812	I
MDAMB231	saracatinib	SRC/EGFR/LCK/YES	SRC_family	0.04	0.86247	0.7608	I
MDAMB231	saracatinib	SRC/EGFR/LCK/YES	SRC_family	0.12	0.70442	0.60085	I
MDAMB231	sirolimus	mTOR	mTOR	0.04	0.802	0.99072	I
MDAMB231	sirolimus	mTOR	mTOR	0.12	0.78116	0.91123	I
MDAMB231	sirolimus	mTOR	mTOR	0.37	0.81221	0.30554	I
MDAMB231	sirolimus	mTOR	mTOR	1.11	0.78659	0.59152	I
MDAMB231	sirolimus	mTOR	mTOR	3.33	0.78421	1.0477	I
MDAMB231	sirolimus	mTOR	mTOR	10	0.79956	0.35483	I
MDAMB231	sorafenib	Raf/VEGFR/PDGFR/cKIT	MEK/ERK	0.04	1.0148	0.059902	I
MDAMB231	sorafenib	Raf/VEGFR/PDGFR/cKIT	MEK/ERK	0.12	0.91717	0.13105	I
MDAMB231	sorafenib	Raf/VEGFR/PDGFR/cKIT	MEK/ERK	0.37	0.92664	0.47477	I
MDAMB231	sorafenib	Raf/VEGFR/PDGFR/cKIT	MEK/ERK	3.33	0.91757	0.73674	I
MDAMB231	vemurafenib	B-RAFV600E/C-RAF/B-RAF	MEK/ERK	0.12	0.96511	0.60415	I
MDAMB231	vemurafenib	B-RAFV600E/C-RAF/B-RAF	MEK/ERK	0.37	0.96351	0.2927	I
MDAMB231	vemurafenib	B-RAFV600E/C-RAF/B-RAF	MEK/ERK	1.11	0.89712	0.091536	I
MDAMB231	vemurafenib	B-RAFV600E/C-RAF/B-RAF	MEK/ERK	3.33	0.82708	0.58313	I
MDAMB231	withaferin-a	Vimentin/NF-kB	ECM	0.04	1.0398	0.06068	I
MDAMB231	withaferin-a	Vimentin/NF-kB	ECM	0.04	1.0398	0.06068	I
MDAMB231	withaferin-a	Vimentin/NF-kB	ECM	0.04	1.0398	0.57715	I
MDAMB231	withaferin-a	Vimentin/NF-kB	ECM	0.04	1.0398	0.57715	I
MDAMB231	withaferin-a	Vimentin/NF-kB	ECM	0.12	1.0014	0.063416	I
MDAMB231	withaferin-a	Vimentin/NF-kB	ECM	0.12	1.0014	0.063416	I
MDAMB231	withaferin-a	Vimentin/NF-kB	ECM	0.12	1.0014	0.033577	I
MDAMB231	withaferin-a	Vimentin/NF-kB	ECM	0.12	1.0014	0.033577	I
MDAMB231	Alpelisib	PI3KA	PI3K	0.04	NaN	0.0078708	I
MDAMB231	Alpelisib	PI3KA	PI3K	0.12	0.9856	0.27412	I
MDAMB231	Alpelisib	PI3KA	PI3K	0.37	0.96297	0.14999	I
MDAMB231	Alpelisib	PI3KA	PI3K	1.11	0.93468	0.67309	I
MDAMB231	Alpelisib	PI3KA	PI3K	3.33	0.88988	0.7609	I
SKBR3	AKT-inhibitor-1-2	AKT	AKT	0.04	0.67514	0.34744	I
SKBR3	AKT-inhibitor-1-2	AKT	AKT	0.12	0.7587	0.61404	I
SKBR3	AKT-inhibitor-1-2	AKT	AKT	0.37	0.76644	0.83333	I
SKBR3	AS-601245	JNK	MAPK	0.04	0.80321	0.50523	I
SKBR3	AZD-5438	CDK1/2/5/9/GSK3b	CELL_CYCLE	0.04	0.89076	0.09415	I
SKBR3	AZD-6482	PI3KA/G	PI3K	0.04	0.98751	0.1257	I
SKBR3	AZD-6482	PI3KA/G	PI3K	0.12	0.91536	0.14001	I
SKBR3	AZD-6482	PI3KA/G	PI3K	0.37	1.0002	0.6309	I
SKBR3	AZD-6482	PI3KA/G	PI3K	1.11	0.86977	0.32525	I
SKBR3	AZD-8330	MEK	MEK/ERK	0.37	0.70822	0.383	I
SKBR3	AZD-8330	MEK	MEK/ERK	1.11	0.76031	0.53053	I
SKBR3	AZD-8330	MEK	MEK/ERK	10	0.8143	0.63963	I
SKBR3	BMS-345541	IKK1/2	others	0.04	1.0538	0.12707	I
SKBR3	BMS-345541	IKK1/2	others	0.12	1.0086	0.88961	I
SKBR3	BMS-345541	IKK1/2	others	0.37	0.92877	1.2842	I
SKBR3	BX-912	PDK1	others	0.04	0.72374	0.043294	I
SKBR3	BX-912	PDK1	others	0.12	0.71923	0.4055	I
SKBR3	CHIR-99021	GSK3b	others	0.04	0.73126	0.1065	I
SKBR3	CHIR-99021	GSK3b	others	0.12	0.72486	0.82362	I
SKBR3	CHIR-99021	GSK3b	others	0.37	0.78556	0.37966	I
SKBR3	CHIR-99021	GSK3b	others	1.11	0.74928	0.081991	I
SKBR3	CHIR-99021	GSK3b	others	3.33	0.75332	0.57515	I
SKBR3	CP466722	ATM, PI3K, PIKK	DNA_repair	0.04	1.1588	0.27981	I
SKBR3	CP466722	ATM, PI3K, PIKK	DNA_repair	0.12	1.0455	0.48101	I
SKBR3	CP466722	ATM, PI3K, PIKK	DNA_repair	0.37	1.0385	0.32916	I
SKBR3	CP466722	ATM, PI3K, PIKK	DNA_repair	1.11	0.9504	1.0866	I
SKBR3	CYT387	JAK1/2	others	0.04	0.84087	0.25494	I
SKBR3	CYT387	JAK1/2	others	0.12	0.80003	0.33694	I
SKBR3	CYT387	JAK1/2	others	0.37	0.78925	0.21744	I
SKBR3	CYT387	JAK1/2	others	1.11	0.68721	0.89812	I
SKBR3	GSK-1059615	PI3K/mTOR	PI3K	0.04	0.98695	0.059782	I
SKBR3	GSK-1059615	PI3K/mTOR	PI3K	0.04	0.98695	0.059782	I
SKBR3	GSK-1059615	PI3K/mTOR	PI3K	0.04	0.98695	0.055735	I
SKBR3	GSK-1059615	PI3K/mTOR	PI3K	0.04	0.98695	0.055735	I
SKBR3	GSK-1059615	PI3K/mTOR	PI3K	0.12	0.80987	0.044871	I
SKBR3	GSK-1059615	PI3K/mTOR	PI3K	0.12	0.80987	0.044871	I
SKBR3	GSK-1059615	PI3K/mTOR	PI3K	0.12	0.80987	0.42297	I
SKBR3	GSK-1059615	PI3K/mTOR	PI3K	0.12	0.80987	0.42297	I
SKBR3	GSK-1904529A	IGF1R/InsR	RTK	0.04	0.70138	0.020288	I
SKBR3	GSK-1904529A	IGF1R/InsR	RTK	0.12	0.84125	0.12572	I
SKBR3	GSK-1904529A	IGF1R/InsR	RTK	0.37	0.9801	0.012191	I
SKBR3	GSK-1904529A	IGF1R/InsR	RTK	1.11	0.98552	0.75671	I
SKBR3	GSK-1904529A	IGF1R/InsR	RTK	3.33	1.0358	0.79523	I
SKBR3	GSK-1904529A	IGF1R/InsR	RTK	10	1.0494	0.20073	I
SKBR3	GW-843682X	PLK1/3	CELL_CYCLE	0.04	0.84676	0.32674	I
SKBR3	HG-5-113-01	Abl/RTKs/FAK1/LOK/SLK	ECM	0.04	0.87471	0.93817	I
SKBR3	HG-5-113-01	Abl/RTKs/FAK1/LOK/SLK	ECM	0.12	0.79767	0.76848	I
SKBR3	HG-5-88-01	EGFR/FAK1/IGF1R/INSR/	ErbB	0.12	0.69102	0.23576	I
SKBR3	HG-5-88-01	EGFR/FAK1/IGF1R/INSR/	ErbB	0.37	0.67767	0.43988	I
SKBR3	HG-5-88-01	EGFR/FAK1/IGF1R/INSR/	ErbB	1.11	0.69901	0.10609	I
SKBR3	HG-6-64-01	EGFR/KIT/EPH/ErbB2/Abl/	ErbB	0.04	1.184	0.20514	I
SKBR3	HG-6-64-01	EGFR/KIT/EPH/ErbB2/Abl/	ErbB	0.12	1.0035	0.46105	I
SKBR3	HG-6-64-01	EGFR/KIT/EPH/ErbB2/Abl/	ErbB	0.37	0.8472	0.83304	I
SKBR3	JNK-9L	JNK2/3	MAPK	0.12	0.73515	0.56225	I
SKBR3	JW-7-24-1	TAOK/PI3K	MAPK	0.12	0.69464	0.78595	I
SKBR3	KIN001-043	GSK3b	others	0.04	0.99207	0.83541	I
SKBR3	KIN001-043	GSK3b	others	0.12	0.9293	0.95499	I
SKBR3	LDN-193189	ALK2/3	RTK	0.04	1.0894	0.030053	I
SKBR3	LDN-193189	ALK2/3	RTK	0.12	1.0405	0.14129	I
SKBR3	LDN-193189	ALK2/3	RTK	0.37	1.0949	0.45361	I
SKBR3	MK-2206	Akt1/2/3	AKT	0.04	0.7608	0.28295	I
SKBR3	NU-7441	DNA-PK	DNA_repair	0.04	1.0443	0.57882	I
SKBR3	NU-7441	DNA-PK	DNA_repair	0.12	0.95678	0.24051	I
SKBR3	NU-7441	DNA-PK	DNA_repair	0.37	0.8675	0.10841	I
SKBR3	NU-7441	DNA-PK	DNA_repair	1.11	0.71435	0.39735	I
SKBR3	NVP-AEW541	IGF1R/InsR	RTK	0.04	1.0698	0.2908	I
SKBR3	NVP-AEW541	IGF1R/InsR	RTK	0.12	1.0059	0.11414	I
SKBR3	NVP-AEW541	IGF1R/InsR	RTK	0.37	0.99268	0.38514	I
SKBR3	NVP-AEW541	IGF1R/InsR	RTK	1.11	0.9707	0.26587	I
SKBR3	NVP-AEW541	IGF1R/InsR	RTK	3.33	0.97123	0.70202	I
SKBR3	NVP-TAE684	ALK2/3	RTK	0.04	1.0805	0.013622	I
SKBR3	NVP-TAE684	ALK2/3	RTK	0.12	0.78153	0.68537	I
SKBR3	NVP-TAE684	ALK2/3	RTK	0.37	0.92822	1.0865	I
SKBR3	NVP-TAE684	ALK2/3	RTK	1.11	0.69106	0.77032	I
SKBR3	PD-0325901	MEK	MEK/ERK	0.04	0.95327	0.33491	I
SKBR3	PD-0325901	MEK	MEK/ERK	0.04	0.95327	0.33491	I
SKBR3	PD-0325901	MEK	MEK/ERK	0.04	0.95327	0.29161	I
SKBR3	PD-0325901	MEK	MEK/ERK	0.04	0.95327	0.29161	I
SKBR3	PD-0325901	MEK	MEK/ERK	0.12	0.9018	0.38418	I
SKBR3	PD-0325901	MEK	MEK/ERK	0.12	0.9018	0.38418	I
SKBR3	PD-0325901	MEK	MEK/ERK	0.12	0.9018	0.41853	I
SKBR3	PD-0325901	MEK	MEK/ERK	0.12	0.9018	0.41853	I
SKBR3	PD-0325901	MEK	MEK/ERK	0.37	0.91307	0.40459	I
SKBR3	PD-0325901	MEK	MEK/ERK	0.37	0.91307	0.40459	I
SKBR3	PD-0325901	MEK	MEK/ERK	0.37	0.91307	0.065562	I
SKBR3	PD-0325901	MEK	MEK/ERK	0.37	0.91307	0.065562	I
SKBR3	PD-0325901	MEK	MEK/ERK	1.11	0.72782	1.2731	I
SKBR3	PD-0325901	MEK	MEK/ERK	1.11	0.72782	1.2731	I
SKBR3	PD-0325901	MEK	MEK/ERK	1.11	0.72782	0.036514	I
SKBR3	PD-0325901	MEK	MEK/ERK	1.11	0.72782	0.036514	I
SKBR3	PD-173074	FGFR1	RTK	0.04	1.1395	0.013551	I
SKBR3	PD-173074	FGFR1	RTK	0.12	1.1201	0.6418	I
SKBR3	PD-173074	FGFR1	RTK	0.37	1.0845	0.32442	I
SKBR3	PD-173074	FGFR1	RTK	1.11	1.1326	0.059026	I
SKBR3	PD-173074	FGFR1	RTK	3.33	1.1196	0.70961	I
SKBR3	PD-184352	MEK	MEK/ERK	0.04	1.0772	0.31992	I
SKBR3	PD-184352	MEK	MEK/ERK	0.12	1.051	0.45168	I
SKBR3	PD-184352	MEK	MEK/ERK	0.37	1.0393	0.22856	I
SKBR3	PD-184352	MEK	MEK/ERK	1.11	1.0178	0.46962	I
SKBR3	PD-184352	MEK	MEK/ERK	3.33	0.97172	0.1144	I
SKBR3	PF-431396	FAK/PYK2	ECM	0.04	1.0372	0.48154	I
SKBR3	PF-562271	FAK/PYK2/CDK2/3	ECM	0.04	1.053	0.24387	I
SKBR3	PF-562271	FAK/PYK2/CDK2/3	ECM	0.12	0.98375	0.76145	I
SKBR3	PHA-665752	cMET	RTK	0.04	1.0367	0.42451	I
SKBR3	PHA-665752	cMET	RTK	0.12	1.0606	0.050015	I
SKBR3	PHA-665752	cMET	RTK	0.37	1.0701	0.13426	I
SKBR3	PHA-665752	cMET	RTK	1.11	1.0604	0.9206	I
SKBR3	PHA-665752	cMET	RTK	3.33	0.95551	0.11615	I
SKBR3	PIK-93	PI3K	PI3K	0.04	1.0881	0.065805	I
SKBR3	PIK-93	PI3K	PI3K	0.12	1.0922	0.12309	I
SKBR3	PIK-93	PI3K	PI3K	0.37	1.012	0.98155	I
SKBR3	PIK-93	PI3K	PI3K	1.11	0.91631	0.52517	I
SKBR3	PLX-4720	B-RafV600E	MEK/ERK	0.04	0.99351	0.066604	I
SKBR3	PLX-4720	B-RafV600E	MEK/ERK	0.12	0.99879	0.83174	I
SKBR3	PLX-4720	B-RafV600E	MEK/ERK	0.37	1.042	0.14954	I
SKBR3	PLX-4720	B-RafV600E	MEK/ERK	1.11	1.0568	0.21824	I
SKBR3	SAR-245408	PI3KA/D/G	PI3K	0.04	1.1409	0.42152	I
SKBR3	SAR-245408	PI3KA/D/G	PI3K	0.12	1.1435	0.55486	I
SKBR3	SAR-245408	PI3KA/D/G	PI3K	0.37	1.114	0.65612	I
SKBR3	SAR-245408	PI3KA/D/G	PI3K	1.11	1.179	0.35418	I
SKBR3	SAR-245408	PI3KA/D/G	PI3K	3.33	1.1598	0.33819	I
SKBR3	SB590885	BRAF	MEK/ERK	0.04	1.1499	0.57277	I
SKBR3	SB590885	BRAF	MEK/ERK	0.12	1.1388	0.97527	I
SKBR3	SB590885	BRAF	MEK/ERK	0.37	1.1502	1.1463	I
SKBR3	SB590885	BRAF	MEK/ERK	3.33	1.1146	1.1411	I
SKBR3	SU-11274	cMET	RTK	0.04	1.1438	0.21476	I
SKBR3	SU-11274	cMET	RTK	0.12	1.0792	0.35568	I
SKBR3	SU-11274	cMET	RTK	0.37	1.1096	0.17325	I
SKBR3	SU-11274	cMET	RTK	1.11	0.9963	0.30594	I
SKBR3	TG-101348	JAK2	others	0.04	1.071	0.44208	I
SKBR3	TG-101348	JAK2	others	0.12	0.99749	1.0194	I
SKBR3	TG-101348	JAK2	others	0.37	0.90731	0.71296	I
SKBR3	TG-101348	JAK2	others	1.11	0.76563	1.2476	I
SKBR3	TGX-221	PI3KB	PI3K	0.04	0.68102	0.51077	I
SKBR3	TGX-221	PI3KB	PI3K	0.12	0.78876	0.53156	I
SKBR3	TGX-221	PI3KB	PI3K	0.37	0.90671	0.79242	I
SKBR3	TGX-221	PI3KB	PI3K	1.11	0.96289	0.25394	I
SKBR3	TGX-221	PI3KB	PI3K	3.33	0.96145	1.0922	I
SKBR3	TGX-221	PI3KB	PI3K	10	0.88781	0.8212	I
SKBR3	THZ-2-98-01	unknown	others	0.12	0.80939	0.16086	I
SKBR3	THZ-2-98-01	unknown	others	0.37	0.87571	1.0142	I
SKBR3	TWS-119	GSK3b	others	0.04	1.0913	0.44254	I
SKBR3	TWS-119	GSK3b	others	0.12	0.989	0.24051	I
SKBR3	TWS-119	GSK3b	others	0.37	1.0555	0.22401	I
SKBR3	TWS-119	GSK3b	others	1.11	1.0178	0.30855	I
SKBR3	WH-4-025	Lck/Src	SRC_family	0.04	1.1079	0.54461	I
SKBR3	WH-4-025	Lck/Src	SRC_family	0.12	0.96913	1.0822	I
SKBR3	WH-4-025	Lck/Src	SRC_family	0.37	0.78947	0.23837	I
SKBR3	WH-4-025	Lck/Src	SRC_family	1.11	0.88074	0.85786	I
SKBR3	XMD-1150	PLK4/Erk5/LRRK2	CELL_CYCLE	0.04	0.67699	0.56064	I
SKBR3	XMD-1150	PLK4/Erk5/LRRK2	CELL_CYCLE	0.12	0.66916	0.86723	I
SKBR3	XMD11-85H	HDAC	others	0.12	0.75484	0.40978	I
SKBR3	XMD11-85H	HDAC	others	0.37	NaN	0.24692	I
SKBR3	XMD11-85H	HDAC	others	1.11	0.75836	0.49509	I
SKBR3	XMD11-85H	HDAC	others	3.33	0.78693	0.6085	I
SKBR3	Y-39983	Aurora A/B/ JAK2/3	CELL_CYCLE	0.04	0.8392	0.23822	I
SKBR3	Y-39983	Aurora A/B/ JAK2/3	CELL_CYCLE	0.12	0.83616	0.53438	I
SKBR3	Y-39983	Aurora A/B/ JAK2/3	CELL_CYCLE	0.37	0.78176	0.62124	I
SKBR3	Y-39983	Aurora A/B/ JAK2/3	CELL_CYCLE	1.11	0.66682	0.45462	I
SKBR3	YM-201636	PIP5K	others	0.04	1.119	0.042786	I
SKBR3	YM-201636	PIP5K	others	0.12	1.0271	0.29414	I
SKBR3	YM-201636	PIP5K	others	0.37	1.0252	0.35819	I
SKBR3	YM-201636	PIP5K	others	3.33	0.76855	0.77186	I
SKBR3	ZSTK-474	PI3K	PI3K	0.04	0.78258	0.36255	I
SKBR3	brivanib	VEGFR2	RTK	0.04	0.81074	0.75905	I
SKBR3	brivanib	VEGFR2	RTK	0.12	0.79798	0.66095	I
SKBR3	brivanib	VEGFR2	RTK	0.37	0.80689	0.30812	I
SKBR3	brivanib	VEGFR2	RTK	1.11	0.86101	0.46473	I
SKBR3	brivanib	VEGFR2	RTK	3.33	0.85032	0.2702	I
SKBR3	brivanib	VEGFR2	RTK	10	0.8218	0.30677	I
SKBR3	buparlisib	PI3K	PI3K	0.04	0.91729	1.1612	I
SKBR3	celastrol	proteasome	others	0.04	0.86473	0.22909	I
SKBR3	celastrol	proteasome	others	0.12	0.78332	0.66679	I
SKBR3	crizotinib	cMET/ALK/Axl	RTK	0.04	0.68651	0.30839	I
SKBR3	crizotinib	cMET/ALK/Axl	RTK	0.12	0.80793	1.1325	I
SKBR3	crizotinib	cMET/ALK/Axl	RTK	0.37	0.75292	1.0077	I
SKBR3	dasatinib	Abl/Src/EPH/	ECM	0.04	0.99785	0.88081	I
SKBR3	dasatinib	Abl/Src/EPH/	ECM	0.04	0.99785	0.88081	I
SKBR3	dasatinib	Abl/Src/EPH/	ECM	0.04	0.99785	0.24162	I
SKBR3	dasatinib	Abl/Src/EPH/	ECM	0.04	0.99785	0.24162	I
SKBR3	dasatinib	Abl/Src/EPH/	ECM	0.12	0.93727	0.26381	I
SKBR3	dasatinib	Abl/Src/EPH/	ECM	0.12	0.93727	0.26381	I
SKBR3	dasatinib	Abl/Src/EPH/	ECM	0.12	0.93727	0.55259	I
SKBR3	dasatinib	Abl/Src/EPH/	ECM	0.12	0.93727	0.55259	I
SKBR3	dasatinib	Abl/Src/EPH/	ECM	0.37	0.94225	0.41303	I
SKBR3	dasatinib	Abl/Src/EPH/	ECM	0.37	0.94225	0.41303	I
SKBR3	dasatinib	Abl/Src/EPH/	ECM	0.37	0.94225	0.79534	I
SKBR3	dasatinib	Abl/Src/EPH/	ECM	0.37	0.94225	0.79534	I
SKBR3	dasatinib	Abl/Src/EPH/	ECM	1.11	0.76647	1.1742	I
SKBR3	dasatinib	Abl/Src/EPH/	ECM	1.11	0.76647	1.1742	I
SKBR3	dasatinib	Abl/Src/EPH/	ECM	1.11	0.76647	0.41375	I
SKBR3	dasatinib	Abl/Src/EPH/	ECM	1.11	0.76647	0.41375	I
SKBR3	dovitinib	c-Kit/FLT3/FGFR1/3/VEGFR1-4	RTK	0.04	0.71149	0.48444	I
SKBR3	enzastaurin	PKCB	others	0.04	1.1004	0.097225	I
SKBR3	enzastaurin	PKCB	others	0.12	1.0733	0.18147	I
SKBR3	enzastaurin	PKCB	others	0.37	1.0983	0.36544	I
SKBR3	enzastaurin	PKCB	others	1.11	1.0601	0.29876	I
SKBR3	enzastaurin	PKCB	others	3.33	1.0732	0.45855	I
SKBR3	erlotinib	EGFR/Abl	ErbB	0.04	0.75583	0.065977	I
SKBR3	erlotinib	EGFR/Abl	ErbB	0.12	0.88484	0.60109	I
SKBR3	erlotinib	EGFR/Abl	ErbB	0.37	0.94555	0.3496	I
SKBR3	erlotinib	EGFR/Abl	ErbB	1.11	0.91061	0.92002	I
SKBR3	erlotinib	EGFR/Abl	ErbB	3.33	0.86758	0.5013	I
SKBR3	foretinib	cMet/KDR	RTK	0.04	1.073	0.79517	I
SKBR3	foretinib	cMet/KDR	RTK	0.12	0.81192	0.385	I
SKBR3	fostamatinib	Syk/Flt3	SRC_family	0.04	0.9967	0.39831	I
SKBR3	fostamatinib	Syk/Flt3	SRC_family	0.37	1.0118	0.68909	I
SKBR3	fostamatinib	Syk/Flt3	SRC_family	1.11	1.1116	0.066169	I
SKBR3	fostamatinib	Syk/Flt3	SRC_family	3.33	1.1197	0.22465	I
SKBR3	gefitinib	EGFR	ErbB	0.04	0.90893	0.3234	I
SKBR3	gefitinib	EGFR	ErbB	0.12	0.7403	0.51667	I
SKBR3	imatinib	cKIT/PDGFR/Abl	RTK	0.04	1.0459	0.041111	I
SKBR3	imatinib	cKIT/PDGFR/Abl	RTK	0.12	1.0747	0.66575	I
SKBR3	imatinib	cKIT/PDGFR/Abl	RTK	0.37	1.0379	0.23734	I
SKBR3	imatinib	cKIT/PDGFR/Abl	RTK	1.11	1.0785	0.016491	I
SKBR3	imatinib	cKIT/PDGFR/Abl	RTK	3.33	1.1129	0.40433	I
SKBR3	imatinib	cKIT/PDGFR/Abl	RTK	10	0.9912	0.28811	I
SKBR3	linifanib	VEGFR1/2/CFS1R/Flt3/Kit	RTK	0.04	1.1136	0.51758	I
SKBR3	linifanib	VEGFR1/2/CFS1R/Flt3/Kit	RTK	0.12	1.0764	0.10768	I
SKBR3	linifanib	VEGFR1/2/CFS1R/Flt3/Kit	RTK	0.37	1.1129	0.23319	I
SKBR3	linifanib	VEGFR1/2/CFS1R/Flt3/Kit	RTK	1.11	1.0973	0.26996	I
SKBR3	linifanib	VEGFR1/2/CFS1R/Flt3/Kit	RTK	3.33	1.091	1.0214	I
SKBR3	linsitinib	IGF1R/InsR	RTK	0.12	0.76515	0.14014	I
SKBR3	linsitinib	IGF1R/InsR	RTK	0.37	0.80593	0.39079	I
SKBR3	linsitinib	IGF1R/InsR	RTK	1.11	0.73922	0.13884	I
SKBR3	linsitinib	IGF1R/InsR	RTK	3.33	0.67838	1.1456	I
SKBR3	nilotinib	Abl/BCR-Abl/DDR	ECM	0.04	1.1	0.55247	I
SKBR3	nilotinib	Abl/BCR-Abl/DDR	ECM	0.12	1.1127	0.045989	I
SKBR3	nilotinib	Abl/BCR-Abl/DDR	ECM	0.37	1.1544	0.29772	I
SKBR3	nilotinib	Abl/BCR-Abl/DDR	ECM	1.11	1.1149	0.17272	I
SKBR3	nilotinib	Abl/BCR-Abl/DDR	ECM	3.33	1.083	1.2058	I
SKBR3	nintedanib	panVEGFR/FGFR/PDGFR	RTK	0.04	1.0944	0.060511	I
SKBR3	nintedanib	panVEGFR/FGFR/PDGFR	RTK	0.12	1.0168	1.0047	I
SKBR3	nintedanib	panVEGFR/FGFR/PDGFR	RTK	0.37	0.94692	0.26155	I
SKBR3	nintedanib	panVEGFR/FGFR/PDGFR	RTK	1.11	0.83523	0.54003	I
SKBR3	palbociclib	CDK4/6	CELL_CYCLE	0.04	0.8186	0.64161	I
SKBR3	palbociclib	CDK4/6	CELL_CYCLE	0.12	0.68349	0.0096079	I
SKBR3	roscovitine	Cdc2/CDK2/CDK5	CELL_CYCLE	0.04	1.0436	0.17294	I
SKBR3	roscovitine	Cdc2/CDK2/CDK5	CELL_CYCLE	0.12	1.0411	0.36538	I
SKBR3	roscovitine	Cdc2/CDK2/CDK5	CELL_CYCLE	0.37	0.97929	0.23734	I
SKBR3	roscovitine	Cdc2/CDK2/CDK5	CELL_CYCLE	1.11	0.85219	0.25251	I
SKBR3	ruxolitinib	JAK1/2	others	0.04	0.88178	0.19201	I
SKBR3	ruxolitinib	JAK1/2	others	0.12	0.90269	0.6114	I
SKBR3	ruxolitinib	JAK1/2	others	0.37	0.9216	0.71638	I
SKBR3	ruxolitinib	JAK1/2	others	1.11	0.91772	0.035712	I
SKBR3	ruxolitinib	JAK1/2	others	3.33	0.95794	1.0614	I
SKBR3	saracatinib	SRC/EGFR/LCK/YES	SRC_family	0.04	1.1488	0.11547	I
SKBR3	saracatinib	SRC/EGFR/LCK/YES	SRC_family	0.12	1.1155	0.59183	I
SKBR3	saracatinib	SRC/EGFR/LCK/YES	SRC_family	0.37	1.0012	0.74598	I
SKBR3	saracatinib	SRC/EGFR/LCK/YES	SRC_family	1.11	0.91569	0.72148	I
SKBR3	saracatinib	SRC/EGFR/LCK/YES	SRC_family	3.33	0.7629	0.79183	I
SKBR3	selumetinib	MEK	MEK/ERK	0.04	1.1386	1.0175	I
SKBR3	selumetinib	MEK	MEK/ERK	0.12	1.0368	0.75449	I
SKBR3	selumetinib	MEK	MEK/ERK	0.37	1.0439	0.10132	I
SKBR3	selumetinib	MEK	MEK/ERK	1.11	1.0196	0.99913	I
SKBR3	selumetinib	MEK	MEK/ERK	3.33	1.0214	0.26336	I
SKBR3	selumetinib	MEK	MEK/ERK	10	0.96869	0.88379	I
SKBR3	sorafenib	Raf/VEGFR/PDGFR/cKIT	MEK/ERK	0.04	0.90796	0.03575	I
SKBR3	sorafenib	Raf/VEGFR/PDGFR/cKIT	MEK/ERK	0.12	0.95354	0.42454	I
SKBR3	sorafenib	Raf/VEGFR/PDGFR/cKIT	MEK/ERK	0.37	0.99335	0.56716	I
SKBR3	sorafenib	Raf/VEGFR/PDGFR/cKIT	MEK/ERK	1.11	1.0262	0.33459	I
SKBR3	sorafenib	Raf/VEGFR/PDGFR/cKIT	MEK/ERK	3.33	1.0356	0.2068	I
SKBR3	vemurafenib	B-RAFV600E/C-RAF/B-RAF	MEK/ERK	0.04	1.0507	0.0020547	I
SKBR3	vemurafenib	B-RAFV600E/C-RAF/B-RAF	MEK/ERK	0.12	1.034	0.69357	I
SKBR3	vemurafenib	B-RAFV600E/C-RAF/B-RAF	MEK/ERK	0.37	1.0261	0.089952	I
SKBR3	vemurafenib	B-RAFV600E/C-RAF/B-RAF	MEK/ERK	1.11	1.0055	0.19462	I
SKBR3	vemurafenib	B-RAFV600E/C-RAF/B-RAF	MEK/ERK	3.33	0.9513	0.96321	I
SKBR3	vemurafenib	B-RAFV600E/C-RAF/B-RAF	MEK/ERK	10	0.80543	0.51425	I
SKBR3	withaferin-a	Vimentin/NF-kB	ECM	0.04	1.0446	0.14524	I
SKBR3	withaferin-a	Vimentin/NF-kB	ECM	0.04	1.0446	0.14524	I
SKBR3	withaferin-a	Vimentin/NF-kB	ECM	0.04	1.0446	0.071215	I
SKBR3	withaferin-a	Vimentin/NF-kB	ECM	0.04	1.0446	0.071215	I
SKBR3	withaferin-a	Vimentin/NF-kB	ECM	0.12	0.89208	0.15361	I
SKBR3	withaferin-a	Vimentin/NF-kB	ECM	0.12	0.89208	0.15361	I
SKBR3	withaferin-a	Vimentin/NF-kB	ECM	0.12	0.89208	0.4325	I
SKBR3	withaferin-a	Vimentin/NF-kB	ECM	0.12	0.89208	0.4325	I
SKBR3	Alpelisib	PI3KA	PI3K	0.04	0.89599	0.14913	I
SKBR3	Alpelisib	PI3KA	PI3K	0.12	0.81094	1.2663	I
SKBR3	Alpelisib	PI3KA	PI3K	0.37	0.67922	1.0711	I
BT20	A443654	AKT1/2/3	AKT	0.04	0.56843	1.5095	II
BT20	A443654	AKT1/2/3	AKT	0.37	0.010054	1.9805	II
BT20	A443654	AKT1/2/3	AKT	1.11	-0.17546	2.466	II
BT20	A443654	AKT1/2/3	AKT	3.33	-0.28637	1.6144	II
BT20	AKT-inhibitor-1-2	AKT	AKT	10	0.29088	1.3828	II
BT20	AT-7519	CDK1/2/4/9	CELL_CYCLE	1.11	-0.20671	2.3585	II
BT20	AT-7519	CDK1/2/4/9	CELL_CYCLE	10	-0.42209	4.0969	II
BT20	AZD-5438	CDK1/2/5/9/GSK3b	CELL_CYCLE	1.11	0.067486	1.4168	II
BT20	AZD-5438	CDK1/2/5/9/GSK3b	CELL_CYCLE	3.33	-0.11688	2.2426	II
BT20	AZD-5438	CDK1/2/5/9/GSK3b	CELL_CYCLE	10	-0.37192	2.0306	II
BT20	AZD-6482	PI3KA/G	PI3K	3.33	0.24538	1.8339	II
BT20	AZD-6482	PI3KA/G	PI3K	10	-0.091831	2.7447	II
BT20	AZD-8055	mTOR	mTOR	0.37	0.081607	1.5086	II
BT20	AZD-8055	mTOR	mTOR	1.11	0.05557	1.3962	II
BT20	AZD-8055	mTOR	mTOR	3.33	-0.0064546	1.3815	II
BT20	BI-2536	PLK1/2/3	CELL_CYCLE	0.12	-0.20315	1.7846	II
BT20	BI-2536	PLK1/2/3	CELL_CYCLE	1.11	-0.16302	1.6209	II
BT20	BMS-387032	CDK2	CELL_CYCLE	0.12	0.13447	1.8545	II
BT20	BMS-387032	CDK2	CELL_CYCLE	1.11	-0.32311	1.4418	II
BT20	BMS-387032	CDK2	CELL_CYCLE	3.33	-0.32951	2.1858	II
BT20	BX-912	PDK1	others	10	0.35519	2.025	II
BT20	CGP-60474	CDK	CELL_CYCLE	0.04	0.3196	3.4685	II
BT20	CGP-60474	CDK	CELL_CYCLE	0.04	0.3196	3.4685	II
BT20	CGP-60474	CDK	CELL_CYCLE	0.04	0.3196	2.4461	II
BT20	CGP-60474	CDK	CELL_CYCLE	0.04	0.3196	2.4461	II
BT20	CGP-60474	CDK	CELL_CYCLE	0.12	-0.20326	2.9508	II
BT20	CGP-60474	CDK	CELL_CYCLE	0.12	-0.20326	2.9508	II
BT20	CGP-60474	CDK	CELL_CYCLE	0.12	-0.20326	2.4179	II
BT20	CGP-60474	CDK	CELL_CYCLE	0.12	-0.20326	2.4179	II
BT20	CGP-60474	CDK	CELL_CYCLE	0.37	-0.29081	4.699	II
BT20	CGP-60474	CDK	CELL_CYCLE	0.37	-0.29081	2.2321	II
BT20	CGP-60474	CDK	CELL_CYCLE	1.11	-0.32317	2.2993	II
BT20	CGP-60474	CDK	CELL_CYCLE	1.11	-0.32317	1.9838	II
BT20	CGP-60474	CDK	CELL_CYCLE	3.33	-0.36952	Inf	II
BT20	CGP-60474	CDK	CELL_CYCLE	3.33	-0.36952	Inf	II
BT20	CGP-60474	CDK	CELL_CYCLE	3.33	-0.36952	2.3261	II
BT20	CGP-60474	CDK	CELL_CYCLE	3.33	-0.36952	2.3261	II
BT20	CGP-60474	CDK	CELL_CYCLE	10	-0.42951	3.8539	II
BT20	CGP-60474	CDK	CELL_CYCLE	10	-0.42951	2.098	II
BT20	CP466722	ATM, PI3K, PIKK	DNA_repair	10	0.58806	2.0353	II
BT20	CYT387	JAK1/2	others	3.33	0.57565	1.7747	II
BT20	CYT387	JAK1/2	others	10	0.063286	3.8539	II
BT20	GDC-0941	PI3KA/D	PI3K	10	-0.056022	1.7836	II
BT20	GDC-0980	PI3K/mTOR	PI3K	0.12	0.057195	1.3316	II
BT20	GDC-0980	PI3K/mTOR	PI3K	1.11	-0.13328	1.7055	II
BT20	GDC-0980	PI3K/mTOR	PI3K	10	-0.19641	2.5058	II
BT20	GSK-1059615	PI3K/mTOR	PI3K	0.37	0.19194	1.8435	II
BT20	GSK-1059615	PI3K/mTOR	PI3K	0.37	0.19194	1.8435	II
BT20	GSK-1059615	PI3K/mTOR	PI3K	1.11	-0.2214	1.8748	II
BT20	GSK-1059615	PI3K/mTOR	PI3K	1.11	-0.2214	1.8748	II
BT20	GSK-1059615	PI3K/mTOR	PI3K	3.33	-0.3523	2.5229	II
BT20	GSK-1059615	PI3K/mTOR	PI3K	3.33	-0.3523	2.5229	II
BT20	GSK-1059615	PI3K/mTOR	PI3K	3.33	-0.3523	1.6341	II
BT20	GSK-1059615	PI3K/mTOR	PI3K	3.33	-0.3523	1.6341	II
BT20	GSK-1059615	PI3K/mTOR	PI3K	10	-0.43985	1.9698	II
BT20	GSK-1059615	PI3K/mTOR	PI3K	10	-0.43985	1.9698	II
BT20	GSK-2126458	PI3K/mTOR	PI3K	0.04	-0.090863	1.6513	II
BT20	GSK-2126458	PI3K/mTOR	PI3K	0.12	-0.14536	1.4505	II
BT20	GSK-2126458	PI3K/mTOR	PI3K	0.37	-0.22211	1.4549	II
BT20	GSK-2126458	PI3K/mTOR	PI3K	1.11	-0.28443	1.3661	II
BT20	GSK-2126458	PI3K/mTOR	PI3K	3.33	-0.32005	1.5319	II
BT20	GSK-690693	AKT	AKT	3.33	0.45266	1.4085	II
BT20	JNK-9L	JNK2/3	MAPK	0.37	0.5882	1.4074	II
BT20	JNK-9L	JNK2/3	MAPK	1.11	0.21615	2.0223	II
BT20	JNK-9L	JNK2/3	MAPK	10	-0.22088	1.5302	II
BT20	KIN001-043	GSK3b	others	10	0.47007	1.3333	II
BT20	LDN-193189	ALK2/3	RTK	1.11	0.64534	1.3397	II
BT20	LDN-193189	ALK2/3	RTK	3.33	-0.080002	2.0026	II
BT20	LDN-193189	ALK2/3	RTK	10	-0.50703	1.871	II
BT20	NVP-AUY922	HSP90	chaperone	1.11	-0.03817	1.3231	II
BT20	NVP-AUY922	HSP90	chaperone	10	-0.014924	1.7404	II
BT20	NVP-BEZ235	PI3K/mTOR/ATR	PI3K	0.37	0.066208	1.644	II
BT20	NVP-BEZ235	PI3K/mTOR/ATR	PI3K	3.33	0.055027	1.3932	II
BT20	NVP-BEZ235	PI3K/mTOR/ATR	PI3K	10	0.10263	2.699	II
BT20	PD-184352	MEK	MEK/ERK	10	0.28921	1.3428	II
BT20	PF-431396	FAK/PYK2	ECM	3.33	0.038869	2.7645	II
BT20	PF-431396	FAK/PYK2	ECM	10	-0.18967	3.5229	II
BT20	PF-477736	Chk1	DNA_repair	10	0.1286	1.5556	II
BT20	PF-562271	FAK/PYK2/CDK2/3	ECM	10	-0.21181	1.8333	II
BT20	PHA-793887	CDK2/5/7	CELL_CYCLE	10	-0.21943	1.9983	II
BT20	PI-103	PI3K/mTOR	PI3K	0.37	0.35689	1.551	II
BT20	PI-103	PI3K/mTOR	PI3K	3.33	-0.055248	1.656	II
BT20	PIK-93	PI3K	PI3K	10	0.09543	2.983	II
BT20	QL-X-138	mTOR/PI3K/EGFR	mTOR	10	-0.22162	1.608	II
BT20	QL-XII-47	BTK	others	0.37	0.35144	2.4179	II
BT20	QL-XII-47	BTK	others	1.11	0.067125	2.2048	II
BT20	QL-XII-47	BTK	others	3.33	-0.13467	3.0458	II
BT20	SAR-245408	PI3KA/D/G	PI3K	10	0.14928	1.3198	II
BT20	TG-101348	JAK2	others	3.33	0.62944	1.6379	II
BT20	TG-101348	JAK2	others	10	-0.1411	4.699	II
BT20	TWS-119	GSK3b	others	10	0.012894	1.9031	II
BT20	WH-4-025	Lck/Src	SRC_family	1.11	0.24307	1.569	II
BT20	WH-4-025	Lck/Src	SRC_family	3.33	0.13588	1.5036	II
BT20	WH-4-025	Lck/Src	SRC_family	10	-0.24646	2.7496	II
BT20	WZ-3105	EGFR (mutants)	ErbB	1.11	-0.20659	1.791	II
BT20	WZ-3105	EGFR (mutants)	ErbB	3.33	NaN	2.3242	II
BT20	WZ-3105	EGFR (mutants)	ErbB	10	-0.32804	2.3809	II
BT20	XMD16-144	Abl/RTKs/PLK/ERK5	ECM	1.11	0.052053	1.9252	II
BT20	XMD16-144	Abl/RTKs/PLK/ERK5	ECM	3.33	0.048689	1.5616	II
BT20	XMD16-144	Abl/RTKs/PLK/ERK5	ECM	10	-0.078974	3.301	II
BT20	YM-201636	PIP5K	others	10	0.048254	1.8775	II
BT20	ZSTK-474	PI3K	PI3K	3.33	0.076367	1.3686	II
BT20	alvocidib	CDK1/2/4/6	CELL_CYCLE	0.04	0.32423	1.9179	II
BT20	alvocidib	CDK1/2/4/6	CELL_CYCLE	0.12	-0.087803	2.3063	II
BT20	alvocidib	CDK1/2/4/6	CELL_CYCLE	0.37	-0.25115	2.2048	II
BT20	alvocidib	CDK1/2/4/6	CELL_CYCLE	1.11	-0.35024	2.1261	II
BT20	alvocidib	CDK1/2/4/6	CELL_CYCLE	3.33	-0.33871	2.2924	II
BT20	buparlisib	PI3K	PI3K	0.37	0.50081	1.4627	II
BT20	buparlisib	PI3K	PI3K	10	-0.34634	1.9073	II
BT20	canertinib	EGFR/ErbbB2	ErbB	10	-0.12954	1.8459	II
BT20	celastrol	proteasome	others	1.11	0.27776	2.1343	II
BT20	celastrol	proteasome	others	3.33	-0.26531	2.0585	II
BT20	celastrol	proteasome	others	10	-0.40824	1.783	II
BT20	dasatinib	Abl/Src/EPH/	ECM	3.33	-0.084982	1.7696	II
BT20	dasatinib	Abl/Src/EPH/	ECM	3.33	-0.084982	1.7696	II
BT20	dasatinib	Abl/Src/EPH/	ECM	10	-0.16305	1.7423	II
BT20	dasatinib	Abl/Src/EPH/	ECM	10	-0.16305	1.7423	II
BT20	dovitinib	c-Kit/FLT3/FGFR1/3/VEGFR1-4	RTK	3.33	0.21899	1.6874	II
BT20	dovitinib	c-Kit/FLT3/FGFR1/3/VEGFR1-4	RTK	10	0.15641	1.5056	II
BT20	foretinib	cMet/KDR	RTK	3.33	-0.019182	1.8496	II
BT20	foretinib	cMet/KDR	RTK	10	-0.12426	1.3318	II
BT20	geldanamycin	HSP90	chaperone	0.04	0.26177	2.2676	II
BT20	geldanamycin	HSP90	chaperone	0.04	0.26177	2.2676	II
BT20	geldanamycin	HSP90	chaperone	0.12	0.0098399	1.9101	II
BT20	geldanamycin	HSP90	chaperone	0.12	0.0098399	1.9101	II
BT20	geldanamycin	HSP90	chaperone	0.37	-0.051296	1.908	II
BT20	geldanamycin	HSP90	chaperone	0.37	-0.051296	1.908	II
BT20	geldanamycin	HSP90	chaperone	1.11	-0.051794	3.5528	II
BT20	geldanamycin	HSP90	chaperone	1.11	-0.051794	3.5528	II
BT20	geldanamycin	HSP90	chaperone	3.33	-0.11418	2.7959	II
BT20	geldanamycin	HSP90	chaperone	3.33	-0.11418	2.7959	II
BT20	geldanamycin	HSP90	chaperone	10	-0.23765	4.699	II
BT20	geldanamycin	HSP90	chaperone	10	-0.23765	4.699	II
BT20	geldanamycin	HSP90	chaperone	10	-0.23765	1.9031	II
BT20	geldanamycin	HSP90	chaperone	10	-0.23765	1.9031	II
BT20	mitoxantrone	TopoII	DNA_repair	0.12	0.049359	1.3623	II
BT20	mitoxantrone	TopoII	DNA_repair	0.12	0.049359	1.3623	II
BT20	mitoxantrone	TopoII	DNA_repair	1.11	-0.20465	2.0706	II
BT20	mitoxantrone	TopoII	DNA_repair	1.11	-0.20465	2.0706	II
BT20	mitoxantrone	TopoII	DNA_repair	3.33	-0.24281	2.0883	II
BT20	mitoxantrone	TopoII	DNA_repair	3.33	-0.24281	2.0883	II
BT20	mitoxantrone	TopoII	DNA_repair	10	-0.46108	2.8013	II
BT20	mitoxantrone	TopoII	DNA_repair	10	-0.46108	2.8013	II
BT20	mitoxantrone	TopoII	DNA_repair	10	-0.46108	1.353	II
BT20	mitoxantrone	TopoII	DNA_repair	10	-0.46108	1.353	II
BT20	neratinib	EGFR/ERBB2	ErbB	10	0.30114	1.3077	II
BT20	nilotinib	Abl/BCR-Abl/DDR	ECM	10	0.018147	Inf	II
BT20	radicicol	HSP90	chaperone	0.37	0.11473	1.7091	II
BT20	radicicol	HSP90	chaperone	0.37	0.11473	1.7091	II
BT20	radicicol	HSP90	chaperone	1.11	-0.017565	1.5385	II
BT20	radicicol	HSP90	chaperone	1.11	-0.017565	1.5385	II
BT20	radicicol	HSP90	chaperone	1.11	-0.017565	1.6144	II
BT20	radicicol	HSP90	chaperone	1.11	-0.017565	1.6144	II
BT20	radicicol	HSP90	chaperone	3.33	-0.05984	2.8996	II
BT20	radicicol	HSP90	chaperone	3.33	-0.05984	2.8996	II
BT20	radicicol	HSP90	chaperone	3.33	-0.05984	1.7809	II
BT20	radicicol	HSP90	chaperone	3.33	-0.05984	1.7809	II
BT20	radicicol	HSP90	chaperone	10	-0.16294	4.699	II
BT20	radicicol	HSP90	chaperone	10	-0.16294	4.699	II
BT20	radicicol	HSP90	chaperone	10	-0.16294	1.9136	II
BT20	radicicol	HSP90	chaperone	10	-0.16294	1.9136	II
BT20	saracatinib	SRC/EGFR/LCK/YES	SRC_family	3.33	0.62136	1.4034	II
BT20	sorafenib	Raf/VEGFR/PDGFR/cKIT	MEK/ERK	10	0.42877	1.8703	II
BT20	torin-1	mTOR/DNA-PK	mTOR	0.12	0.11039	1.5217	II
BT20	torin-1	mTOR/DNA-PK	mTOR	10	-0.25058	2.1079	II
BT20	torin-2	mTOR	mTOR	0.04	-0.021859	1.4783	II
BT20	torin-2	mTOR	mTOR	0.12	-0.069513	1.9266	II
BT20	torin-2	mTOR	mTOR	0.37	-0.1278	2.2472	II
BT20	torin-2	mTOR	mTOR	1.11	NaN	1.4597	II
BT20	torin-2	mTOR	mTOR	3.33	-0.2866	2.4045	II
BT20	torin-2	mTOR	mTOR	10	NaN	1.6021	II
BT20	withaferin-a	Vimentin/NF-kB	ECM	1.11	-0.10529	1.5157	II
BT20	withaferin-a	Vimentin/NF-kB	ECM	1.11	-0.10529	1.5157	II
BT20	withaferin-a	Vimentin/NF-kB	ECM	1.11	-0.10529	2.6162	II
BT20	withaferin-a	Vimentin/NF-kB	ECM	1.11	-0.10529	2.6162	II
BT20	withaferin-a	Vimentin/NF-kB	ECM	3.33	-0.34477	2.5114	II
BT20	withaferin-a	Vimentin/NF-kB	ECM	3.33	-0.34477	2.5114	II
BT20	withaferin-a	Vimentin/NF-kB	ECM	3.33	-0.34477	2.4342	II
BT20	withaferin-a	Vimentin/NF-kB	ECM	3.33	-0.34477	2.4342	II
BT20	withaferin-a	Vimentin/NF-kB	ECM	10	-0.28295	1.3784	II
BT20	withaferin-a	Vimentin/NF-kB	ECM	10	-0.28295	1.3784	II
BT20	Alpelisib	PI3KA	PI3K	1.11	0.55278	2.7122	II
BT20	Alpelisib	PI3KA	PI3K	3.33	0.12256	2.5143	II
BT20	Alpelisib	PI3KA	PI3K	10	-0.15681	4.699	II
HS578T	A443654	AKT1/2/3	AKT	0.37	-0.076153	2.7959	II
HS578T	A443654	AKT1/2/3	AKT	1.11	-0.22441	3.284	II
HS578T	A443654	AKT1/2/3	AKT	3.33	NaN	3.3768	II
HS578T	A443654	AKT1/2/3	AKT	10	NaN	3.284	II
HS578T	AKT-inhibitor-1-2	AKT	AKT	10	0.38815	2.0991	II
HS578T	AT-7519	CDK1/2/4/9	CELL_CYCLE	0.12	0.56406	2.383	II
HS578T	AT-7519	CDK1/2/4/9	CELL_CYCLE	0.37	-0.10161	3.3565	II
HS578T	AT-7519	CDK1/2/4/9	CELL_CYCLE	1.11	-0.13975	3.5528	II
HS578T	AT-7519	CDK1/2/4/9	CELL_CYCLE	3.33	-0.24193	3.6198	II
HS578T	AT-7519	CDK1/2/4/9	CELL_CYCLE	10	NaN	3.9208	II
HS578T	AZD-5438	CDK1/2/5/9/GSK3b	CELL_CYCLE	0.37	0.27447	2.2596	II
HS578T	AZD-5438	CDK1/2/5/9/GSK3b	CELL_CYCLE	1.11	-0.012885	2.5686	II
HS578T	AZD-5438	CDK1/2/5/9/GSK3b	CELL_CYCLE	3.33	-0.10351	3.3372	II
HS578T	AZD-5438	CDK1/2/5/9/GSK3b	CELL_CYCLE	10	NaN	3.7959	II
HS578T	AZD-6482	PI3KA/G	PI3K	10	0.33741	1.315	II
HS578T	AZD-7762	Chk1/2	DNA_repair	0.37	-0.010722	1.3817	II
HS578T	AZD-7762	Chk1/2	DNA_repair	3.33	-0.1869	1.8788	II
HS578T	AZD-7762	Chk1/2	DNA_repair	10	NaN	3.1192	II
HS578T	AZD-8055	mTOR	mTOR	0.04	0.25468	1.4515	II
HS578T	AZD-8055	mTOR	mTOR	0.12	0.18663	2.4413	II
HS578T	AZD-8055	mTOR	mTOR	0.37	0.17629	2.1688	II
HS578T	AZD-8055	mTOR	mTOR	1.11	0.15994	1.6216	II
HS578T	AZD-8055	mTOR	mTOR	3.33	0.1112	1.4288	II
HS578T	AZD-8055	mTOR	mTOR	10	-0.21984	2.0685	II
HS578T	AZD-8330	MEK	MEK/ERK	0.04	0.2439	2.4895	II
HS578T	AZD-8330	MEK	MEK/ERK	0.12	0.21234	1.516	II
HS578T	AZD-8330	MEK	MEK/ERK	0.37	0.21685	1.8013	II
HS578T	AZD-8330	MEK	MEK/ERK	3.33	0.21714	1.3647	II
HS578T	BI-2536	PLK1/2/3	CELL_CYCLE	0.37	-0.097156	2.0862	II
HS578T	BI-2536	PLK1/2/3	CELL_CYCLE	1.11	-0.068693	2.383	II
HS578T	BI-2536	PLK1/2/3	CELL_CYCLE	3.33	-0.058205	1.6951	II
HS578T	BI-2536	PLK1/2/3	CELL_CYCLE	10	-0.12535	2.6536	II
HS578T	BMS-345541	IKK1/2	others	10	NaN	2.8794	II
HS578T	BMS-387032	CDK2	CELL_CYCLE	0.12	-0.12318	2.9586	II
HS578T	BMS-387032	CDK2	CELL_CYCLE	0.37	-0.14618	3.7447	II
HS578T	BMS-387032	CDK2	CELL_CYCLE	1.11	-0.15477	3.9208	II
HS578T	BMS-387032	CDK2	CELL_CYCLE	3.33	-0.13731	4.2218	II
[truncated: 2,649 more rows]
