# Supplementary material for: Common and cell-type specific responses to anti-cancer drugs revealed by high throughput transcript profiling
Source: Nat Commun. 2017 Oct 30;8:1186. doi: 10.1038/s41467-017-01383-w (PMC5662764; doi:10.1038/s41467-017-01383-w)
Supplement: Supplementary file 7 — Supplementary Data 4 [file 41467_2017_1383_MOESM7_ESM.txt]

Cell line	Drug Name	Nominal target	Target class	Concentration	GR value (72h)	SCS	Response class
BT20	AKT-inhibitor-1-2	AKT	AKT	0.04	0.831	0.049285	I
BT20	AKT-inhibitor-1-2	AKT	AKT	0.12	0.85121	0.50878	I
BT20	AKT-inhibitor-1-2	AKT	AKT	0.37	0.92069	0.24884	I
BT20	AKT-inhibitor-1-2	AKT	AKT	1.11	0.84884	0.086546	I
BT20	AKT-inhibitor-1-2	AKT	AKT	3.33	0.87238	0.61233	I
BT20	AS-601245	JNK	MAPK	0.04	0.99173	0.10084	I
BT20	AS-601245	JNK	MAPK	0.12	0.98194	0.0984	I
BT20	AS-601245	JNK	MAPK	0.37	0.98531	0.059852	I
BT20	AS-601245	JNK	MAPK	1.11	0.89389	0.23079	I
BT20	AS-601245	JNK	MAPK	3.33	0.72195	0.13276	I
BT20	AT-7519	CDK1/2/4/9	CELL_CYCLE	0.04	0.89097	0.33821	I
BT20	AZD-5438	CDK1/2/5/9/GSK3b	CELL_CYCLE	0.04	0.88403	0.28711	I
BT20	AZD-6482	PI3KA/G	PI3K	0.04	0.97367	0.49678	I
BT20	AZD-6482	PI3KA/G	PI3K	0.12	0.89508	0.50362	I
BT20	AZD-6482	PI3KA/G	PI3K	0.37	0.75828	0.84254	I
BT20	AZD-7762	Chk1/2	DNA_repair	0.04	1.0539	0.46926	I
BT20	AZD-7762	Chk1/2	DNA_repair	0.12	0.87369	0.74555	I
BT20	AZD-8330	MEK	MEK/ERK	0.04	0.68505	0.77155	I
BT20	AZD-8330	MEK	MEK/ERK	0.12	0.74116	1.2576	I
BT20	AZD-8330	MEK	MEK/ERK	3.33	0.78624	1.2027	I
BT20	BMS-345541	IKK1/2	others	0.04	1.007	0.24487	I
BT20	BMS-345541	IKK1/2	others	0.12	0.9683	0.31825	I
BT20	BMS-345541	IKK1/2	others	0.37	0.95212	0.26251	I
BT20	BMS-345541	IKK1/2	others	1.11	0.84713	0.39077	I
BT20	BMS-345541	IKK1/2	others	3.33	0.778	1.0806	I
BT20	BMS-387032	CDK2	CELL_CYCLE	0.04	0.88462	0.47281	I
BT20	BX-912	PDK1	others	0.04	0.89642	0.92518	I
BT20	BX-912	PDK1	others	0.12	0.94321	0.096281	I
BT20	BX-912	PDK1	others	0.37	0.93636	0.056812	I
BT20	BX-912	PDK1	others	1.11	0.93945	0.46226	I
BT20	BX-912	PDK1	others	3.33	0.83926	0.25088	I
BT20	CHIR-99021	GSK3b	others	0.04	0.91472	0.12627	I
BT20	CHIR-99021	GSK3b	others	0.12	0.93202	0.12588	I
BT20	CHIR-99021	GSK3b	others	0.37	0.95935	0.53316	I
BT20	CHIR-99021	GSK3b	others	1.11	1.0048	1.1025	I
BT20	CHIR-99021	GSK3b	others	3.33	1.0056	0.93764	I
BT20	CP-724714	ErbB2	ErbB	0.04	0.92832	0.57385	I
BT20	CP-724714	ErbB2	ErbB	0.12	0.91786	0.14138	I
BT20	CP-724714	ErbB2	ErbB	0.37	0.89227	0.3207	I
BT20	CP-724714	ErbB2	ErbB	1.11	0.80464	0.12712	I
BT20	CP-724714	ErbB2	ErbB	3.33	0.76665	0.12349	I
BT20	CP466722	ATM, PI3K, PIKK	DNA_repair	0.04	1.0704	0.21083	I
BT20	CP466722	ATM, PI3K, PIKK	DNA_repair	0.12	1.0325	0.17007	I
BT20	CP466722	ATM, PI3K, PIKK	DNA_repair	0.37	1.0117	0.1431	I
BT20	CP466722	ATM, PI3K, PIKK	DNA_repair	1.11	1.0201	0.36542	I
BT20	CP466722	ATM, PI3K, PIKK	DNA_repair	3.33	0.95363	0.5865	I
BT20	CYT387	JAK1/2	others	0.04	0.92612	0.48479	I
BT20	CYT387	JAK1/2	others	0.12	0.87108	0.20894	I
BT20	CYT387	JAK1/2	others	0.37	0.83722	0.086801	I
BT20	CYT387	JAK1/2	others	1.11	0.7475	0.57922	I
BT20	GDC-0941	PI3KA/D	PI3K	0.04	0.71698	0.36217	I
BT20	GDC-0941	PI3KA/D	PI3K	0.12	0.68894	0.86857	I
BT20	GSK-1059615	PI3K/mTOR	PI3K	0.04	0.93449	0.2024	I
BT20	GSK-1059615	PI3K/mTOR	PI3K	0.04	0.93449	0.45635	I
BT20	GSK-1059615	PI3K/mTOR	PI3K	0.04	0.93449	0.2024	I
BT20	GSK-1059615	PI3K/mTOR	PI3K	0.04	0.93449	0.45635	I
BT20	GSK-1904529A	IGF1R/InsR	RTK	0.04	0.82115	0.02027	I
BT20	GSK-1904529A	IGF1R/InsR	RTK	0.12	0.9021	0.15725	I
BT20	GSK-1904529A	IGF1R/InsR	RTK	0.37	0.91569	0.21019	I
BT20	GSK-1904529A	IGF1R/InsR	RTK	1.11	0.9366	0.34818	I
BT20	GSK-1904529A	IGF1R/InsR	RTK	3.33	0.96068	0.22591	I
BT20	GSK-1904529A	IGF1R/InsR	RTK	10	0.99947	0.37319	I
BT20	GSK-690693	AKT	AKT	0.04	0.81814	0.67898	I
BT20	GW-843682X	PLK1/3	CELL_CYCLE	0.04	0.85292	0.018916	I
BT20	HG-5-113-01	Abl/RTKs/FAK1/LOK/SLK	ECM	0.04	0.95297	0.12394	I
BT20	HG-5-113-01	Abl/RTKs/FAK1/LOK/SLK	ECM	0.12	0.88351	0.058101	I
BT20	HG-5-113-01	Abl/RTKs/FAK1/LOK/SLK	ECM	0.37	0.78513	0.31308	I
BT20	HG-5-88-01	EGFR/FAK1/IGF1R/INSR/	ErbB	0.04	0.74694	0.16522	I
BT20	HG-5-88-01	EGFR/FAK1/IGF1R/INSR/	ErbB	0.12	0.92128	0.029393	I
BT20	HG-5-88-01	EGFR/FAK1/IGF1R/INSR/	ErbB	0.37	0.93715	0.19908	I
BT20	HG-5-88-01	EGFR/FAK1/IGF1R/INSR/	ErbB	1.11	0.8867	0.13297	I
BT20	HG-5-88-01	EGFR/FAK1/IGF1R/INSR/	ErbB	3.33	0.84568	0.75257	I
BT20	HG-6-64-01	EGFR/KIT/EPH/ErbB2/Abl/	ErbB	0.04	1.0402	0.71467	I
BT20	HG-6-64-01	EGFR/KIT/EPH/ErbB2/Abl/	ErbB	0.12	0.92934	0.5225	I
BT20	HG-6-64-01	EGFR/KIT/EPH/ErbB2/Abl/	ErbB	0.37	0.84698	1.2107	I
BT20	JNK-9L	JNK2/3	MAPK	0.04	0.81391	0.30152	I
BT20	JNK-9L	JNK2/3	MAPK	0.12	0.79519	0.31515	I
BT20	JW-7-24-1	TAOK/PI3K	MAPK	0.04	0.79725	0.21645	I
BT20	JW-7-24-1	TAOK/PI3K	MAPK	0.12	0.87572	0.47431	I
BT20	JW-7-24-1	TAOK/PI3K	MAPK	0.37	0.82156	0.56174	I
BT20	KIN001-043	GSK3b	others	0.04	0.97125	1.2746	I
BT20	KIN001-043	GSK3b	others	0.12	0.94057	0.95892	I
BT20	KIN001-043	GSK3b	others	0.37	0.94665	1.219	I
BT20	LDN-193189	ALK2/3	RTK	0.04	0.99434	0.18877	I
BT20	LDN-193189	ALK2/3	RTK	0.12	0.9052	0.52631	I
BT20	MK-2206	Akt1/2/3	AKT	0.04	0.97422	0.64321	I
BT20	MK-2206	Akt1/2/3	AKT	0.12	0.90201	0.66946	I
BT20	MK-2206	Akt1/2/3	AKT	0.37	0.67821	0.52011	I
BT20	NU-7441	DNA-PK	DNA_repair	0.04	1.0568	0.0086321	I
BT20	NU-7441	DNA-PK	DNA_repair	0.12	1.0193	0.17195	I
BT20	NU-7441	DNA-PK	DNA_repair	0.37	0.9978	0.78915	I
BT20	NU-7441	DNA-PK	DNA_repair	1.11	0.95832	0.92606	I
BT20	NU-7441	DNA-PK	DNA_repair	3.33	0.85331	1.0502	I
BT20	NVP-AEW541	IGF1R/InsR	RTK	0.04	1.0237	0.091869	I
BT20	NVP-AEW541	IGF1R/InsR	RTK	0.12	1.0245	0.052792	I
BT20	NVP-AEW541	IGF1R/InsR	RTK	0.37	1.0324	0.087172	I
BT20	NVP-AEW541	IGF1R/InsR	RTK	1.11	1.0049	0.15616	I
BT20	NVP-AEW541	IGF1R/InsR	RTK	3.33	1.0268	0.26171	I
BT20	NVP-TAE684	ALK2/3	RTK	0.04	1.0366	0.29633	I
BT20	NVP-TAE684	ALK2/3	RTK	0.12	0.7763	0.2917	I
BT20	NVP-TAE684	ALK2/3	RTK	0.37	0.97229	0.50202	I
BT20	NVP-TAE684	ALK2/3	RTK	1.11	0.82867	0.48852	I
BT20	OSI-027	mTORC1/2	mTOR	0.04	1.0074	0.6794	I
BT20	PD-0325901	MEK	MEK/ERK	0.04	0.90653	0.65639	I
BT20	PD-0325901	MEK	MEK/ERK	0.04	0.90653	0.97241	I
BT20	PD-0325901	MEK	MEK/ERK	0.04	0.90653	0.65639	I
BT20	PD-0325901	MEK	MEK/ERK	0.04	0.90653	0.97241	I
BT20	PD-0325901	MEK	MEK/ERK	0.12	0.86437	0.6728	I
BT20	PD-0325901	MEK	MEK/ERK	0.12	0.86437	0.6728	I
BT20	PD-0325901	MEK	MEK/ERK	1.11	0.70807	0.74429	I
BT20	PD-0325901	MEK	MEK/ERK	1.11	0.70807	0.74429	I
BT20	PD-173074	FGFR1	RTK	0.04	1.0981	0.075772	I
BT20	PD-173074	FGFR1	RTK	0.12	1.0818	0.00066933	I
BT20	PD-173074	FGFR1	RTK	0.37	1.094	0.12805	I
BT20	PD-173074	FGFR1	RTK	1.11	1.1396	0.12916	I
BT20	PD-173074	FGFR1	RTK	3.33	1.1614	0.31174	I
BT20	PD-173074	FGFR1	RTK	10	0.85308	0.8755	I
BT20	PD-184352	MEK	MEK/ERK	0.04	1.0453	0.88975	I
BT20	PD-184352	MEK	MEK/ERK	0.12	1.0322	0.93278	I
BT20	PD-184352	MEK	MEK/ERK	0.37	1.0054	0.91678	I
BT20	PD-184352	MEK	MEK/ERK	1.11	0.98683	1.0016	I
BT20	PF-431396	FAK/PYK2	ECM	0.04	0.90216	0.09852	I
BT20	PF-431396	FAK/PYK2	ECM	0.12	0.76252	0.44336	I
BT20	PF-477736	Chk1	DNA_repair	0.04	0.88635	0.37518	I
BT20	PF-477736	Chk1	DNA_repair	0.12	0.96045	0.0012264	I
BT20	PF-477736	Chk1	DNA_repair	0.37	0.95381	0.91757	I
BT20	PF-477736	Chk1	DNA_repair	1.11	0.93093	0.51744	I
BT20	PF-562271	FAK/PYK2/CDK2/3	ECM	0.04	0.92113	0.24344	I
BT20	PF-562271	FAK/PYK2/CDK2/3	ECM	0.12	0.87856	0.19291	I
BT20	PF-562271	FAK/PYK2/CDK2/3	ECM	0.37	0.8145	0.56139	I
BT20	PHA-665752	cMET	RTK	0.04	1.017	0.073246	I
BT20	PHA-665752	cMET	RTK	0.12	1.0109	0.064644	I
BT20	PHA-665752	cMET	RTK	0.37	1.0027	0.22859	I
BT20	PHA-665752	cMET	RTK	1.11	0.97596	0.46663	I
BT20	PHA-665752	cMET	RTK	3.33	0.97274	0.12444	I
BT20	PI-103	PI3K/mTOR	PI3K	0.04	0.94866	0.1939	I
BT20	PI-103	PI3K/mTOR	PI3K	0.12	0.72311	1.0076	I
BT20	PIK-93	PI3K	PI3K	0.04	1.0243	0.72331	I
BT20	PIK-93	PI3K	PI3K	0.12	1.0233	0.058986	I
BT20	PIK-93	PI3K	PI3K	0.37	1.0482	0.44899	I
BT20	PIK-93	PI3K	PI3K	1.11	0.97255	0.10221	I
BT20	PIK-93	PI3K	PI3K	3.33	0.74627	0.54519	I
BT20	PLX-4720	B-RafV600E	MEK/ERK	0.04	1.0144	0.2446	I
BT20	PLX-4720	B-RafV600E	MEK/ERK	0.12	0.98776	0.3508	I
BT20	PLX-4720	B-RafV600E	MEK/ERK	0.37	0.9591	0.55139	I
BT20	PLX-4720	B-RafV600E	MEK/ERK	1.11	0.88211	0.30938	I
BT20	PLX-4720	B-RafV600E	MEK/ERK	3.33	0.68492	0.34704	I
BT20	QL-X-138	mTOR/PI3K/EGFR	mTOR	0.04	0.72662	0.68677	I
BT20	QL-X-138	mTOR/PI3K/EGFR	mTOR	0.12	0.72641	0.761	I
BT20	SAR-245408	PI3KA/D/G	PI3K	0.04	1.0731	0.75281	I
BT20	SAR-245408	PI3KA/D/G	PI3K	0.12	1.0511	0.25716	I
BT20	SAR-245408	PI3KA/D/G	PI3K	0.37	0.99887	0.16817	I
BT20	SAR-245408	PI3KA/D/G	PI3K	1.11	0.96401	0.74347	I
BT20	SAR-245408	PI3KA/D/G	PI3K	3.33	0.8468	0.43227	I
BT20	SB590885	BRAF	MEK/ERK	0.04	1.0136	0.82693	I
BT20	SB590885	BRAF	MEK/ERK	0.12	0.99522	1.0232	I
BT20	SB590885	BRAF	MEK/ERK	0.37	1.0052	0.93367	I
BT20	SB590885	BRAF	MEK/ERK	3.33	1.0343	1.1046	I
BT20	SU-11274	cMET	RTK	0.04	1.0616	0.51505	I
BT20	SU-11274	cMET	RTK	0.12	1.0442	0.13544	I
BT20	SU-11274	cMET	RTK	0.37	1.0035	0.62746	I
BT20	SU-11274	cMET	RTK	1.11	0.92171	0.47672	I
BT20	SU-11274	cMET	RTK	3.33	0.81856	0.72184	I
BT20	TG-101348	JAK2	others	0.04	1.0423	0.1152	I
BT20	TG-101348	JAK2	others	0.12	0.96926	0.31297	I
BT20	TG-101348	JAK2	others	0.37	0.93407	0.55468	I
BT20	TG-101348	JAK2	others	1.11	0.8229	1.2121	I
BT20	TGX-221	PI3KB	PI3K	0.04	0.91412	0.16596	I
BT20	TGX-221	PI3KB	PI3K	0.12	0.95401	0.052625	I
BT20	TGX-221	PI3KB	PI3K	0.37	1.0061	0.26005	I
BT20	TGX-221	PI3KB	PI3K	1.11	1.0185	0.44218	I
BT20	TGX-221	PI3KB	PI3K	3.33	1.0556	0.13925	I
BT20	TGX-221	PI3KB	PI3K	10	1.0487	0.37698	I
BT20	THZ-2-98-01	unknown	others	0.04	0.87908	0.21043	I
BT20	THZ-2-98-01	unknown	others	0.12	0.92154	0.48871	I
BT20	THZ-2-98-01	unknown	others	0.37	0.99908	0.84539	I
BT20	TWS-119	GSK3b	others	0.04	1.0174	0.047353	I
BT20	TWS-119	GSK3b	others	0.12	0.99363	0.42001	I
BT20	TWS-119	GSK3b	others	0.37	0.97124	0.97086	I
BT20	TWS-119	GSK3b	others	1.11	0.8851	1.1516	I
BT20	WH-4-025	Lck/Src	SRC_family	0.04	0.97764	1.126	I
BT20	WH-4-025	Lck/Src	SRC_family	0.12	0.74176	1.1317	I
BT20	WZ-4-145	DDR1/2	RTK	0.04	0.78747	0.9673	I
BT20	XMD-1150	PLK4/Erk5/LRRK2	CELL_CYCLE	0.04	0.8852	0.2168	I
BT20	XMD-1150	PLK4/Erk5/LRRK2	CELL_CYCLE	0.12	0.84973	0.48766	I
BT20	XMD-1150	PLK4/Erk5/LRRK2	CELL_CYCLE	0.37	0.80324	1.2172	I
BT20	XMD-1150	PLK4/Erk5/LRRK2	CELL_CYCLE	1.11	0.72232	0.8066	I
BT20	XMD11-85H	HDAC	others	0.04	0.78299	0.41191	I
BT20	XMD11-85H	HDAC	others	0.12	0.94752	0.092427	I
BT20	XMD11-85H	HDAC	others	0.37	0.9332	0.23989	I
BT20	XMD11-85H	HDAC	others	1.11	0.93566	0.31533	I
BT20	XMD11-85H	HDAC	others	3.33	0.88796	0.6109	I
BT20	XMD11-85H	HDAC	others	10	0.73415	1.1707	I
BT20	XMD16-144	Abl/RTKs/PLK/ERK5	ECM	0.04	0.84226	0.47532	I
BT20	Y-39983	Aurora A/B/ JAK2/3	CELL_CYCLE	0.04	0.99423	0.27458	I
BT20	Y-39983	Aurora A/B/ JAK2/3	CELL_CYCLE	0.12	1.0132	0.23663	I
BT20	Y-39983	Aurora A/B/ JAK2/3	CELL_CYCLE	0.37	0.96198	0.17359	I
BT20	Y-39983	Aurora A/B/ JAK2/3	CELL_CYCLE	3.33	0.80227	0.78696	I
BT20	YM-201636	PIP5K	others	0.04	1.0622	0.5078	I
BT20	YM-201636	PIP5K	others	0.12	0.99922	0.46669	I
BT20	YM-201636	PIP5K	others	0.37	0.93835	0.2117	I
BT20	YM-201636	PIP5K	others	1.11	0.74648	0.71997	I
BT20	ZSTK-474	PI3K	PI3K	0.04	0.97076	0.27287	I
BT20	ZSTK-474	PI3K	PI3K	0.12	0.85537	0.69919	I
BT20	afatinib	EGFR/ErbbB2	ErbB	0.37	0.81366	1.1251	I
BT20	afatinib	EGFR/ErbbB2	ErbB	3.33	0.85458	1.1818	I
BT20	barasertib	Aurora B	CELL_CYCLE	0.04	0.80607	0.044976	I
BT20	brivanib	VEGFR2	RTK	0.04	0.94943	0.25539	I
BT20	brivanib	VEGFR2	RTK	0.12	0.9352	0.38118	I
BT20	brivanib	VEGFR2	RTK	0.37	0.95626	0.82321	I
BT20	brivanib	VEGFR2	RTK	1.11	0.92841	0.085181	I
BT20	brivanib	VEGFR2	RTK	3.33	0.9252	0.019333	I
BT20	brivanib	VEGFR2	RTK	10	0.79754	0.76231	I
BT20	buparlisib	PI3K	PI3K	0.04	1.0119	0.73236	I
BT20	buparlisib	PI3K	PI3K	0.12	0.86791	0.84134	I
BT20	celastrol	proteasome	others	0.04	1.0735	0.42567	I
BT20	celastrol	proteasome	others	0.12	1.0894	0.74179	I
BT20	celastrol	proteasome	others	0.37	0.86739	0.49905	I
BT20	crizotinib	cMET/ALK/Axl	RTK	0.04	0.80471	0.26271	I
BT20	crizotinib	cMET/ALK/Axl	RTK	0.12	0.91011	0.25764	I
BT20	crizotinib	cMET/ALK/Axl	RTK	0.37	0.82287	0.56083	I
BT20	crizotinib	cMET/ALK/Axl	RTK	1.11	0.74227	0.14043	I
BT20	dovitinib	c-Kit/FLT3/FGFR1/3/VEGFR1-4	RTK	0.04	0.8301	0.50654	I
BT20	dovitinib	c-Kit/FLT3/FGFR1/3/VEGFR1-4	RTK	0.12	0.68527	0.44261	I
BT20	enzastaurin	PKCB	others	0.04	1.0115	0.13468	I
BT20	enzastaurin	PKCB	others	0.12	1.0303	0.29214	I
BT20	enzastaurin	PKCB	others	0.37	1.0672	0.20979	I
BT20	enzastaurin	PKCB	others	1.11	1.0688	0.66878	I
BT20	enzastaurin	PKCB	others	3.33	1.1329	0.5858	I
BT20	erlotinib	EGFR/Abl	ErbB	0.04	0.86136	0.42495	I
BT20	erlotinib	EGFR/Abl	ErbB	0.12	0.87919	0.69711	I
BT20	foretinib	cMet/KDR	RTK	0.04	1.0216	0.18497	I
BT20	foretinib	cMet/KDR	RTK	0.12	0.7989	0.54348	I
BT20	fostamatinib	Syk/Flt3	SRC_family	0.04	0.98082	0.21467	I
BT20	fostamatinib	Syk/Flt3	SRC_family	0.12	0.97083	0.40705	I
BT20	fostamatinib	Syk/Flt3	SRC_family	0.37	0.97234	0.52169	I
BT20	fostamatinib	Syk/Flt3	SRC_family	1.11	0.96895	0.67227	I
BT20	fostamatinib	Syk/Flt3	SRC_family	3.33	0.93393	1.0108	I
BT20	gefitinib	EGFR	ErbB	0.04	1.0401	0.68922	I
BT20	gefitinib	EGFR	ErbB	0.12	0.96843	0.96218	I
BT20	gefitinib	EGFR	ErbB	1.11	0.90939	0.96361	I
BT20	gefitinib	EGFR	ErbB	10	0.76172	1.1388	I
BT20	imatinib	cKIT/PDGFR/Abl	RTK	0.04	1.0048	0.27554	I
BT20	imatinib	cKIT/PDGFR/Abl	RTK	0.12	1.0157	0.042498	I
BT20	imatinib	cKIT/PDGFR/Abl	RTK	0.37	0.99048	0.64964	I
BT20	imatinib	cKIT/PDGFR/Abl	RTK	1.11	1.0196	0.015428	I
BT20	imatinib	cKIT/PDGFR/Abl	RTK	3.33	0.99104	0.12899	I
BT20	imatinib	cKIT/PDGFR/Abl	RTK	10	0.98101	0.49504	I
BT20	lapatinib	EGFR/ErbbB2	ErbB	0.04	0.85654	0.7181	I
BT20	lapatinib	EGFR/ErbbB2	ErbB	0.12	0.95654	0.30631	I
BT20	lapatinib	EGFR/ErbbB2	ErbB	0.37	0.96508	0.63665	I
BT20	linifanib	VEGFR1/2/CFS1R/Flt3/Kit	RTK	0.04	1.0934	0.15723	I
BT20	linifanib	VEGFR1/2/CFS1R/Flt3/Kit	RTK	0.12	1.0718	0.011807	I
BT20	linifanib	VEGFR1/2/CFS1R/Flt3/Kit	RTK	0.37	1.0727	0.18912	I
BT20	linifanib	VEGFR1/2/CFS1R/Flt3/Kit	RTK	1.11	1.0756	0.12156	I
BT20	linifanib	VEGFR1/2/CFS1R/Flt3/Kit	RTK	3.33	1.0322	0.39282	I
BT20	linsitinib	IGF1R/InsR	RTK	0.04	0.84132	0.098869	I
BT20	linsitinib	IGF1R/InsR	RTK	0.12	0.90031	0.0351	I
BT20	linsitinib	IGF1R/InsR	RTK	0.37	0.94888	0.67068	I
BT20	linsitinib	IGF1R/InsR	RTK	1.11	0.92389	0.47753	I
BT20	linsitinib	IGF1R/InsR	RTK	3.33	0.89553	0.40404	I
BT20	linsitinib	IGF1R/InsR	RTK	10	0.79657	0.22943	I
BT20	nilotinib	Abl/BCR-Abl/DDR	ECM	0.04	1.0031	0.29356	I
BT20	nilotinib	Abl/BCR-Abl/DDR	ECM	0.12	1.011	0.38864	I
BT20	nilotinib	Abl/BCR-Abl/DDR	ECM	0.37	1.0187	1.1129	I
BT20	nilotinib	Abl/BCR-Abl/DDR	ECM	1.11	0.99559	0.46299	I
BT20	nilotinib	Abl/BCR-Abl/DDR	ECM	3.33	1.0031	0.3587	I
BT20	nintedanib	panVEGFR/FGFR/PDGFR	RTK	0.04	1.0265	0.17752	I
BT20	nintedanib	panVEGFR/FGFR/PDGFR	RTK	0.12	1.0075	0.64417	I
BT20	nintedanib	panVEGFR/FGFR/PDGFR	RTK	0.37	0.85695	0.24694	I
BT20	nintedanib	panVEGFR/FGFR/PDGFR	RTK	1.11	0.84287	0.56336	I
BT20	nintedanib	panVEGFR/FGFR/PDGFR	RTK	3.33	0.69229	0.2151	I
BT20	pelitinib	EGFR	ErbB	0.12	0.87684	0.92893	I
BT20	radicicol	HSP90	chaperone	0.04	0.83908	1.0386	I
BT20	radicicol	HSP90	chaperone	0.04	0.83908	0.6293	I
BT20	radicicol	HSP90	chaperone	0.04	0.83908	1.0386	I
BT20	radicicol	HSP90	chaperone	0.04	0.83908	0.6293	I
BT20	roscovitine	Cdc2/CDK2/CDK5	CELL_CYCLE	0.04	1.0218	0.10788	I
BT20	roscovitine	Cdc2/CDK2/CDK5	CELL_CYCLE	0.12	0.99672	0.39901	I
BT20	roscovitine	Cdc2/CDK2/CDK5	CELL_CYCLE	0.37	0.91278	0.22758	I
BT20	roscovitine	Cdc2/CDK2/CDK5	CELL_CYCLE	1.11	0.84386	0.50097	I
BT20	roscovitine	Cdc2/CDK2/CDK5	CELL_CYCLE	3.33	0.75878	0.13567	I
BT20	ruxolitinib	JAK1/2	others	0.04	0.97272	0.58506	I
BT20	ruxolitinib	JAK1/2	others	0.12	0.94158	0.17753	I
BT20	ruxolitinib	JAK1/2	others	0.37	0.95006	0.1677	I
BT20	ruxolitinib	JAK1/2	others	1.11	0.97302	0.16242	I
BT20	ruxolitinib	JAK1/2	others	3.33	0.93299	0.58798	I
BT20	ruxolitinib	JAK1/2	others	10	0.70734	1.0074	I
BT20	saracatinib	SRC/EGFR/LCK/YES	SRC_family	0.04	0.99343	0.15952	I
BT20	saracatinib	SRC/EGFR/LCK/YES	SRC_family	0.12	0.94413	0.71269	I
BT20	saracatinib	SRC/EGFR/LCK/YES	SRC_family	0.37	0.87677	0.98911	I
BT20	saracatinib	SRC/EGFR/LCK/YES	SRC_family	1.11	0.78474	0.60401	I
BT20	selumetinib	MEK	MEK/ERK	0.04	1.1077	1.0354	I
BT20	selumetinib	MEK	MEK/ERK	0.12	1.026	0.67011	I
BT20	selumetinib	MEK	MEK/ERK	0.37	0.99922	0.54519	I
BT20	sorafenib	Raf/VEGFR/PDGFR/cKIT	MEK/ERK	0.04	0.93574	0.48991	I
BT20	sorafenib	Raf/VEGFR/PDGFR/cKIT	MEK/ERK	0.12	0.93079	0.60237	I
BT20	sorafenib	Raf/VEGFR/PDGFR/cKIT	MEK/ERK	0.37	0.85546	0.4135	I
BT20	sorafenib	Raf/VEGFR/PDGFR/cKIT	MEK/ERK	1.11	0.84917	0.38983	I
BT20	sorafenib	Raf/VEGFR/PDGFR/cKIT	MEK/ERK	3.33	0.8358	0.6135	I
BT20	vemurafenib	B-RAFV600E/C-RAF/B-RAF	MEK/ERK	0.04	0.97134	0.58206	I
BT20	vemurafenib	B-RAFV600E/C-RAF/B-RAF	MEK/ERK	0.12	0.9684	0.38047	I
BT20	vemurafenib	B-RAFV600E/C-RAF/B-RAF	MEK/ERK	0.37	0.96437	0.06128	I
BT20	vemurafenib	B-RAFV600E/C-RAF/B-RAF	MEK/ERK	1.11	0.94916	0.11582	I
BT20	vemurafenib	B-RAFV600E/C-RAF/B-RAF	MEK/ERK	3.33	0.87047	0.33188	I
BT20	withaferin-a	Vimentin/NF-kB	ECM	0.04	1.0418	0.22439	I
BT20	withaferin-a	Vimentin/NF-kB	ECM	0.04	1.0418	0.028752	I
BT20	withaferin-a	Vimentin/NF-kB	ECM	0.04	1.0418	0.22439	I
BT20	withaferin-a	Vimentin/NF-kB	ECM	0.04	1.0418	0.028752	I
BT20	withaferin-a	Vimentin/NF-kB	ECM	0.12	0.99003	0.056248	I
BT20	withaferin-a	Vimentin/NF-kB	ECM	0.12	0.99003	0.31472	I
BT20	withaferin-a	Vimentin/NF-kB	ECM	0.12	0.99003	0.056248	I
BT20	withaferin-a	Vimentin/NF-kB	ECM	0.12	0.99003	0.31472	I
BT20	withaferin-a	Vimentin/NF-kB	ECM	0.37	0.71365	0.7081	I
BT20	withaferin-a	Vimentin/NF-kB	ECM	0.37	0.71365	0.49891	I
BT20	withaferin-a	Vimentin/NF-kB	ECM	0.37	0.71365	0.7081	I
BT20	withaferin-a	Vimentin/NF-kB	ECM	0.37	0.71365	0.49891	I
BT20	Alpelisib	PI3KA	PI3K	0.04	1.0416	0.078949	I
BT20	Alpelisib	PI3KA	PI3K	0.12	0.97878	0.44346	I
HS578T	AKT-inhibitor-1-2	AKT	AKT	0.04	0.97526	0.63492	I
HS578T	AKT-inhibitor-1-2	AKT	AKT	0.12	0.95562	0.073061	I
HS578T	AKT-inhibitor-1-2	AKT	AKT	0.37	0.93301	0.19868	I
HS578T	AKT-inhibitor-1-2	AKT	AKT	1.11	0.85717	0.52468	I
HS578T	AKT-inhibitor-1-2	AKT	AKT	3.33	0.87468	0.65388	I
HS578T	AS-601245	JNK	MAPK	0.04	1.0192	0.1236	I
HS578T	AS-601245	JNK	MAPK	0.12	1.0129	0.15224	I
HS578T	AS-601245	JNK	MAPK	0.37	0.80126	0.098193	I
HS578T	AT-7519	CDK1/2/4/9	CELL_CYCLE	0.04	0.8992	0.80311	I
HS578T	AZD-5438	CDK1/2/5/9/GSK3b	CELL_CYCLE	0.04	0.9078	0.12974	I
HS578T	AZD-5438	CDK1/2/5/9/GSK3b	CELL_CYCLE	0.12	0.67862	0.68424	I
HS578T	AZD-6482	PI3KA/G	PI3K	0.04	0.92933	0.53527	I
HS578T	AZD-6482	PI3KA/G	PI3K	0.12	0.88962	0.077524	I
HS578T	AZD-6482	PI3KA/G	PI3K	0.37	0.8549	0.85962	I
HS578T	AZD-6482	PI3KA/G	PI3K	1.11	0.76762	0.95366	I
HS578T	AZD-6482	PI3KA/G	PI3K	3.33	0.67811	0.78648	I
HS578T	BMS-345541	IKK1/2	others	0.04	1.0127	0.050551	I
HS578T	BMS-345541	IKK1/2	others	0.12	0.99776	0.26184	I
HS578T	BMS-345541	IKK1/2	others	0.37	0.99016	0.07227	I
HS578T	BMS-345541	IKK1/2	others	1.11	0.92021	0.53103	I
HS578T	BMS-345541	IKK1/2	others	3.33	0.72319	0.91179	I
HS578T	BMS-387032	CDK2	CELL_CYCLE	0.04	0.78602	0.96353	I
HS578T	BX-912	PDK1	others	0.04	0.96729	0.18314	I
HS578T	BX-912	PDK1	others	0.12	0.90624	0.012709	I
HS578T	BX-912	PDK1	others	0.37	0.75569	0.022222	I
HS578T	CHIR-99021	GSK3b	others	0.04	0.96966	0.46679	I
HS578T	CHIR-99021	GSK3b	others	0.12	0.96355	0.17085	I
HS578T	CHIR-99021	GSK3b	others	0.37	0.96234	0.43309	I
HS578T	CHIR-99021	GSK3b	others	1.11	0.91116	1.1694	I
HS578T	CP-724714	ErbB2	ErbB	0.04	0.96642	0.39297	I
HS578T	CP-724714	ErbB2	ErbB	0.12	0.97474	0.63149	I
HS578T	CP-724714	ErbB2	ErbB	0.37	0.96325	0.34708	I
HS578T	CP-724714	ErbB2	ErbB	1.11	0.95592	0.35262	I
HS578T	CP-724714	ErbB2	ErbB	3.33	0.92754	0.24579	I
HS578T	CP-724714	ErbB2	ErbB	10	0.85681	0.53871	I
HS578T	CP466722	ATM, PI3K, PIKK	DNA_repair	0.04	1.0353	0.15118	I
HS578T	CP466722	ATM, PI3K, PIKK	DNA_repair	0.12	1.036	0.2515	I
HS578T	CP466722	ATM, PI3K, PIKK	DNA_repair	0.37	1.05	0.29969	I
HS578T	CP466722	ATM, PI3K, PIKK	DNA_repair	1.11	1.0227	0.32816	I
HS578T	CP466722	ATM, PI3K, PIKK	DNA_repair	3.33	0.97752	0.79583	I
HS578T	CYT387	JAK1/2	others	0.04	0.93123	0.74904	I
HS578T	CYT387	JAK1/2	others	0.12	0.85069	0.7303	I
HS578T	CYT387	JAK1/2	others	0.37	0.76232	0.35166	I
HS578T	GDC-0941	PI3KA/D	PI3K	0.04	0.77945	0.6702	I
HS578T	GDC-0941	PI3KA/D	PI3K	0.12	0.67485	1.2838	I
HS578T	GSK-1059615	PI3K/mTOR	PI3K	0.04	0.94838	0.40237	I
HS578T	GSK-1059615	PI3K/mTOR	PI3K	0.04	0.94838	0.12271	I
HS578T	GSK-1059615	PI3K/mTOR	PI3K	0.04	0.94838	0.40237	I
HS578T	GSK-1059615	PI3K/mTOR	PI3K	0.04	0.94838	0.12271	I
HS578T	GSK-1059615	PI3K/mTOR	PI3K	0.12	0.83511	0.74758	I
HS578T	GSK-1059615	PI3K/mTOR	PI3K	0.12	0.83511	0.40596	I
HS578T	GSK-1059615	PI3K/mTOR	PI3K	0.12	0.83511	0.74758	I
HS578T	GSK-1059615	PI3K/mTOR	PI3K	0.12	0.83511	0.40596	I
HS578T	GSK-1904529A	IGF1R/InsR	RTK	0.04	0.95967	0.042259	I
HS578T	GSK-1904529A	IGF1R/InsR	RTK	0.12	0.95813	0.11261	I
HS578T	GSK-1904529A	IGF1R/InsR	RTK	0.37	0.96451	0.073678	I
HS578T	GSK-1904529A	IGF1R/InsR	RTK	1.11	0.93083	0.2083	I
HS578T	GSK-1904529A	IGF1R/InsR	RTK	3.33	0.95062	0.035976	I
HS578T	GSK-1904529A	IGF1R/InsR	RTK	10	0.9549	0.51787	I
HS578T	GSK-690693	AKT	AKT	0.04	0.84619	0.70456	I
HS578T	GSK-690693	AKT	AKT	1.11	0.71313	1.2092	I
HS578T	GSK-690693	AKT	AKT	3.33	0.71706	0.98005	I
HS578T	GW-843682X	PLK1/3	CELL_CYCLE	0.04	0.95916	0.11292	I
HS578T	HG-5-113-01	Abl/RTKs/FAK1/LOK/SLK	ECM	0.04	0.93933	0.18911	I
HS578T	HG-5-113-01	Abl/RTKs/FAK1/LOK/SLK	ECM	0.12	0.90038	0.38231	I
HS578T	HG-5-113-01	Abl/RTKs/FAK1/LOK/SLK	ECM	0.37	0.77032	0.25616	I
HS578T	HG-5-88-01	EGFR/FAK1/IGF1R/INSR/	ErbB	0.04	0.94232	0.6866	I
HS578T	HG-5-88-01	EGFR/FAK1/IGF1R/INSR/	ErbB	0.12	0.93348	0.031863	I
HS578T	HG-5-88-01	EGFR/FAK1/IGF1R/INSR/	ErbB	0.37	0.88485	0.063848	I
HS578T	HG-5-88-01	EGFR/FAK1/IGF1R/INSR/	ErbB	1.11	0.86369	0.022414	I
HS578T	HG-5-88-01	EGFR/FAK1/IGF1R/INSR/	ErbB	3.33	0.83904	0.42736	I
HS578T	HG-6-64-01	EGFR/KIT/EPH/ErbB2/Abl/	ErbB	0.04	1.0629	0.42051	I
HS578T	HG-6-64-01	EGFR/KIT/EPH/ErbB2/Abl/	ErbB	0.12	0.94842	0.94036	I
HS578T	HG-6-64-01	EGFR/KIT/EPH/ErbB2/Abl/	ErbB	0.37	0.73106	1.0911	I
HS578T	JNK-9L	JNK2/3	MAPK	0.04	1.0121	0.42308	I
HS578T	JNK-9L	JNK2/3	MAPK	0.12	1.0118	0.45215	I
HS578T	JW-7-24-1	TAOK/PI3K	MAPK	0.04	0.92859	0.55219	I
HS578T	JW-7-24-1	TAOK/PI3K	MAPK	0.12	0.88969	1.1003	I
HS578T	KIN001-043	GSK3b	others	0.04	1.0148	0.57093	I
HS578T	KIN001-043	GSK3b	others	0.12	1.0263	0.54097	I
HS578T	LDN-193189	ALK2/3	RTK	0.04	0.95151	0.56479	I
HS578T	LDN-193189	ALK2/3	RTK	0.12	0.91062	1.1425	I
HS578T	LDN-193189	ALK2/3	RTK	0.37	0.89686	0.57817	I
HS578T	LDN-193189	ALK2/3	RTK	1.11	0.86193	0.66696	I
HS578T	MK-2206	Akt1/2/3	AKT	0.04	0.89342	0.6799	I
HS578T	MK-2206	Akt1/2/3	AKT	0.12	0.80282	0.61694	I
HS578T	NU-7441	DNA-PK	DNA_repair	0.04	0.97417	0.47472	I
HS578T	NU-7441	DNA-PK	DNA_repair	0.12	0.93373	0.39894	I
HS578T	NU-7441	DNA-PK	DNA_repair	0.37	0.91124	0.33301	I
HS578T	NU-7441	DNA-PK	DNA_repair	1.11	0.78927	0.65924	I
HS578T	NVP-AEW541	IGF1R/InsR	RTK	0.04	1.0221	0.24394	I
HS578T	NVP-AEW541	IGF1R/InsR	RTK	0.12	1.019	0.17417	I
HS578T	NVP-AEW541	IGF1R/InsR	RTK	0.37	1.0209	0.11158	I
HS578T	NVP-AEW541	IGF1R/InsR	RTK	1.11	0.99582	0.4183	I
HS578T	NVP-AEW541	IGF1R/InsR	RTK	3.33	1.0036	0.88439	I
HS578T	NVP-TAE684	ALK2/3	RTK	0.04	0.88471	0.1546	I
HS578T	OSI-027	mTORC1/2	mTOR	0.04	0.97215	0.21797	I
HS578T	OSI-027	mTORC1/2	mTOR	0.12	0.90422	0.8753	I
HS578T	PD-173074	FGFR1	RTK	0.04	0.85189	0.41553	I
HS578T	PD-173074	FGFR1	RTK	0.12	0.82443	0.88147	I
HS578T	PD-173074	FGFR1	RTK	0.37	0.83468	0.73655	I
HS578T	PD-173074	FGFR1	RTK	1.11	0.84582	0.77242	I
HS578T	PD-173074	FGFR1	RTK	3.33	0.80854	0.63725	I
HS578T	PF-431396	FAK/PYK2	ECM	0.04	0.76114	0.46425	I
HS578T	PF-431396	FAK/PYK2	ECM	0.12	0.69364	1.0478	I
HS578T	PF-477736	Chk1	DNA_repair	0.04	0.95557	1.2099	I
HS578T	PF-562271	FAK/PYK2/CDK2/3	ECM	0.04	0.89661	0.21145	I
HS578T	PF-562271	FAK/PYK2/CDK2/3	ECM	0.12	0.81182	0.54616	I
HS578T	PF-562271	FAK/PYK2/CDK2/3	ECM	0.37	0.73527	0.48474	I
HS578T	PHA-665752	cMET	RTK	0.04	0.99977	0.043687	I
HS578T	PHA-665752	cMET	RTK	0.12	1.0023	0.81924	I
HS578T	PHA-665752	cMET	RTK	0.37	1.0016	0.12169	I
HS578T	PHA-665752	cMET	RTK	1.11	0.95966	0.026051	I
HS578T	PHA-665752	cMET	RTK	3.33	0.95361	0.46521	I
HS578T	PIK-93	PI3K	PI3K	0.04	1.0134	0.22024	I
HS578T	PIK-93	PI3K	PI3K	0.12	1.0109	0.31914	I
HS578T	PIK-93	PI3K	PI3K	1.11	0.92941	0.87231	I
HS578T	PLX-4720	B-RafV600E	MEK/ERK	0.04	1.0302	0.15912	I
HS578T	PLX-4720	B-RafV600E	MEK/ERK	0.12	1.0905	0.25745	I
HS578T	PLX-4720	B-RafV600E	MEK/ERK	0.37	1.122	0.31965	I
HS578T	PLX-4720	B-RafV600E	MEK/ERK	1.11	1.1161	0.22442	I
HS578T	PLX-4720	B-RafV600E	MEK/ERK	3.33	1.0405	0.71296	I
HS578T	QL-X-138	mTOR/PI3K/EGFR	mTOR	0.04	0.84053	0.44108	I
HS578T	QL-X-138	mTOR/PI3K/EGFR	mTOR	0.12	0.76001	1.0623	I
HS578T	QL-XII-47	BTK	others	0.04	0.89479	0.42694	I
HS578T	QL-XII-47	BTK	others	0.12	0.85447	0.59503	I
HS578T	QL-XII-47	BTK	others	0.37	0.713	0.54619	I
HS578T	SAR-245408	PI3KA/D/G	PI3K	0.04	1.0019	0.27371	I
HS578T	SAR-245408	PI3KA/D/G	PI3K	0.12	0.99881	0.24588	I
HS578T	SAR-245408	PI3KA/D/G	PI3K	0.37	0.98976	0.083715	I
HS578T	SAR-245408	PI3KA/D/G	PI3K	1.11	0.98036	0.040348	I
HS578T	SAR-245408	PI3KA/D/G	PI3K	3.33	0.94176	0.39032	I
HS578T	SAR-245408	PI3KA/D/G	PI3K	10	0.83406	0.82986	I
HS578T	SB590885	BRAF	MEK/ERK	0.04	1.1652	1.1428	I
HS578T	SU-11274	cMET	RTK	0.04	1.0219	0.18202	I
HS578T	SU-11274	cMET	RTK	0.12	0.99249	0.084357	I
HS578T	SU-11274	cMET	RTK	0.37	0.94915	0.0023253	I
HS578T	SU-11274	cMET	RTK	1.11	0.88308	0.071737	I
HS578T	SU-11274	cMET	RTK	3.33	0.81758	0.16143	I
HS578T	TG-101348	JAK2	others	0.04	1.0115	0.70792	I
HS578T	TG-101348	JAK2	others	0.12	0.98628	0.75065	I
HS578T	TG-101348	JAK2	others	0.37	0.88663	0.57401	I
HS578T	TGX-221	PI3KB	PI3K	0.04	0.9256	0.26496	I
HS578T	TGX-221	PI3KB	PI3K	0.12	0.90186	1.1535	I
HS578T	TGX-221	PI3KB	PI3K	0.37	0.91022	0.70836	I
HS578T	TGX-221	PI3KB	PI3K	1.11	0.89076	0.95335	I
HS578T	THZ-2-98-01	unknown	others	0.04	0.98756	0.43013	I
HS578T	THZ-2-98-01	unknown	others	0.12	1.0067	0.39686	I
HS578T	TWS-119	GSK3b	others	0.04	1.016	0.084959	I
HS578T	TWS-119	GSK3b	others	0.12	0.98553	0.10385	I
HS578T	TWS-119	GSK3b	others	0.37	0.97824	0.32057	I
HS578T	TWS-119	GSK3b	others	1.11	0.88078	0.41126	I
HS578T	WH-4-025	Lck/Src	SRC_family	0.04	0.95267	0.20427	I
HS578T	XMD-1150	PLK4/Erk5/LRRK2	CELL_CYCLE	0.04	0.96381	0.24617	I
HS578T	XMD-1150	PLK4/Erk5/LRRK2	CELL_CYCLE	0.12	0.9135	0.086472	I
HS578T	XMD-1150	PLK4/Erk5/LRRK2	CELL_CYCLE	0.37	0.8152	1.0291	I
HS578T	XMD11-85H	HDAC	others	0.37	0.92999	0.17387	I
HS578T	XMD11-85H	HDAC	others	1.11	0.91654	0.35205	I
HS578T	XMD11-85H	HDAC	others	3.33	0.84471	0.12739	I
HS578T	Y-39983	Aurora A/B/ JAK2/3	CELL_CYCLE	0.04	0.88416	0.14085	I
HS578T	Y-39983	Aurora A/B/ JAK2/3	CELL_CYCLE	0.12	0.82081	0.40424	I
HS578T	Y-39983	Aurora A/B/ JAK2/3	CELL_CYCLE	0.37	0.80198	0.71688	I
HS578T	Y-39983	Aurora A/B/ JAK2/3	CELL_CYCLE	1.11	0.75727	0.51827	I
HS578T	YM-201636	PIP5K	others	0.04	1.0174	0.17135	I
HS578T	YM-201636	PIP5K	others	0.12	0.98432	0.030556	I
HS578T	YM-201636	PIP5K	others	0.37	0.97215	0.070111	I
HS578T	YM-201636	PIP5K	others	1.11	0.86522	0.74439	I
HS578T	ZSTK-474	PI3K	PI3K	0.04	0.80573	0.75085	I
HS578T	afatinib	EGFR/ErbbB2	ErbB	0.04	0.9498	0.12916	I
HS578T	afatinib	EGFR/ErbbB2	ErbB	0.12	0.94384	0.14875	I
HS578T	afatinib	EGFR/ErbbB2	ErbB	0.37	0.94353	0.027112	I
HS578T	afatinib	EGFR/ErbbB2	ErbB	1.11	0.89867	0.58014	I
HS578T	afatinib	EGFR/ErbbB2	ErbB	3.33	0.85165	1.0234	I
HS578T	brivanib	VEGFR2	RTK	0.04	0.96316	0.40334	I
HS578T	brivanib	VEGFR2	RTK	0.12	0.95227	0.16441	I
HS578T	brivanib	VEGFR2	RTK	0.37	0.96279	0.58157	I
HS578T	brivanib	VEGFR2	RTK	1.11	0.93635	0.9521	I
HS578T	brivanib	VEGFR2	RTK	3.33	0.92811	0.2411	I
HS578T	brivanib	VEGFR2	RTK	10	0.79665	0.87147	I
HS578T	buparlisib	PI3K	PI3K	0.04	0.95478	0.70062	I
HS578T	buparlisib	PI3K	PI3K	0.12	0.845	0.84839	I
HS578T	buparlisib	PI3K	PI3K	0.37	0.67948	0.62489	I
HS578T	canertinib	EGFR/ErbbB2	ErbB	0.04	1.0008	0.39285	I
HS578T	canertinib	EGFR/ErbbB2	ErbB	0.12	0.99566	0.16003	I
HS578T	canertinib	EGFR/ErbbB2	ErbB	0.37	0.96935	0.12421	I
HS578T	canertinib	EGFR/ErbbB2	ErbB	1.11	0.9435	0.2054	I
HS578T	canertinib	EGFR/ErbbB2	ErbB	3.33	0.85077	0.64005	I
HS578T	celastrol	proteasome	others	0.04	1.0374	0.22478	I
HS578T	celastrol	proteasome	others	0.12	1.0551	0.082852	I
HS578T	celastrol	proteasome	others	0.37	0.84272	0.44904	I
HS578T	crizotinib	cMET/ALK/Axl	RTK	0.04	0.97571	0.56381	I
HS578T	crizotinib	cMET/ALK/Axl	RTK	0.12	0.965	0.37619	I
HS578T	crizotinib	cMET/ALK/Axl	RTK	0.37	0.90347	0.092857	I
HS578T	crizotinib	cMET/ALK/Axl	RTK	1.11	0.78078	0.34058	I
HS578T	dovitinib	c-Kit/FLT3/FGFR1/3/VEGFR1-4	RTK	0.04	0.79118	0.7234	I
HS578T	enzastaurin	PKCB	others	0.04	1.0183	0.18306	I
HS578T	enzastaurin	PKCB	others	0.12	0.99848	0.35976	I
HS578T	enzastaurin	PKCB	others	0.37	1.0009	0.37891	I
HS578T	enzastaurin	PKCB	others	1.11	1.0152	0.58014	I
HS578T	enzastaurin	PKCB	others	3.33	1.0076	0.49545	I
HS578T	erlotinib	EGFR/Abl	ErbB	0.04	0.97316	0.31135	I
HS578T	erlotinib	EGFR/Abl	ErbB	0.12	0.96466	0.48927	I
HS578T	erlotinib	EGFR/Abl	ErbB	0.37	0.95675	0.33515	I
HS578T	erlotinib	EGFR/Abl	ErbB	1.11	0.94514	0.082012	I
HS578T	erlotinib	EGFR/Abl	ErbB	3.33	0.9181	0.34121	I
HS578T	foretinib	cMet/KDR	RTK	0.04	0.93573	0.19963	I
HS578T	foretinib	cMet/KDR	RTK	0.12	0.84515	0.040739	I
HS578T	fostamatinib	Syk/Flt3	SRC_family	0.04	0.98526	0.056901	I
HS578T	fostamatinib	Syk/Flt3	SRC_family	0.12	0.90048	0.32935	I
HS578T	fostamatinib	Syk/Flt3	SRC_family	0.37	0.84309	0.089258	I
HS578T	fostamatinib	Syk/Flt3	SRC_family	1.11	0.7669	0.30204	I
HS578T	gefitinib	EGFR	ErbB	0.04	0.99893	0.12537	I
HS578T	gefitinib	EGFR	ErbB	0.12	0.9844	0.076062	I
HS578T	gefitinib	EGFR	ErbB	0.37	0.98444	0.033126	I
HS578T	gefitinib	EGFR	ErbB	1.11	0.9858	0.30001	I
HS578T	gefitinib	EGFR	ErbB	3.33	0.98701	0.059115	I
HS578T	gefitinib	EGFR	ErbB	10	0.84947	0.77791	I
HS578T	geldanamycin	HSP90	chaperone	0.04	0.76177	0.6562	I
HS578T	geldanamycin	HSP90	chaperone	0.04	0.76177	0.26836	I
HS578T	geldanamycin	HSP90	chaperone	0.04	0.76177	0.6562	I
HS578T	geldanamycin	HSP90	chaperone	0.04	0.76177	0.26836	I
HS578T	imatinib	cKIT/PDGFR/Abl	RTK	0.04	0.99718	0.36355	I
HS578T	imatinib	cKIT/PDGFR/Abl	RTK	0.12	0.99578	0.30342	I
HS578T	imatinib	cKIT/PDGFR/Abl	RTK	0.37	1.0081	0.14856	I
HS578T	imatinib	cKIT/PDGFR/Abl	RTK	1.11	1.0285	0.1904	I
HS578T	imatinib	cKIT/PDGFR/Abl	RTK	3.33	1.0512	0.4908	I
HS578T	imatinib	cKIT/PDGFR/Abl	RTK	10	1.0526	0.35964	I
HS578T	lapatinib	EGFR/ErbbB2	ErbB	0.04	0.98164	0.23569	I
HS578T	lapatinib	EGFR/ErbbB2	ErbB	0.12	0.97535	0.070019	I
HS578T	lapatinib	EGFR/ErbbB2	ErbB	0.37	0.97586	0.03855	I
HS578T	lapatinib	EGFR/ErbbB2	ErbB	1.11	0.98452	0.15713	I
HS578T	lapatinib	EGFR/ErbbB2	ErbB	3.33	1.0081	0.096183	I
HS578T	linifanib	VEGFR1/2/CFS1R/Flt3/Kit	RTK	0.04	0.99516	0.74026	I
HS578T	linifanib	VEGFR1/2/CFS1R/Flt3/Kit	RTK	0.12	0.97898	0.11292	I
HS578T	linifanib	VEGFR1/2/CFS1R/Flt3/Kit	RTK	0.37	0.97098	1.004	I
HS578T	linifanib	VEGFR1/2/CFS1R/Flt3/Kit	RTK	1.11	0.96937	0.11174	I
HS578T	linifanib	VEGFR1/2/CFS1R/Flt3/Kit	RTK	3.33	0.94971	0.53943	I
HS578T	linsitinib	IGF1R/InsR	RTK	0.04	0.97545	0.23277	I
HS578T	linsitinib	IGF1R/InsR	RTK	0.12	0.97853	0.61863	I
HS578T	linsitinib	IGF1R/InsR	RTK	0.37	0.93042	0.046453	I
HS578T	linsitinib	IGF1R/InsR	RTK	1.11	0.97154	0.27735	I
HS578T	linsitinib	IGF1R/InsR	RTK	3.33	0.96304	0.15813	I
HS578T	linsitinib	IGF1R/InsR	RTK	10	0.83105	0.6885	I
HS578T	neratinib	EGFR/ERBB2	ErbB	0.04	0.88703	0.62157	I
HS578T	nilotinib	Abl/BCR-Abl/DDR	ECM	0.04	1.0922	0.44672	I
HS578T	nilotinib	Abl/BCR-Abl/DDR	ECM	0.12	1.0954	0.83292	I
HS578T	nilotinib	Abl/BCR-Abl/DDR	ECM	0.37	1.0908	0.7325	I
HS578T	nilotinib	Abl/BCR-Abl/DDR	ECM	1.11	1.0689	0.78073	I
HS578T	nilotinib	Abl/BCR-Abl/DDR	ECM	3.33	1.0737	0.86296	I
HS578T	nintedanib	panVEGFR/FGFR/PDGFR	RTK	0.04	0.92216	0.31183	I
HS578T	nintedanib	panVEGFR/FGFR/PDGFR	RTK	0.12	0.87165	0.31733	I
HS578T	nintedanib	panVEGFR/FGFR/PDGFR	RTK	0.37	0.72666	0.73783	I
HS578T	pelitinib	EGFR	ErbB	0.04	0.99311	0.67375	I
HS578T	pelitinib	EGFR	ErbB	0.12	0.9557	0.65459	I
HS578T	pelitinib	EGFR	ErbB	0.37	0.84083	0.90129	I
HS578T	pelitinib	EGFR	ErbB	1.11	0.7902	0.99405	I
HS578T	radicicol	HSP90	chaperone	0.04	1.0294	0.78325	I
HS578T	radicicol	HSP90	chaperone	0.04	1.0294	0.066159	I
HS578T	radicicol	HSP90	chaperone	0.04	1.0294	0.78325	I
HS578T	radicicol	HSP90	chaperone	0.04	1.0294	0.066159	I
HS578T	radicicol	HSP90	chaperone	0.12	0.94984	0.32183	I
HS578T	radicicol	HSP90	chaperone	0.12	0.94984	0.17201	I
HS578T	radicicol	HSP90	chaperone	0.12	0.94984	0.32183	I
HS578T	radicicol	HSP90	chaperone	0.12	0.94984	0.17201	I
HS578T	radicicol	HSP90	chaperone	0.37	0.70434	0.8318	I
HS578T	radicicol	HSP90	chaperone	0.37	0.70434	0.8318	I
HS578T	roscovitine	Cdc2/CDK2/CDK5	CELL_CYCLE	0.04	1.0088	0.46032	I
HS578T	roscovitine	Cdc2/CDK2/CDK5	CELL_CYCLE	0.12	1.0072	0.17538	I
HS578T	roscovitine	Cdc2/CDK2/CDK5	CELL_CYCLE	0.37	0.9754	0.079136	I
HS578T	roscovitine	Cdc2/CDK2/CDK5	CELL_CYCLE	1.11	0.95394	0.24717	I
HS578T	roscovitine	Cdc2/CDK2/CDK5	CELL_CYCLE	3.33	0.9497	0.34598	I
HS578T	roscovitine	Cdc2/CDK2/CDK5	CELL_CYCLE	10	0.68839	0.97135	I
HS578T	ruxolitinib	JAK1/2	others	0.04	0.98912	0.5677	I
HS578T	ruxolitinib	JAK1/2	others	0.12	0.98532	0.33864	I
HS578T	ruxolitinib	JAK1/2	others	0.37	0.97283	0.61515	I
HS578T	ruxolitinib	JAK1/2	others	1.11	0.95359	0.24764	I
HS578T	ruxolitinib	JAK1/2	others	3.33	0.9012	0.80499	I
HS578T	saracatinib	SRC/EGFR/LCK/YES	SRC_family	0.04	0.98581	0.19425	I
HS578T	saracatinib	SRC/EGFR/LCK/YES	SRC_family	0.12	0.91991	0.58339	I
HS578T	saracatinib	SRC/EGFR/LCK/YES	SRC_family	0.37	0.82819	1.0243	I
HS578T	sorafenib	Raf/VEGFR/PDGFR/cKIT	MEK/ERK	0.04	1.1281	0.86723	I
HS578T	sorafenib	Raf/VEGFR/PDGFR/cKIT	MEK/ERK	0.12	1.1419	0.89347	I
HS578T	sorafenib	Raf/VEGFR/PDGFR/cKIT	MEK/ERK	0.37	1.163	0.36095	I
HS578T	sorafenib	Raf/VEGFR/PDGFR/cKIT	MEK/ERK	1.11	1.1792	0.3907	I
HS578T	sorafenib	Raf/VEGFR/PDGFR/cKIT	MEK/ERK	3.33	1.1514	0.11185	I
HS578T	vemurafenib	B-RAFV600E/C-RAF/B-RAF	MEK/ERK	0.04	1.0358	0.14125	I
HS578T	vemurafenib	B-RAFV600E/C-RAF/B-RAF	MEK/ERK	0.12	1.0312	0.036137	I
HS578T	vemurafenib	B-RAFV600E/C-RAF/B-RAF	MEK/ERK	0.37	1.0338	0.28248	I
HS578T	vemurafenib	B-RAFV600E/C-RAF/B-RAF	MEK/ERK	1.11	1.0138	0.14532	I
HS578T	vemurafenib	B-RAFV600E/C-RAF/B-RAF	MEK/ERK	3.33	0.89046	0.36053	I
HS578T	withaferin-a	Vimentin/NF-kB	ECM	0.04	1.0075	0.078449	I
HS578T	withaferin-a	Vimentin/NF-kB	ECM	0.04	1.0075	0.1721	I
HS578T	withaferin-a	Vimentin/NF-kB	ECM	0.04	1.0075	0.078449	I
HS578T	withaferin-a	Vimentin/NF-kB	ECM	0.04	1.0075	0.1721	I
HS578T	withaferin-a	Vimentin/NF-kB	ECM	0.12	1.0138	0.091451	I
HS578T	withaferin-a	Vimentin/NF-kB	ECM	0.12	1.0138	0.089728	I
HS578T	withaferin-a	Vimentin/NF-kB	ECM	0.12	1.0138	0.091451	I
HS578T	withaferin-a	Vimentin/NF-kB	ECM	0.12	1.0138	0.089728	I
HS578T	withaferin-a	Vimentin/NF-kB	ECM	0.37	0.94442	0.28298	I
HS578T	withaferin-a	Vimentin/NF-kB	ECM	0.37	0.94442	0.26674	I
HS578T	withaferin-a	Vimentin/NF-kB	ECM	0.37	0.94442	0.28298	I
HS578T	withaferin-a	Vimentin/NF-kB	ECM	0.37	0.94442	0.26674	I
HS578T	Alpelisib	PI3KA	PI3K	0.04	0.97102	0.37352	I
HS578T	Alpelisib	PI3KA	PI3K	0.12	0.91507	0.042853	I
HS578T	Alpelisib	PI3KA	PI3K	0.37	0.87068	0.10205	I
HS578T	Alpelisib	PI3KA	PI3K	1.11	0.83799	0.40389	I
HS578T	Alpelisib	PI3KA	PI3K	3.33	0.7619	1.2309	I
MCF10A	A443654	AKT1/2/3	AKT	0.04	0.85119	0.45425	I
MCF10A	AKT-inhibitor-1-2	AKT	AKT	0.04	0.99354	0.06125	I
MCF10A	AKT-inhibitor-1-2	AKT	AKT	0.12	0.97906	0.048536	I
MCF10A	AKT-inhibitor-1-2	AKT	AKT	0.37	0.97215	0.45638	I
MCF10A	AKT-inhibitor-1-2	AKT	AKT	1.11	0.92163	0.66238	I
MCF10A	AKT-inhibitor-1-2	AKT	AKT	3.33	0.94533	0.6429	I
MCF10A	AS-601245	JNK	MAPK	0.04	0.98138	0.18183	I
MCF10A	AS-601245	JNK	MAPK	0.12	0.97942	0.15614	I
MCF10A	AS-601245	JNK	MAPK	0.37	0.98276	0.17013	I
MCF10A	AS-601245	JNK	MAPK	1.11	0.92873	0.00035627	I
MCF10A	AS-601245	JNK	MAPK	3.33	0.73524	0.22785	I
MCF10A	AT-7519	CDK1/2/4/9	CELL_CYCLE	0.04	0.96886	0.21159	I
MCF10A	AT-7519	CDK1/2/4/9	CELL_CYCLE	0.12	0.88035	0.16213	I
MCF10A	AZD-5438	CDK1/2/5/9/GSK3b	CELL_CYCLE	0.04	0.95772	0.1494	I
MCF10A	AZD-5438	CDK1/2/5/9/GSK3b	CELL_CYCLE	0.12	0.79736	0.41256	I
MCF10A	AZD-6482	PI3KA/G	PI3K	0.04	0.99347	0.067435	I
MCF10A	AZD-6482	PI3KA/G	PI3K	0.12	0.95238	0.23638	I
MCF10A	AZD-6482	PI3KA/G	PI3K	0.37	0.93756	0.58882	I
MCF10A	AZD-6482	PI3KA/G	PI3K	1.11	0.89112	0.61572	I
MCF10A	AZD-6482	PI3KA/G	PI3K	3.33	0.84194	0.47779	I
MCF10A	AZD-7762	Chk1/2	DNA_repair	0.04	0.87782	0.34494	I
MCF10A	AZD-7762	Chk1/2	DNA_repair	0.12	0.74915	0.36607	I
MCF10A	BMS-345541	IKK1/2	others	0.04	0.99643	0.022249	I
MCF10A	BMS-345541	IKK1/2	others	0.12	0.97874	0.20551	I
MCF10A	BMS-345541	IKK1/2	others	0.37	0.97424	0.044784	I
MCF10A	BMS-345541	IKK1/2	others	1.11	0.96704	0.21685	I
MCF10A	BMS-345541	IKK1/2	others	3.33	0.95695	0.051401	I
MCF10A	BMS-345541	IKK1/2	others	10	0.85024	0.2702	I
MCF10A	BMS-387032	CDK2	CELL_CYCLE	0.04	0.92084	0.30685	I
MCF10A	BX-912	PDK1	others	0.04	0.95002	0.18997	I
MCF10A	BX-912	PDK1	others	0.12	0.91972	0.22246	I
MCF10A	CHIR-99021	GSK3b	others	0.04	1.0132	0.31912	I
MCF10A	CHIR-99021	GSK3b	others	0.12	1.0056	0.098117	I
MCF10A	CHIR-99021	GSK3b	others	0.37	0.99748	0.053499	I
MCF10A	CHIR-99021	GSK3b	others	1.11	0.95158	0.30364	I
MCF10A	CHIR-99021	GSK3b	others	3.33	0.9002	0.51544	I
MCF10A	CHIR-99021	GSK3b	others	10	0.79927	1.212	I
MCF10A	CP-724714	ErbB2	ErbB	0.04	1.0105	0.78585	I
MCF10A	CP-724714	ErbB2	ErbB	0.12	0.99642	0.0091375	I
MCF10A	CP-724714	ErbB2	ErbB	0.37	0.98899	0.1867	I
MCF10A	CP-724714	ErbB2	ErbB	1.11	0.9839	0.19344	I
MCF10A	CP-724714	ErbB2	ErbB	3.33	0.98485	0.51644	I
MCF10A	CP-724714	ErbB2	ErbB	10	0.93838	0.45551	I
MCF10A	CP466722	ATM, PI3K, PIKK	DNA_repair	0.04	1.0175	0.14083	I
MCF10A	CP466722	ATM, PI3K, PIKK	DNA_repair	0.12	1.0141	0.031853	I
MCF10A	CP466722	ATM, PI3K, PIKK	DNA_repair	0.37	1.0075	0.217	I
MCF10A	CP466722	ATM, PI3K, PIKK	DNA_repair	1.11	0.99392	0.088246	I
MCF10A	CP466722	ATM, PI3K, PIKK	DNA_repair	3.33	0.97227	0.31142	I
MCF10A	CYT387	JAK1/2	others	0.04	0.95925	0.10342	I
MCF10A	CYT387	JAK1/2	others	0.12	0.92418	0.042115	I
MCF10A	CYT387	JAK1/2	others	0.37	0.8684	0.71693	I
MCF10A	CYT387	JAK1/2	others	1.11	0.79927	0.50235	I
MCF10A	GDC-0941	PI3KA/D	PI3K	0.04	0.8693	0.1377	I
MCF10A	GDC-0941	PI3KA/D	PI3K	0.12	0.7923	0.46926	I
MCF10A	GDC-0980	PI3K/mTOR	PI3K	0.04	0.8393	0.82426	I
MCF10A	GSK-1059615	PI3K/mTOR	PI3K	0.04	0.9867	0.070101	I
MCF10A	GSK-1059615	PI3K/mTOR	PI3K	0.04	0.9867	0.17675	I
MCF10A	GSK-1059615	PI3K/mTOR	PI3K	0.04	0.9867	0.070101	I
MCF10A	GSK-1059615	PI3K/mTOR	PI3K	0.04	0.9867	0.17675	I
MCF10A	GSK-1059615	PI3K/mTOR	PI3K	0.12	0.8867	0.024063	I
MCF10A	GSK-1059615	PI3K/mTOR	PI3K	0.12	0.8867	0.22566	I
MCF10A	GSK-1904529A	IGF1R/InsR	RTK	0.04	0.7188	0.74715	I
MCF10A	GSK-1904529A	IGF1R/InsR	RTK	0.12	0.69907	0.5529	I
MCF10A	GSK-690693	AKT	AKT	0.04	0.98873	0.10654	I
MCF10A	GSK-690693	AKT	AKT	0.12	0.97552	0.225	I
MCF10A	GSK-690693	AKT	AKT	0.37	0.93688	0.64585	I
MCF10A	GSK-690693	AKT	AKT	1.11	0.87335	0.7597	I
MCF10A	GSK-690693	AKT	AKT	3.33	0.87188	0.92125	I
MCF10A	GW-843682X	PLK1/3	CELL_CYCLE	0.04	0.96008	0.040758	I
MCF10A	GW-843682X	PLK1/3	CELL_CYCLE	0.12	0.81663	0.059474	I
MCF10A	HG-5-113-01	Abl/RTKs/FAK1/LOK/SLK	ECM	0.04	0.96825	0.33773	I
MCF10A	HG-5-113-01	Abl/RTKs/FAK1/LOK/SLK	ECM	0.12	0.92004	0.1589	I
MCF10A	HG-5-113-01	Abl/RTKs/FAK1/LOK/SLK	ECM	0.37	0.85113	0.34289	I
MCF10A	HG-5-113-01	Abl/RTKs/FAK1/LOK/SLK	ECM	1.11	0.71253	0.30253	I
MCF10A	HG-5-88-01	EGFR/FAK1/IGF1R/INSR/	ErbB	0.04	0.93341	0.32929	I
MCF10A	HG-5-88-01	EGFR/FAK1/IGF1R/INSR/	ErbB	0.12	0.87856	0.44322	I
MCF10A	HG-5-88-01	EGFR/FAK1/IGF1R/INSR/	ErbB	0.37	0.76573	0.77697	I
MCF10A	HG-5-88-01	EGFR/FAK1/IGF1R/INSR/	ErbB	1.11	0.70913	0.92746	I
MCF10A	HG-6-64-01	EGFR/KIT/EPH/ErbB2/Abl/	ErbB	0.04	0.99925	0.16775	I
MCF10A	HG-6-64-01	EGFR/KIT/EPH/ErbB2/Abl/	ErbB	0.12	0.98815	0.56079	I
MCF10A	HG-6-64-01	EGFR/KIT/EPH/ErbB2/Abl/	ErbB	0.37	0.9768	0.78063	I
MCF10A	HG-6-64-01	EGFR/KIT/EPH/ErbB2/Abl/	ErbB	1.11	0.86546	0.91116	I
MCF10A	JNK-9L	JNK2/3	MAPK	0.04	0.9852	0.35152	I
MCF10A	JNK-9L	JNK2/3	MAPK	0.12	0.9259	0.13097	I
MCF10A	JNK-9L	JNK2/3	MAPK	0.37	0.68736	0.85899	I
MCF10A	JW-7-24-1	TAOK/PI3K	MAPK	0.04	0.98564	0.2124	I
MCF10A	JW-7-24-1	TAOK/PI3K	MAPK	0.12	0.98551	0.18371	I
MCF10A	JW-7-24-1	TAOK/PI3K	MAPK	0.37	0.95159	0.24584	I
MCF10A	JW-7-24-1	TAOK/PI3K	MAPK	1.11	0.91113	0.60321	I
MCF10A	JW-7-24-1	TAOK/PI3K	MAPK	3.33	0.84043	1.1368	I
MCF10A	KIN001-043	GSK3b	others	0.04	0.99806	0.067973	I
MCF10A	KIN001-043	GSK3b	others	0.12	0.98029	0.038361	I
MCF10A	KIN001-043	GSK3b	others	0.37	0.97486	0.17485	I
MCF10A	KIN001-043	GSK3b	others	1.11	0.94619	0.45289	I
MCF10A	KIN001-043	GSK3b	others	3.33	0.85492	0.53593	I
MCF10A	LDN-193189	ALK2/3	RTK	0.04	0.9993	0.31699	I
MCF10A	LDN-193189	ALK2/3	RTK	0.12	0.98167	0.28728	I
MCF10A	LDN-193189	ALK2/3	RTK	0.37	0.97054	0.20129	I
MCF10A	LDN-193189	ALK2/3	RTK	1.11	0.95321	1.1724	I
MCF10A	MK-2206	Akt1/2/3	AKT	0.04	0.98963	0.13718	I
MCF10A	MK-2206	Akt1/2/3	AKT	0.12	0.97231	0.18213	I
MCF10A	MK-2206	Akt1/2/3	AKT	0.37	0.70464	0.60255	I
MCF10A	MK-2206	Akt1/2/3	AKT	1.11	0.89155	0.90212	I
MCF10A	MK-2206	Akt1/2/3	AKT	3.33	0.83331	1.0702	I
MCF10A	NU-7441	DNA-PK	DNA_repair	0.04	1.0223	0.14945	I
MCF10A	NU-7441	DNA-PK	DNA_repair	0.12	1.001	0.14521	I
MCF10A	NU-7441	DNA-PK	DNA_repair	0.37	0.98171	0.23561	I
MCF10A	NU-7441	DNA-PK	DNA_repair	1.11	0.95673	0.26348	I
MCF10A	NU-7441	DNA-PK	DNA_repair	3.33	0.89426	0.45336	I
MCF10A	NVP-AEW541	IGF1R/InsR	RTK	0.04	0.98757	0.33382	I
MCF10A	NVP-AEW541	IGF1R/InsR	RTK	0.12	0.96358	0.15364	I
MCF10A	NVP-AEW541	IGF1R/InsR	RTK	0.37	0.88738	0.47722	I
MCF10A	NVP-AEW541	IGF1R/InsR	RTK	1.11	0.75748	0.8417	I
MCF10A	NVP-AEW541	IGF1R/InsR	RTK	3.33	0.7408	0.92635	I
MCF10A	NVP-TAE684	ALK2/3	RTK	0.04	0.88898	0.23099	I
MCF10A	NVP-TAE684	ALK2/3	RTK	0.12	0.7537	0.63631	I
MCF10A	OSI-027	mTORC1/2	mTOR	0.04	0.86482	0.34016	I
MCF10A	PD-173074	FGFR1	RTK	0.04	1.0217	0.09114	I
MCF10A	PD-173074	FGFR1	RTK	0.12	1.0053	0.2112	I
MCF10A	PD-173074	FGFR1	RTK	0.37	0.99814	0.19604	I
MCF10A	PD-173074	FGFR1	RTK	1.11	0.99291	0.036297	I
MCF10A	PD-173074	FGFR1	RTK	3.33	0.98446	0.12478	I
MCF10A	PF-431396	FAK/PYK2	ECM	0.04	0.74362	0.26185	I
MCF10A	PF-477736	Chk1	DNA_repair	0.04	0.96006	0.23962	I
MCF10A	PF-477736	Chk1	DNA_repair	0.12	0.91421	0.33264	I
MCF10A	PF-477736	Chk1	DNA_repair	0.37	0.83049	1.0725	I
MCF10A	PF-562271	FAK/PYK2/CDK2/3	ECM	0.04	0.89399	0.0082956	I
MCF10A	PF-562271	FAK/PYK2/CDK2/3	ECM	0.12	0.81385	0.12789	I
MCF10A	PHA-665752	cMET	RTK	0.04	0.99149	0.12777	I
MCF10A	PHA-665752	cMET	RTK	0.12	0.9827	0.20494	I
MCF10A	PHA-665752	cMET	RTK	0.37	0.97633	0.031582	I
MCF10A	PHA-665752	cMET	RTK	1.11	0.96711	0.29752	I
MCF10A	PHA-665752	cMET	RTK	3.33	0.96468	0.0064668	I
MCF10A	PI-103	PI3K/mTOR	PI3K	0.04	0.95963	0.22621	I
MCF10A	PI-103	PI3K/mTOR	PI3K	0.12	0.75952	0.69572	I
MCF10A	PIK-93	PI3K	PI3K	0.04	0.99728	0.38479	I
MCF10A	PIK-93	PI3K	PI3K	0.12	0.99541	0.17367	I
MCF10A	PIK-93	PI3K	PI3K	0.37	0.99321	0.13422	I
MCF10A	PIK-93	PI3K	PI3K	1.11	0.9585	0.44445	I
MCF10A	PIK-93	PI3K	PI3K	3.33	0.83096	0.2447	I
MCF10A	PLX-4720	B-RafV600E	MEK/ERK	0.04	0.998	0.12125	I
MCF10A	PLX-4720	B-RafV600E	MEK/ERK	0.12	0.99026	0.11674	I
MCF10A	PLX-4720	B-RafV600E	MEK/ERK	0.37	0.98221	0.33724	I
MCF10A	PLX-4720	B-RafV600E	MEK/ERK	1.11	1.0017	0.36552	I
MCF10A	PLX-4720	B-RafV600E	MEK/ERK	3.33	1.0023	0.42497	I
MCF10A	PLX-4720	B-RafV600E	MEK/ERK	10	0.89638	1.0516	I
MCF10A	QL-X-138	mTOR/PI3K/EGFR	mTOR	0.04	1.0106	0.16652	I
MCF10A	QL-X-138	mTOR/PI3K/EGFR	mTOR	0.12	0.98068	0.15693	I
MCF10A	QL-X-138	mTOR/PI3K/EGFR	mTOR	0.37	0.88729	0.56722	I
MCF10A	QL-X-138	mTOR/PI3K/EGFR	mTOR	1.11	0.79061	0.82171	I
MCF10A	QL-XII-47	BTK	others	0.12	0.95326	0.17851	I
MCF10A	QL-XII-47	BTK	others	0.37	0.86731	0.60534	I
MCF10A	QL-XII-47	BTK	others	1.11	0.68271	0.98288	I
MCF10A	SAR-245408	PI3KA/D/G	PI3K	0.04	1.0136	0.20365	I
MCF10A	SAR-245408	PI3KA/D/G	PI3K	0.12	0.98154	0.088448	I
MCF10A	SAR-245408	PI3KA/D/G	PI3K	0.37	0.95904	0.052694	I
MCF10A	SAR-245408	PI3KA/D/G	PI3K	1.11	0.93426	0.18453	I
MCF10A	SAR-245408	PI3KA/D/G	PI3K	3.33	0.89088	0.18353	I
MCF10A	SB590885	BRAF	MEK/ERK	0.04	0.97697	0.15208	I
MCF10A	SB590885	BRAF	MEK/ERK	0.12	0.97282	0.31492	I
MCF10A	SB590885	BRAF	MEK/ERK	0.37	0.98344	0.18294	I
MCF10A	SB590885	BRAF	MEK/ERK	1.11	0.98517	0.063798	I
MCF10A	SB590885	BRAF	MEK/ERK	3.33	0.96398	0.49482	I
MCF10A	SU-11274	cMET	RTK	0.04	1.0022	0.14945	I
MCF10A	SU-11274	cMET	RTK	0.12	0.97558	0.1514	I
MCF10A	SU-11274	cMET	RTK	0.37	0.94088	0.19946	I
MCF10A	SU-11274	cMET	RTK	1.11	0.86655	0.001392	I
MCF10A	SU-11274	cMET	RTK	3.33	0.74168	0.43035	I
MCF10A	TG-101348	JAK2	others	0.04	0.98939	0.81293	I
MCF10A	TG-101348	JAK2	others	0.12	0.96372	0.049567	I
MCF10A	TG-101348	JAK2	others	0.37	0.93815	0.14202	I
MCF10A	TG-101348	JAK2	others	1.11	0.8757	0.62746	I
MCF10A	TGX-221	PI3KB	PI3K	0.04	0.96846	0.12845	I
MCF10A	TGX-221	PI3KB	PI3K	0.12	0.97189	0.27101	I
MCF10A	TGX-221	PI3KB	PI3K	0.37	0.97139	0.4057	I
MCF10A	TGX-221	PI3KB	PI3K	1.11	0.96447	0.071573	I
MCF10A	TGX-221	PI3KB	PI3K	10	0.95693	0.30213	I
MCF10A	THZ-2-98-01	unknown	others	0.04	0.99287	0.17237	I
MCF10A	THZ-2-98-01	unknown	others	0.12	0.98587	0.40202	I
MCF10A	THZ-2-98-01	unknown	others	0.37	0.98208	0.41992	I
MCF10A	THZ-2-98-01	unknown	others	1.11	0.98676	0.54935	I
MCF10A	TWS-119	GSK3b	others	0.04	1.0167	0.048653	I
MCF10A	TWS-119	GSK3b	others	0.12	1.0067	0.14683	I
MCF10A	TWS-119	GSK3b	others	0.37	1.0203	0.40767	I
MCF10A	TWS-119	GSK3b	others	1.11	1.0208	0.39662	I
MCF10A	TWS-119	GSK3b	others	3.33	0.91196	0.24584	I
MCF10A	WH-4-025	Lck/Src	SRC_family	0.04	1.0061	0.38174	I
MCF10A	WH-4-025	Lck/Src	SRC_family	0.12	0.896	0.23651	I
MCF10A	WH-4-025	Lck/Src	SRC_family	0.37	0.80396	0.67944	I
MCF10A	WZ-4-145	DDR1/2	RTK	0.04	0.95135	0.37214	I
MCF10A	WZ-4-145	DDR1/2	RTK	0.12	0.94643	0.24605	I
MCF10A	WZ-4-145	DDR1/2	RTK	0.37	0.91441	0.39444	I
MCF10A	WZ-4-145	DDR1/2	RTK	1.11	0.80072	0.9798	I
MCF10A	WZ-4-145	DDR1/2	RTK	3.33	0.6901	1.2562	I
MCF10A	XMD-1150	PLK4/Erk5/LRRK2	CELL_CYCLE	0.04	0.97335	0.060621	I
MCF10A	XMD-1150	PLK4/Erk5/LRRK2	CELL_CYCLE	0.12	0.93704	0.20409	I
MCF10A	XMD-1150	PLK4/Erk5/LRRK2	CELL_CYCLE	0.37	0.84116	0.43816	I
MCF10A	XMD11-85H	HDAC	others	0.12	0.97864	0.11164	I
MCF10A	XMD11-85H	HDAC	others	1.11	0.97187	0.99405	I
MCF10A	XMD11-85H	HDAC	others	3.33	0.94847	0.15834	I
MCF10A	XMD11-85H	HDAC	others	10	0.75822	1.2259	I
MCF10A	XMD16-144	Abl/RTKs/PLK/ERK5	ECM	0.04	0.74184	0.42467	I
MCF10A	Y-39983	Aurora A/B/ JAK2/3	CELL_CYCLE	0.04	0.96854	0.05022	I
MCF10A	Y-39983	Aurora A/B/ JAK2/3	CELL_CYCLE	0.12	0.87717	0.28231	I
MCF10A	Y-39983	Aurora A/B/ JAK2/3	CELL_CYCLE	0.37	0.88823	0.44372	I
MCF10A	Y-39983	Aurora A/B/ JAK2/3	CELL_CYCLE	1.11	0.8639	0.53251	I
MCF10A	Y-39983	Aurora A/B/ JAK2/3	CELL_CYCLE	3.33	0.80508	0.39957	I
MCF10A	YM-201636	PIP5K	others	0.04	1.0149	0.30065	I
MCF10A	YM-201636	PIP5K	others	0.12	0.98907	0.066685	I
MCF10A	YM-201636	PIP5K	others	0.37	0.95067	0.16854	I
MCF10A	YM-201636	PIP5K	others	1.11	0.82419	0.74623	I
MCF10A	YM-201636	PIP5K	others	3.33	0.73448	0.595	I
MCF10A	ZSTK-474	PI3K	PI3K	0.04	0.95388	0.21464	I
MCF10A	ZSTK-474	PI3K	PI3K	0.12	0.84211	0.41981	I
MCF10A	ZSTK-474	PI3K	PI3K	0.37	0.69827	0.63138	I
MCF10A	brivanib	VEGFR2	RTK	0.04	0.99222	0.23308	I
MCF10A	brivanib	VEGFR2	RTK	0.12	0.97717	0.13181	I
MCF10A	brivanib	VEGFR2	RTK	0.37	0.96886	0.18357	I
MCF10A	brivanib	VEGFR2	RTK	1.11	0.88326	0.17508	I
MCF10A	brivanib	VEGFR2	RTK	3.33	0.74013	0.51162	I
MCF10A	buparlisib	PI3K	PI3K	0.04	0.99999	0.15417	I
MCF10A	buparlisib	PI3K	PI3K	0.12	0.95604	0.21618	I
MCF10A	buparlisib	PI3K	PI3K	0.37	0.8569	0.26224	I
MCF10A	celastrol	proteasome	others	0.04	1.0426	0.13156	I
MCF10A	celastrol	proteasome	others	0.12	1.0499	0.08815	I
MCF10A	celastrol	proteasome	others	0.37	0.92145	0.2185	I
MCF10A	crizotinib	cMET/ALK/Axl	RTK	0.04	0.98808	0.35734	I
MCF10A	crizotinib	cMET/ALK/Axl	RTK	0.12	0.96356	0.0050497	I
MCF10A	crizotinib	cMET/ALK/Axl	RTK	0.37	0.93397	0.5413	I
MCF10A	crizotinib	cMET/ALK/Axl	RTK	1.11	0.90625	0.10694	I
MCF10A	crizotinib	cMET/ALK/Axl	RTK	3.33	0.83313	0.59537	I
MCF10A	dovitinib	c-Kit/FLT3/FGFR1/3/VEGFR1-4	RTK	0.04	0.96188	0.58037	I
MCF10A	dovitinib	c-Kit/FLT3/FGFR1/3/VEGFR1-4	RTK	0.12	0.89267	0.097779	I
MCF10A	enzastaurin	PKCB	others	0.04	1.0057	0.38009	I
MCF10A	enzastaurin	PKCB	others	0.12	1.0006	0.19329	I
MCF10A	enzastaurin	PKCB	others	0.37	1.0019	0.36464	I
MCF10A	enzastaurin	PKCB	others	1.11	1.0178	0.027464	I
MCF10A	enzastaurin	PKCB	others	3.33	1.0117	0.15032	I
MCF10A	enzastaurin	PKCB	others	10	0.98526	0.84224	I
MCF10A	erlotinib	EGFR/Abl	ErbB	0.04	0.97251	0.050454	I
MCF10A	erlotinib	EGFR/Abl	ErbB	0.12	0.82854	0.41796	I
MCF10A	foretinib	cMet/KDR	RTK	0.04	1.0264	0.012039	I
MCF10A	foretinib	cMet/KDR	RTK	0.12	0.9921	0.0090576	I
MCF10A	foretinib	cMet/KDR	RTK	0.37	0.90237	0.057615	I
MCF10A	fostamatinib	Syk/Flt3	SRC_family	0.04	0.9781	0.11008	I
MCF10A	fostamatinib	Syk/Flt3	SRC_family	0.12	0.96684	0.19299	I
MCF10A	fostamatinib	Syk/Flt3	SRC_family	0.37	0.94484	0.055823	I
MCF10A	fostamatinib	Syk/Flt3	SRC_family	1.11	0.9036	0.16392	I
MCF10A	fostamatinib	Syk/Flt3	SRC_family	3.33	0.82117	0.47949	I
MCF10A	fostamatinib	Syk/Flt3	SRC_family	10	0.6686	0.76301	I
MCF10A	gefitinib	EGFR	ErbB	0.04	0.88661	0.056535	I
MCF10A	imatinib	cKIT/PDGFR/Abl	RTK	0.04	1.0021	0.2426	I
MCF10A	imatinib	cKIT/PDGFR/Abl	RTK	0.12	1.0009	0.0054541	I
MCF10A	imatinib	cKIT/PDGFR/Abl	RTK	0.37	0.99617	0.044996	I
MCF10A	imatinib	cKIT/PDGFR/Abl	RTK	1.11	1.004	0.077036	I
MCF10A	imatinib	cKIT/PDGFR/Abl	RTK	3.33	1.0134	0.0529	I
MCF10A	imatinib	cKIT/PDGFR/Abl	RTK	10	0.99848	0.28978	I
MCF10A	lapatinib	EGFR/ErbbB2	ErbB	0.04	0.97471	0.083578	I
MCF10A	lapatinib	EGFR/ErbbB2	ErbB	0.12	0.95661	0.042776	I
MCF10A	lapatinib	EGFR/ErbbB2	ErbB	0.37	0.94287	0.17146	I
MCF10A	lapatinib	EGFR/ErbbB2	ErbB	1.11	0.89463	0.40395	I
MCF10A	lapatinib	EGFR/ErbbB2	ErbB	3.33	0.74662	0.92885	I
MCF10A	linifanib	VEGFR1/2/CFS1R/Flt3/Kit	RTK	0.04	1.0386	0.013389	I
MCF10A	linifanib	VEGFR1/2/CFS1R/Flt3/Kit	RTK	0.12	1.0319	0.2543	I
MCF10A	linifanib	VEGFR1/2/CFS1R/Flt3/Kit	RTK	0.37	1.0242	0.065774	I
MCF10A	linifanib	VEGFR1/2/CFS1R/Flt3/Kit	RTK	1.11	1.0223	0.11564	I
MCF10A	linifanib	VEGFR1/2/CFS1R/Flt3/Kit	RTK	3.33	0.99351	0.17064	I
MCF10A	linifanib	VEGFR1/2/CFS1R/Flt3/Kit	RTK	10	0.71553	1.1748	I
MCF10A	linsitinib	IGF1R/InsR	RTK	0.04	0.95561	0.22215	I
MCF10A	linsitinib	IGF1R/InsR	RTK	0.12	0.91066	0.19637	I
MCF10A	linsitinib	IGF1R/InsR	RTK	0.37	0.82405	0.16581	I
MCF10A	linsitinib	IGF1R/InsR	RTK	1.11	0.78347	0.42655	I
MCF10A	linsitinib	IGF1R/InsR	RTK	3.33	0.73071	0.90191	I
MCF10A	nilotinib	Abl/BCR-Abl/DDR	ECM	0.04	1.0002	0.084885	I
MCF10A	nilotinib	Abl/BCR-Abl/DDR	ECM	0.12	0.99066	0.18639	I
MCF10A	nilotinib	Abl/BCR-Abl/DDR	ECM	0.37	0.97753	0.11458	I
MCF10A	nilotinib	Abl/BCR-Abl/DDR	ECM	1.11	0.99228	0.24256	I
MCF10A	nilotinib	Abl/BCR-Abl/DDR	ECM	3.33	0.98228	0.22143	I
MCF10A	nintedanib	panVEGFR/FGFR/PDGFR	RTK	0.04	1.0125	0.054394	I
MCF10A	nintedanib	panVEGFR/FGFR/PDGFR	RTK	0.12	0.9933	0.02332	I
MCF10A	nintedanib	panVEGFR/FGFR/PDGFR	RTK	0.37	0.99184	0.096498	I
MCF10A	nintedanib	panVEGFR/FGFR/PDGFR	RTK	1.11	0.98969	0.12312	I
MCF10A	nintedanib	panVEGFR/FGFR/PDGFR	RTK	3.33	0.91814	0.077534	I
MCF10A	nintedanib	panVEGFR/FGFR/PDGFR	RTK	10	0.96709	0.1627	I
MCF10A	palbociclib	CDK4/6	CELL_CYCLE	0.04	0.83923	0.42304	I
MCF10A	palbociclib	CDK4/6	CELL_CYCLE	0.12	0.74305	0.3985	I
MCF10A	radicicol	HSP90	chaperone	0.04	0.88619	0.56831	I
MCF10A	radicicol	HSP90	chaperone	0.04	0.88619	0.25803	I
MCF10A	radicicol	HSP90	chaperone	0.04	0.88619	0.56831	I
MCF10A	radicicol	HSP90	chaperone	0.04	0.88619	0.25803	I
MCF10A	roscovitine	Cdc2/CDK2/CDK5	CELL_CYCLE	0.04	0.99429	0.11203	I
MCF10A	roscovitine	Cdc2/CDK2/CDK5	CELL_CYCLE	0.12	0.98047	0.228	I
MCF10A	roscovitine	Cdc2/CDK2/CDK5	CELL_CYCLE	0.37	0.96208	0.068725	I
MCF10A	roscovitine	Cdc2/CDK2/CDK5	CELL_CYCLE	1.11	0.95536	0.23059	I
MCF10A	roscovitine	Cdc2/CDK2/CDK5	CELL_CYCLE	3.33	0.92642	0.33785	I
MCF10A	ruxolitinib	JAK1/2	others	0.04	0.98178	0.33115	I
MCF10A	ruxolitinib	JAK1/2	others	0.12	0.98981	0.32205	I
MCF10A	ruxolitinib	JAK1/2	others	0.37	0.97775	0.32216	I
MCF10A	ruxolitinib	JAK1/2	others	1.11	0.9557	0.31954	I
MCF10A	ruxolitinib	JAK1/2	others	3.33	0.94817	0.3783	I
MCF10A	ruxolitinib	JAK1/2	others	10	0.82793	0.31149	I
MCF10A	saracatinib	SRC/EGFR/LCK/YES	SRC_family	0.04	1.0122	0.065805	I
MCF10A	saracatinib	SRC/EGFR/LCK/YES	SRC_family	0.12	0.96841	0.15605	I
MCF10A	saracatinib	SRC/EGFR/LCK/YES	SRC_family	0.37	0.90602	0.22915	I
MCF10A	saracatinib	SRC/EGFR/LCK/YES	SRC_family	1.11	0.74473	0.45745	I
MCF10A	sirolimus	mTOR	mTOR	0.04	0.98154	0.80888	I
MCF10A	sirolimus	mTOR	mTOR	0.12	0.99913	0.67485	I
MCF10A	sirolimus	mTOR	mTOR	0.37	0.99472	0.60506	I
MCF10A	sirolimus	mTOR	mTOR	1.11	0.99718	0.75173	I
MCF10A	sirolimus	mTOR	mTOR	3.33	0.99981	0.57751	I
MCF10A	sirolimus	mTOR	mTOR	10	0.98597	0.76195	I
MCF10A	sorafenib	Raf/VEGFR/PDGFR/cKIT	MEK/ERK	0.04	1.024	0.019778	I
MCF10A	sorafenib	Raf/VEGFR/PDGFR/cKIT	MEK/ERK	0.12	0.9926	0.014394	I
MCF10A	sorafenib	Raf/VEGFR/PDGFR/cKIT	MEK/ERK	0.37	0.9778	0.13404	I
MCF10A	sorafenib	Raf/VEGFR/PDGFR/cKIT	MEK/ERK	1.11	0.97017	0.068369	I
MCF10A	sorafenib	Raf/VEGFR/PDGFR/cKIT	MEK/ERK	3.33	0.9495	0.17307	I
MCF10A	vemurafenib	B-RAFV600E/C-RAF/B-RAF	MEK/ERK	0.04	0.98982	0.40532	I
MCF10A	vemurafenib	B-RAFV600E/C-RAF/B-RAF	MEK/ERK	0.12	0.98806	0.14842	I
MCF10A	vemurafenib	B-RAFV600E/C-RAF/B-RAF	MEK/ERK	0.37	0.98709	0.12109	I
MCF10A	vemurafenib	B-RAFV600E/C-RAF/B-RAF	MEK/ERK	1.11	0.95495	0.066331	I
MCF10A	vemurafenib	B-RAFV600E/C-RAF/B-RAF	MEK/ERK	3.33	0.79844	0.9193	I
MCF10A	withaferin-a	Vimentin/NF-kB	ECM	0.04	0.99931	0.13421	I
MCF10A	withaferin-a	Vimentin/NF-kB	ECM	0.04	0.99931	0.090508	I
MCF10A	withaferin-a	Vimentin/NF-kB	ECM	0.12	0.98416	0.065138	I
MCF10A	withaferin-a	Vimentin/NF-kB	ECM	0.12	0.98416	0.19198	I
MCF10A	withaferin-a	Vimentin/NF-kB	ECM	0.12	0.98416	0.065138	I
MCF10A	withaferin-a	Vimentin/NF-kB	ECM	0.12	0.98416	0.19198	I
MCF10A	withaferin-a	Vimentin/NF-kB	ECM	0.37	0.86076	0.22559	I
MCF10A	withaferin-a	Vimentin/NF-kB	ECM	0.37	0.86076	0.090626	I
MCF10A	withaferin-a	Vimentin/NF-kB	ECM	0.37	0.86076	0.22559	I
MCF10A	withaferin-a	Vimentin/NF-kB	ECM	0.37	0.86076	0.090626	I
MCF10A	Alpelisib	PI3KA	PI3K	0.04	0.97639	0.10113	I
MCF10A	Alpelisib	PI3KA	PI3K	0.12	0.93992	0.029207	I
MCF10A	Alpelisib	PI3KA	PI3K	0.37	0.89574	0.36351	I
MCF10A	Alpelisib	PI3KA	PI3K	1.11	0.86518	0.35734	I
MCF10A	Alpelisib	PI3KA	PI3K	3.33	0.76979	0.86157	I
MCF7	AKT-inhibitor-1-2	AKT	AKT	0.04	0.74924	0.43933	I
MCF7	AKT-inhibitor-1-2	AKT	AKT	0.12	0.74132	0.34814	I
MCF7	AKT-inhibitor-1-2	AKT	AKT	0.37	0.70095	0.79145	I
MCF7	AS-601245	JNK	MAPK	0.04	0.94789	0.18804	I
MCF7	AS-601245	JNK	MAPK	0.12	0.87049	0.11084	I
MCF7	AT-7519	CDK1/2/4/9	CELL_CYCLE	0.04	0.69007	0.57261	I
MCF7	AZD-5438	CDK1/2/5/9/GSK3b	CELL_CYCLE	0.04	0.79763	0.16695	I
MCF7	AZD-6482	PI3KA/G	PI3K	0.04	1.0499	0.015275	I
MCF7	AZD-6482	PI3KA/G	PI3K	0.12	0.95429	0.053322	I
MCF7	AZD-6482	PI3KA/G	PI3K	0.37	0.98805	0.18907	I
MCF7	AZD-6482	PI3KA/G	PI3K	1.11	0.90643	0.38252	I
MCF7	AZD-6482	PI3KA/G	PI3K	3.33	0.67279	0.27954	I
MCF7	BMS-345541	IKK1/2	others	0.04	1.0619	0.42295	I
MCF7	BMS-345541	IKK1/2	others	0.12	1.003	0.2957	I
MCF7	BMS-345541	IKK1/2	others	0.37	0.88252	0.36452	I
MCF7	BX-912	PDK1	others	0.04	0.81622	0.16229	I
MCF7	BX-912	PDK1	others	0.12	0.86596	0.12517	I
MCF7	BX-912	PDK1	others	0.37	0.73122	0.24461	I
MCF7	CHIR-99021	GSK3b	others	0.04	0.84404	0.2316	I
MCF7	CHIR-99021	GSK3b	others	0.12	0.78639	0.079063	I
MCF7	CHIR-99021	GSK3b	others	0.37	0.77588	0.25214	I
MCF7	CP-724714	ErbB2	ErbB	0.04	0.83474	0.031881	I
MCF7	CP-724714	ErbB2	ErbB	0.12	0.80291	0.49618	I
MCF7	CP-724714	ErbB2	ErbB	0.37	0.78608	0.592	I
MCF7	CP-724714	ErbB2	ErbB	1.11	0.79592	0.43279	I
MCF7	CP-724714	ErbB2	ErbB	3.33	0.82221	0.21771	I
MCF7	CP466722	ATM, PI3K, PIKK	DNA_repair	0.04	1.09	0.035278	I
MCF7	CP466722	ATM, PI3K, PIKK	DNA_repair	0.12	1.0446	0.041045	I
MCF7	CP466722	ATM, PI3K, PIKK	DNA_repair	0.37	1.0458	0.020825	I
MCF7	CP466722	ATM, PI3K, PIKK	DNA_repair	1.11	1.0052	0.383	I
MCF7	CP466722	ATM, PI3K, PIKK	DNA_repair	3.33	0.91774	0.042987	I
MCF7	CYT387	JAK1/2	others	0.04	0.91228	0.041255	I
MCF7	CYT387	JAK1/2	others	0.12	0.89571	0.89812	I
MCF7	CYT387	JAK1/2	others	0.37	0.83035	0.45815	I
MCF7	GSK-1059615	PI3K/mTOR	PI3K	0.04	0.98343	0.056278	I
MCF7	GSK-1059615	PI3K/mTOR	PI3K	0.04	0.98343	0.036099	I
MCF7	GSK-1059615	PI3K/mTOR	PI3K	0.04	0.98343	0.056278	I
MCF7	GSK-1059615	PI3K/mTOR	PI3K	0.04	0.98343	0.036099	I
MCF7	GSK-1059615	PI3K/mTOR	PI3K	0.12	0.8437	0.25175	I
MCF7	GSK-1059615	PI3K/mTOR	PI3K	0.12	0.8437	0.20501	I
MCF7	GSK-1059615	PI3K/mTOR	PI3K	0.12	0.8437	0.25175	I
MCF7	GSK-1059615	PI3K/mTOR	PI3K	0.12	0.8437	0.20501	I
MCF7	GW-843682X	PLK1/3	CELL_CYCLE	0.04	0.68032	0.43821	I
MCF7	HG-5-113-01	Abl/RTKs/FAK1/LOK/SLK	ECM	0.04	0.8656	0.14487	I
MCF7	HG-5-113-01	Abl/RTKs/FAK1/LOK/SLK	ECM	0.12	0.71839	1.0073	I
MCF7	HG-6-64-01	EGFR/KIT/EPH/ErbB2/Abl/	ErbB	0.04	1.1624	0.30513	I
MCF7	HG-6-64-01	EGFR/KIT/EPH/ErbB2/Abl/	ErbB	0.12	1.0748	0.12064	I
MCF7	HG-6-64-01	EGFR/KIT/EPH/ErbB2/Abl/	ErbB	0.37	1.0287	0.17737	I
MCF7	HG-6-64-01	EGFR/KIT/EPH/ErbB2/Abl/	ErbB	1.11	0.95789	0.43609	I
MCF7	JNK-9L	JNK2/3	MAPK	0.04	0.71422	0.67362	I
MCF7	KIN001-043	GSK3b	others	0.04	0.9569	0.64774	I
MCF7	KIN001-043	GSK3b	others	0.12	0.8644	0.58811	I
MCF7	KIN001-043	GSK3b	others	0.37	0.83732	0.49276	I
MCF7	KIN001-043	GSK3b	others	3.33	0.79085	0.54812	I
MCF7	LDN-193189	ALK2/3	RTK	0.04	1.0757	0.11179	I
MCF7	LDN-193189	ALK2/3	RTK	0.12	1.003	1.2239	I
MCF7	LDN-193189	ALK2/3	RTK	0.37	1.0108	0.63979	I
MCF7	NU-7441	DNA-PK	DNA_repair	0.04	1.0009	0.017439	I
MCF7	NU-7441	DNA-PK	DNA_repair	0.12	0.95521	0.15233	I
MCF7	NU-7441	DNA-PK	DNA_repair	0.37	0.93666	0.65451	I
MCF7	NU-7441	DNA-PK	DNA_repair	1.11	0.89172	0.52488	I
MCF7	NU-7441	DNA-PK	DNA_repair	3.33	0.74701	0.33967	I
MCF7	NVP-AEW541	IGF1R/InsR	RTK	0.04	0.97521	0.20593	I
MCF7	NVP-AEW541	IGF1R/InsR	RTK	0.12	0.83439	0.51727	I
MCF7	OSI-027	mTORC1/2	mTOR	0.04	0.89226	0.19025	I
MCF7	PD-173074	FGFR1	RTK	0.04	1.0978	0.13845	I
MCF7	PD-173074	FGFR1	RTK	0.12	1.0759	0.47654	I
MCF7	PD-173074	FGFR1	RTK	0.37	1.0406	0.1013	I
MCF7	PD-173074	FGFR1	RTK	1.11	1.1014	0.023623	I
MCF7	PD-173074	FGFR1	RTK	3.33	1.1007	0.26166	I
MCF7	PD-184352	MEK	MEK/ERK	0.04	0.91472	0.96289	I
MCF7	PD-184352	MEK	MEK/ERK	0.12	0.81047	0.46893	I
MCF7	PD-184352	MEK	MEK/ERK	0.37	0.71825	0.27432	I
MCF7	PF-431396	FAK/PYK2	ECM	0.04	0.74151	0.52628	I
MCF7	PF-562271	FAK/PYK2/CDK2/3	ECM	0.04	0.85566	0.080702	I
MCF7	PF-562271	FAK/PYK2/CDK2/3	ECM	0.12	0.75872	0.081812	I
MCF7	PHA-665752	cMET	RTK	0.04	1.0613	0.48905	I
MCF7	PHA-665752	cMET	RTK	0.12	1.0611	0.095858	I
MCF7	PHA-665752	cMET	RTK	0.37	1.0488	0.19079	I
MCF7	PHA-665752	cMET	RTK	1.11	1.0087	0.30253	I
MCF7	PHA-665752	cMET	RTK	3.33	0.92333	0.45975	I
MCF7	PI-103	PI3K/mTOR	PI3K	0.04	0.70971	0.52847	I
MCF7	PIK-93	PI3K	PI3K	0.04	1.0761	0.11513	I
MCF7	PIK-93	PI3K	PI3K	0.12	1.0269	0.70766	I
MCF7	PIK-93	PI3K	PI3K	0.37	0.99418	0.54969	I
MCF7	PIK-93	PI3K	PI3K	1.11	0.87974	0.89777	I
MCF7	PLX-4720	B-RafV600E	MEK/ERK	0.04	1.0376	0.08607	I
MCF7	PLX-4720	B-RafV600E	MEK/ERK	0.12	0.94446	0.018725	I
MCF7	PLX-4720	B-RafV600E	MEK/ERK	0.37	1.0161	0.47472	I
MCF7	PLX-4720	B-RafV600E	MEK/ERK	1.11	0.99104	0.47805	I
MCF7	PLX-4720	B-RafV600E	MEK/ERK	3.33	0.85136	0.099688	I
MCF7	SAR-245408	PI3KA/D/G	PI3K	0.04	1.104	0.080619	I
MCF7	SAR-245408	PI3KA/D/G	PI3K	0.12	1.0482	0.35086	I
MCF7	SAR-245408	PI3KA/D/G	PI3K	0.37	1.0433	0.30429	I
MCF7	SAR-245408	PI3KA/D/G	PI3K	1.11	1.0419	0.21241	I
MCF7	SAR-245408	PI3KA/D/G	PI3K	3.33	1.072	0.16867	I
MCF7	SB590885	BRAF	MEK/ERK	0.04	0.92852	0.13137	I
MCF7	SB590885	BRAF	MEK/ERK	0.12	0.97017	0.38635	I
MCF7	SB590885	BRAF	MEK/ERK	0.37	1.0127	0.083894	I
MCF7	SB590885	BRAF	MEK/ERK	1.11	1.0737	0.81102	I
MCF7	SB590885	BRAF	MEK/ERK	3.33	1.0565	0.78861	I
MCF7	SU-11274	cMET	RTK	0.04	1.1035	0.088842	I
MCF7	SU-11274	cMET	RTK	0.12	1.0473	0.03399	I
MCF7	SU-11274	cMET	RTK	0.37	1.0123	0.11605	I
MCF7	SU-11274	cMET	RTK	1.11	0.8578	0.0039702	I
MCF7	SU-11274	cMET	RTK	3.33	0.712	0.59061	I
MCF7	TG-101348	JAK2	others	0.04	1.0189	0.072332	I
MCF7	TG-101348	JAK2	others	0.12	0.9602	0.86037	I
MCF7	TG-101348	JAK2	others	0.37	0.81263	1.1405	I
MCF7	TGX-221	PI3KB	PI3K	0.04	0.81975	0.020497	I
MCF7	TGX-221	PI3KB	PI3K	0.12	0.84782	0.25812	I
MCF7	TGX-221	PI3KB	PI3K	0.37	0.96012	0.0076056	I
MCF7	TGX-221	PI3KB	PI3K	1.11	0.98044	0.40064	I
MCF7	TGX-221	PI3KB	PI3K	3.33	0.78993	0.35322	I
MCF7	TGX-221	PI3KB	PI3K	10	0.82195	0.64321	I
MCF7	THZ-2-98-01	unknown	others	0.04	0.81192	0.21139	I
MCF7	THZ-2-98-01	unknown	others	0.12	0.87696	1.0778	I
MCF7	TWS-119	GSK3b	others	0.04	1.0589	0.29859	I
MCF7	TWS-119	GSK3b	others	0.12	0.98427	0.05831	I
MCF7	TWS-119	GSK3b	others	0.37	0.99112	0.013631	I
MCF7	TWS-119	GSK3b	others	1.11	0.96345	0.42357	I
MCF7	WH-4-025	Lck/Src	SRC_family	0.04	0.93424	0.43514	I
MCF7	WH-4-025	Lck/Src	SRC_family	0.12	0.67069	0.21911	I
MCF7	WZ-4-145	DDR1/2	RTK	0.04	0.66949	0.40246	I
MCF7	XMD-1150	PLK4/Erk5/LRRK2	CELL_CYCLE	0.04	0.85212	0.38162	I
MCF7	XMD-1150	PLK4/Erk5/LRRK2	CELL_CYCLE	0.12	0.78425	0.38977	I
MCF7	XMD11-85H	HDAC	others	0.12	0.83961	0.094226	I
MCF7	XMD11-85H	HDAC	others	0.37	0.85752	0.21738	I
MCF7	XMD11-85H	HDAC	others	1.11	0.8075	0.20077	I
MCF7	XMD11-85H	HDAC	others	3.33	0.75761	0.20036	I
MCF7	Y-39983	Aurora A/B/ JAK2/3	CELL_CYCLE	0.04	1.0579	0.28462	I
MCF7	Y-39983	Aurora A/B/ JAK2/3	CELL_CYCLE	0.12	1.0403	0.26378	I
MCF7	Y-39983	Aurora A/B/ JAK2/3	CELL_CYCLE	0.37	1.0016	0.30021	I
MCF7	Y-39983	Aurora A/B/ JAK2/3	CELL_CYCLE	1.11	0.90524	0.48413	I
MCF7	YM-201636	PIP5K	others	0.04	1.0607	0.090241	I
MCF7	YM-201636	PIP5K	others	0.12	0.96282	0.35803	I
MCF7	YM-201636	PIP5K	others	0.37	0.85635	0.47973	I
MCF7	afatinib	EGFR/ErbbB2	ErbB	0.04	0.78369	0.21708	I
MCF7	afatinib	EGFR/ErbbB2	ErbB	0.12	0.80979	0.084115	I
MCF7	afatinib	EGFR/ErbbB2	ErbB	0.37	0.86491	0.098106	I
MCF7	afatinib	EGFR/ErbbB2	ErbB	1.11	0.73628	0.19067	I
MCF7	brivanib	VEGFR2	RTK	0.04	0.90167	0.85393	I
MCF7	brivanib	VEGFR2	RTK	0.12	0.8639	0.060281	I
MCF7	brivanib	VEGFR2	RTK	0.37	0.89829	0.18773	I
MCF7	brivanib	VEGFR2	RTK	1.11	0.90814	0.15143	I
MCF7	brivanib	VEGFR2	RTK	3.33	0.94923	0.40793	I
MCF7	brivanib	VEGFR2	RTK	10	0.85964	0.65494	I
MCF7	buparlisib	PI3K	PI3K	0.04	0.75883	0.59213	I
MCF7	canertinib	EGFR/ErbbB2	ErbB	0.04	0.98944	0.22719	I
MCF7	canertinib	EGFR/ErbbB2	ErbB	0.12	0.88364	0.38574	I
MCF7	canertinib	EGFR/ErbbB2	ErbB	0.37	0.80055	0.48091	I
MCF7	canertinib	EGFR/ErbbB2	ErbB	1.11	0.67002	0.39386	I
MCF7	celastrol	proteasome	others	0.04	1.1012	0.042086	I
MCF7	celastrol	proteasome	others	0.12	0.99792	0.44697	I
MCF7	crizotinib	cMET/ALK/Axl	RTK	0.04	0.76216	0.13461	I
MCF7	crizotinib	cMET/ALK/Axl	RTK	0.12	0.7475	0.084642	I
MCF7	dovitinib	c-Kit/FLT3/FGFR1/3/VEGFR1-4	RTK	0.04	0.8977	0.19478	I
MCF7	dovitinib	c-Kit/FLT3/FGFR1/3/VEGFR1-4	RTK	0.12	0.86185	0.53239	I
MCF7	dovitinib	c-Kit/FLT3/FGFR1/3/VEGFR1-4	RTK	0.37	0.67816	0.26054	I
MCF7	enzastaurin	PKCB	others	0.04	0.97846	0.17502	I
MCF7	enzastaurin	PKCB	others	0.12	0.99893	0.091429	I
MCF7	enzastaurin	PKCB	others	0.37	1.0087	0.18534	I
MCF7	enzastaurin	PKCB	others	1.11	0.94577	0.13875	I
MCF7	enzastaurin	PKCB	others	3.33	0.93631	0.12548	I
MCF7	enzastaurin	PKCB	others	10	0.69293	1.181	I
MCF7	erlotinib	EGFR/Abl	ErbB	0.04	0.85846	0.051802	I
MCF7	erlotinib	EGFR/Abl	ErbB	0.12	0.89904	0.11274	I
MCF7	erlotinib	EGFR/Abl	ErbB	0.37	1.0236	0.22661	I
MCF7	erlotinib	EGFR/Abl	ErbB	1.11	1.0573	0.53245	I
MCF7	erlotinib	EGFR/Abl	ErbB	3.33	1.0367	0.26962	I
MCF7	erlotinib	EGFR/Abl	ErbB	10	0.92683	0.172	I
MCF7	foretinib	cMet/KDR	RTK	0.04	1.0137	0.0014704	I
MCF7	fostamatinib	Syk/Flt3	SRC_family	0.04	0.95897	0.42659	I
MCF7	fostamatinib	Syk/Flt3	SRC_family	0.12	1.0271	0.15928	I
MCF7	fostamatinib	Syk/Flt3	SRC_family	0.37	0.94356	0.42255	I
MCF7	fostamatinib	Syk/Flt3	SRC_family	1.11	0.86482	0.068379	I
MCF7	fostamatinib	Syk/Flt3	SRC_family	3.33	0.74638	0.25211	I
MCF7	gefitinib	EGFR	ErbB	0.04	1.0913	0.010052	I
MCF7	gefitinib	EGFR	ErbB	0.12	1.0589	0.26552	I
MCF7	gefitinib	EGFR	ErbB	0.37	1.0529	0.11366	I
MCF7	gefitinib	EGFR	ErbB	1.11	1.0415	0.34619	I
MCF7	gefitinib	EGFR	ErbB	3.33	1.0278	0.16676	I
MCF7	gefitinib	EGFR	ErbB	10	0.80828	0.53955	I
MCF7	imatinib	cKIT/PDGFR/Abl	RTK	0.04	1.0614	0.19857	I
MCF7	imatinib	cKIT/PDGFR/Abl	RTK	0.12	1.08	0.02801	I
MCF7	imatinib	cKIT/PDGFR/Abl	RTK	0.37	1.0782	0.08535	I
MCF7	imatinib	cKIT/PDGFR/Abl	RTK	1.11	1.0633	0.095891	I
MCF7	imatinib	cKIT/PDGFR/Abl	RTK	3.33	1.0355	0.23155	I
MCF7	imatinib	cKIT/PDGFR/Abl	RTK	10	0.90045	0.83262	I
MCF7	lapatinib	EGFR/ErbbB2	ErbB	0.04	0.80348	0.12482	I
MCF7	lapatinib	EGFR/ErbbB2	ErbB	0.12	0.87181	0.076259	I
MCF7	lapatinib	EGFR/ErbbB2	ErbB	0.37	0.94742	0.3573	I
MCF7	lapatinib	EGFR/ErbbB2	ErbB	1.11	0.93647	0.26343	I
MCF7	lapatinib	EGFR/ErbbB2	ErbB	3.33	0.92612	0.28941	I
MCF7	linifanib	VEGFR1/2/CFS1R/Flt3/Kit	RTK	0.04	1.0678	0.28361	I
MCF7	linifanib	VEGFR1/2/CFS1R/Flt3/Kit	RTK	0.12	0.99613	0.25816	I
MCF7	linifanib	VEGFR1/2/CFS1R/Flt3/Kit	RTK	0.37	1.0053	0.13359	I
MCF7	linifanib	VEGFR1/2/CFS1R/Flt3/Kit	RTK	1.11	0.93948	0.044043	I
MCF7	linifanib	VEGFR1/2/CFS1R/Flt3/Kit	RTK	3.33	0.87432	0.18579	I
MCF7	linsitinib	IGF1R/InsR	RTK	0.04	0.72141	0.50959	I
MCF7	linsitinib	IGF1R/InsR	RTK	0.12	0.74878	0.72047	I
MCF7	neratinib	EGFR/ERBB2	ErbB	0.04	0.72199	0.27296	I
MCF7	nilotinib	Abl/BCR-Abl/DDR	ECM	0.04	1.0284	0.022642	I
MCF7	nilotinib	Abl/BCR-Abl/DDR	ECM	0.12	1.0364	0.12065	I
MCF7	nilotinib	Abl/BCR-Abl/DDR	ECM	0.37	0.97088	0.01469	I
MCF7	nilotinib	Abl/BCR-Abl/DDR	ECM	1.11	0.95791	0.75424	I
MCF7	nilotinib	Abl/BCR-Abl/DDR	ECM	3.33	0.95614	0.21304	I
MCF7	nintedanib	panVEGFR/FGFR/PDGFR	RTK	0.04	0.99922	0.021546	I
MCF7	nintedanib	panVEGFR/FGFR/PDGFR	RTK	0.12	0.89161	0.56697	I
MCF7	palbociclib	CDK4/6	CELL_CYCLE	0.04	0.69596	0.88673	I
MCF7	pelitinib	EGFR	ErbB	0.04	1.0595	0.030044	I
MCF7	pelitinib	EGFR	ErbB	0.12	1.0319	0.26136	I
MCF7	pelitinib	EGFR	ErbB	0.37	0.93475	0.33397	I
MCF7	pelitinib	EGFR	ErbB	1.11	0.76309	0.57689	I
MCF7	roscovitine	Cdc2/CDK2/CDK5	CELL_CYCLE	0.04	1.0746	0.4199	I
MCF7	roscovitine	Cdc2/CDK2/CDK5	CELL_CYCLE	0.12	1.0183	0.16836	I
MCF7	roscovitine	Cdc2/CDK2/CDK5	CELL_CYCLE	0.37	0.92166	0.14413	I
MCF7	roscovitine	Cdc2/CDK2/CDK5	CELL_CYCLE	1.11	0.81772	0.31598	I
MCF7	roscovitine	Cdc2/CDK2/CDK5	CELL_CYCLE	3.33	0.71707	0.47008	I
MCF7	ruxolitinib	JAK1/2	others	0.04	0.96709	0.031144	I
MCF7	ruxolitinib	JAK1/2	others	0.12	0.94767	0.11018	I
MCF7	ruxolitinib	JAK1/2	others	0.37	0.96269	0.068796	I
MCF7	ruxolitinib	JAK1/2	others	1.11	1.0503	0.33741	I
MCF7	ruxolitinib	JAK1/2	others	3.33	1.052	0.10196	I
MCF7	ruxolitinib	JAK1/2	others	10	0.77754	0.50219	I
MCF7	saracatinib	SRC/EGFR/LCK/YES	SRC_family	0.04	0.85381	0.25101	I
MCF7	selumetinib	MEK	MEK/ERK	0.04	0.86704	0.82769	I
MCF7	selumetinib	MEK	MEK/ERK	0.12	0.6964	1.04	I
MCF7	sorafenib	Raf/VEGFR/PDGFR/cKIT	MEK/ERK	0.04	0.94551	0.43474	I
MCF7	sorafenib	Raf/VEGFR/PDGFR/cKIT	MEK/ERK	0.12	0.90958	0.53254	I
MCF7	sorafenib	Raf/VEGFR/PDGFR/cKIT	MEK/ERK	0.37	0.93644	0.042996	I
MCF7	sorafenib	Raf/VEGFR/PDGFR/cKIT	MEK/ERK	1.11	0.90598	0.084906	I
MCF7	sorafenib	Raf/VEGFR/PDGFR/cKIT	MEK/ERK	3.33	0.85169	0.04268	I
MCF7	vemurafenib	B-RAFV600E/C-RAF/B-RAF	MEK/ERK	0.04	0.97815	0.14015	I
MCF7	vemurafenib	B-RAFV600E/C-RAF/B-RAF	MEK/ERK	0.12	1.0156	0.043131	I
MCF7	vemurafenib	B-RAFV600E/C-RAF/B-RAF	MEK/ERK	0.37	1.0323	0.17578	I
MCF7	vemurafenib	B-RAFV600E/C-RAF/B-RAF	MEK/ERK	1.11	1.0081	0.24182	I
MCF7	vemurafenib	B-RAFV600E/C-RAF/B-RAF	MEK/ERK	3.33	0.99849	0.099272	I
MCF7	vemurafenib	B-RAFV600E/C-RAF/B-RAF	MEK/ERK	10	0.85795	1.2466	I
MCF7	withaferin-a	Vimentin/NF-kB	ECM	0.04	1.015	0.019079	I
MCF7	withaferin-a	Vimentin/NF-kB	ECM	0.04	1.015	0.037167	I
MCF7	withaferin-a	Vimentin/NF-kB	ECM	0.04	1.015	0.019079	I
MCF7	withaferin-a	Vimentin/NF-kB	ECM	0.04	1.015	0.037167	I
MCF7	withaferin-a	Vimentin/NF-kB	ECM	0.12	0.90688	0.084558	I
MCF7	withaferin-a	Vimentin/NF-kB	ECM	0.12	0.90688	0.06406	I
MCF7	Alpelisib	PI3KA	PI3K	0.04	0.87094	0.45608	I
MCF7	Alpelisib	PI3KA	PI3K	0.12	0.70135	0.80704	I
MDAMB231	AKT-inhibitor-1-2	AKT	AKT	0.04	0.87404	0.19909	I
MDAMB231	AKT-inhibitor-1-2	AKT	AKT	0.12	0.88876	0.25558	I
MDAMB231	AKT-inhibitor-1-2	AKT	AKT	1.11	0.83505	0.12312	I
MDAMB231	AKT-inhibitor-1-2	AKT	AKT	3.33	0.88761	0.040701	I
MDAMB231	AS-601245	JNK	MAPK	0.04	0.93287	0.070224	I
MDAMB231	AS-601245	JNK	MAPK	0.12	0.85858	0.09374	I
MDAMB231	AS-601245	JNK	MAPK	0.37	0.67385	0.018027	I
MDAMB231	AT-7519	CDK1/2/4/9	CELL_CYCLE	0.04	0.73234	0.37607	I
MDAMB231	AZD-5438	CDK1/2/5/9/GSK3b	CELL_CYCLE	0.04	0.84948	0.070152	I
MDAMB231	AZD-6482	PI3KA/G	PI3K	0.04	0.93183	0.64348	I
MDAMB231	AZD-6482	PI3KA/G	PI3K	0.12	0.88805	0.19148	I
MDAMB231	AZD-6482	PI3KA/G	PI3K	0.37	0.86748	0.42472	I
MDAMB231	AZD-6482	PI3KA/G	PI3K	1.11	0.75232	0.0076498	I
MDAMB231	AZD-7762	Chk1/2	DNA_repair	0.04	0.69998	0.3114	I
MDAMB231	BMS-345541	IKK1/2	others	0.04	0.99293	0.11297	I
MDAMB231	BMS-345541	IKK1/2	others	0.12	0.93642	0.057397	I
MDAMB231	BMS-345541	IKK1/2	others	0.37	0.88499	0.24304	I
MDAMB231	BX-912	PDK1	others	0.04	0.90328	0.22583	I
MDAMB231	BX-912	PDK1	others	0.12	0.9015	0.1314	I
MDAMB231	BX-912	PDK1	others	0.37	0.69383	0.15342	I
MDAMB231	CHIR-99021	GSK3b	others	0.04	0.89549	0.47889	I
MDAMB231	CHIR-99021	GSK3b	others	0.12	0.82255	0.048468	I
MDAMB231	CHIR-99021	GSK3b	others	0.37	0.83057	0.0044877	I
MDAMB231	CHIR-99021	GSK3b	others	1.11	0.82668	0.49886	I
MDAMB231	CHIR-99021	GSK3b	others	3.33	0.83137	0.89915	I
MDAMB231	CP-724714	ErbB2	ErbB	0.04	0.89905	0.30895	I
MDAMB231	CP-724714	ErbB2	ErbB	0.12	0.89611	0.053008	I
MDAMB231	CP-724714	ErbB2	ErbB	0.37	0.89739	0.31042	I
MDAMB231	CP-724714	ErbB2	ErbB	1.11	0.91211	0.34663	I
MDAMB231	CP-724714	ErbB2	ErbB	10	0.81241	0.11118	I
MDAMB231	CP466722	ATM, PI3K, PIKK	DNA_repair	0.04	1.0547	0.14031	I
MDAMB231	CP466722	ATM, PI3K, PIKK	DNA_repair	0.12	1.0156	0.48452	I
MDAMB231	CP466722	ATM, PI3K, PIKK	DNA_repair	0.37	0.78493	0.050776	I
MDAMB231	CP466722	ATM, PI3K, PIKK	DNA_repair	1.11	0.93755	0.50147	I
MDAMB231	CP466722	ATM, PI3K, PIKK	DNA_repair	3.33	0.9035	0.60695	I
MDAMB231	CYT387	JAK1/2	others	0.04	0.85884	0.08111	I
MDAMB231	CYT387	JAK1/2	others	0.12	0.77717	0.33371	I
MDAMB231	CYT387	JAK1/2	others	0.37	0.67756	0.0085701	I
MDAMB231	GDC-0941	PI3KA/D	PI3K	0.04	0.78374	0.23194	I
MDAMB231	GDC-0941	PI3KA/D	PI3K	0.12	0.79658	0.8046	I
MDAMB231	GDC-0941	PI3KA/D	PI3K	0.37	0.71492	0.40769	I
MDAMB231	GDC-0941	PI3KA/D	PI3K	1.11	0.67638	0.63616	I
MDAMB231	GDC-0980	PI3K/mTOR	PI3K	0.04	0.70467	0.22312	I
MDAMB231	GSK-1059615	PI3K/mTOR	PI3K	0.04	1.0293	0.050893	I
MDAMB231	GSK-1059615	PI3K/mTOR	PI3K	0.04	1.0293	0.04436	I
MDAMB231	GSK-1059615	PI3K/mTOR	PI3K	0.04	1.0293	0.050893	I
MDAMB231	GSK-1059615	PI3K/mTOR	PI3K	0.04	1.0293	0.04436	I
MDAMB231	GSK-1059615	PI3K/mTOR	PI3K	0.12	0.99219	0.11229	I
MDAMB231	GSK-1059615	PI3K/mTOR	PI3K	0.12	0.99219	0.21605	I
MDAMB231	GSK-1059615	PI3K/mTOR	PI3K	0.12	0.99219	0.11229	I
MDAMB231	GSK-1059615	PI3K/mTOR	PI3K	0.12	0.99219	0.21605	I
MDAMB231	GSK-1059615	PI3K/mTOR	PI3K	0.37	0.91163	0.30354	I
MDAMB231	GSK-1059615	PI3K/mTOR	PI3K	0.37	0.91163	0.32094	I
MDAMB231	GSK-1059615	PI3K/mTOR	PI3K	0.37	0.91163	0.30354	I
MDAMB231	GSK-1059615	PI3K/mTOR	PI3K	0.37	0.91163	0.32094	I
MDAMB231	GSK-1904529A	IGF1R/InsR	RTK	0.04	0.81311	0.12853	I
MDAMB231	GSK-1904529A	IGF1R/InsR	RTK	0.12	0.86367	0.37818	I
MDAMB231	GSK-1904529A	IGF1R/InsR	RTK	0.37	0.89256	0.020871	I
MDAMB231	GSK-1904529A	IGF1R/InsR	RTK	1.11	0.90039	0.21423	I
MDAMB231	GSK-1904529A	IGF1R/InsR	RTK	3.33	0.97053	0.22966	I
MDAMB231	GSK-1904529A	IGF1R/InsR	RTK	10	0.9394	0.037697	I
MDAMB231	GSK-690693	AKT	AKT	0.12	0.90388	0.27627	I
MDAMB231	GSK-690693	AKT	AKT	0.37	0.90616	0.064634	I
MDAMB231	GSK-690693	AKT	AKT	10	0.86888	0.42669	I
MDAMB231	GW-843682X	PLK1/3	CELL_CYCLE	0.04	0.89166	0.13627	I
MDAMB231	GW-843682X	PLK1/3	CELL_CYCLE	0.12	0.73604	0.049771	I
MDAMB231	HG-5-113-01	Abl/RTKs/FAK1/LOK/SLK	ECM	0.12	0.88833	0.53682	I
MDAMB231	HG-5-113-01	Abl/RTKs/FAK1/LOK/SLK	ECM	0.37	0.70508	0.08133	I
MDAMB231	HG-5-88-01	EGFR/FAK1/IGF1R/INSR/	ErbB	0.04	0.79396	0.1359	I
MDAMB231	HG-5-88-01	EGFR/FAK1/IGF1R/INSR/	ErbB	0.12	0.86119	0.33681	I
MDAMB231	HG-5-88-01	EGFR/FAK1/IGF1R/INSR/	ErbB	0.37	0.79137	0.20163	I
MDAMB231	HG-5-88-01	EGFR/FAK1/IGF1R/INSR/	ErbB	1.11	0.79625	0.11084	I
MDAMB231	HG-5-88-01	EGFR/FAK1/IGF1R/INSR/	ErbB	3.33	0.78276	0.29888	I
MDAMB231	HG-6-64-01	EGFR/KIT/EPH/ErbB2/Abl/	ErbB	0.04	0.95526	0.42405	I
MDAMB231	HG-6-64-01	EGFR/KIT/EPH/ErbB2/Abl/	ErbB	0.12	0.90929	0.92212	I
MDAMB231	JNK-9L	JNK2/3	MAPK	0.04	0.80394	0.34816	I
MDAMB231	JNK-9L	JNK2/3	MAPK	0.12	0.72811	0.2161	I
MDAMB231	JW-7-24-1	TAOK/PI3K	MAPK	0.04	0.82313	0.31593	I
MDAMB231	JW-7-24-1	TAOK/PI3K	MAPK	0.12	0.85874	0.26814	I
MDAMB231	JW-7-24-1	TAOK/PI3K	MAPK	0.37	0.75421	0.19217	I
MDAMB231	KIN001-043	GSK3b	others	0.04	0.91975	0.34517	I
MDAMB231	KIN001-043	GSK3b	others	0.12	0.84034	0.60244	I
MDAMB231	KIN001-043	GSK3b	others	0.37	0.81953	0.52593	I
MDAMB231	KIN001-043	GSK3b	others	1.11	0.81586	1.1017	I
MDAMB231	KIN001-043	GSK3b	others	3.33	0.85518	0.98649	I
MDAMB231	LDN-193189	ALK2/3	RTK	0.04	0.99619	0.68281	I
MDAMB231	LDN-193189	ALK2/3	RTK	0.12	0.93781	0.19728	I
MDAMB231	LDN-193189	ALK2/3	RTK	0.37	0.92515	0.51402	I
MDAMB231	LDN-193189	ALK2/3	RTK	1.11	0.72732	0.45837	I
MDAMB231	MK-2206	Akt1/2/3	AKT	0.04	0.9678	0.24168	I
MDAMB231	MK-2206	Akt1/2/3	AKT	0.12	0.90365	0.21651	I
MDAMB231	MK-2206	Akt1/2/3	AKT	0.37	0.82136	0.096888	I
MDAMB231	MK-2206	Akt1/2/3	AKT	1.11	0.80563	0.57833	I
MDAMB231	MK-2206	Akt1/2/3	AKT	3.33	0.75694	0.0022991	I
MDAMB231	NU-7441	DNA-PK	DNA_repair	0.04	1.0243	0.1644	I
MDAMB231	NU-7441	DNA-PK	DNA_repair	0.12	0.95509	0.015959	I
MDAMB231	NU-7441	DNA-PK	DNA_repair	0.37	0.8923	0.003252	I
MDAMB231	NU-7441	DNA-PK	DNA_repair	1.11	0.84298	0.14192	I
MDAMB231	NVP-AEW541	IGF1R/InsR	RTK	0.04	1.0129	0.42625	I
MDAMB231	NVP-AEW541	IGF1R/InsR	RTK	0.12	1.0032	0.094895	I
MDAMB231	NVP-AEW541	IGF1R/InsR	RTK	0.37	0.99417	0.28861	I
MDAMB231	NVP-AEW541	IGF1R/InsR	RTK	1.11	0.96131	0.34126	I
MDAMB231	NVP-AEW541	IGF1R/InsR	RTK	3.33	0.96421	0.60429	I
MDAMB231	NVP-TAE684	ALK2/3	RTK	0.04	0.90787	0.22475	I
MDAMB231	NVP-TAE684	ALK2/3	RTK	0.12	0.73724	0.10439	I
MDAMB231	NVP-TAE684	ALK2/3	RTK	0.37	0.694	0.67138	I
MDAMB231	OSI-027	mTORC1/2	mTOR	0.04	1.0344	0.39154	I
MDAMB231	OSI-027	mTORC1/2	mTOR	0.12	0.90862	0.43098	I
MDAMB231	OSI-027	mTORC1/2	mTOR	0.37	0.80688	0.62313	I
MDAMB231	OSI-027	mTORC1/2	mTOR	1.11	0.72467	0.7097	I
MDAMB231	PD-173074	FGFR1	RTK	0.04	1.0818	0.052125	I
MDAMB231	PD-173074	FGFR1	RTK	0.12	1.0684	0.31099	I
MDAMB231	PD-173074	FGFR1	RTK	0.37	1.0765	0.12812	I
MDAMB231	PD-173074	FGFR1	RTK	1.11	1.0669	0.054866	I
MDAMB231	PD-173074	FGFR1	RTK	3.33	1.0447	0.24786	I
MDAMB231	PD-184352	MEK	MEK/ERK	0.04	0.99156	0.68999	I
MDAMB231	PD-184352	MEK	MEK/ERK	0.12	0.85382	0.16917	I
MDAMB231	PD-184352	MEK	MEK/ERK	0.37	0.76965	0.68926	I
MDAMB231	PF-431396	FAK/PYK2	ECM	0.04	0.91338	0.56703	I
MDAMB231	PF-431396	FAK/PYK2	ECM	0.12	0.77958	0.62284	I
MDAMB231	PF-477736	Chk1	DNA_repair	0.04	0.90348	0.154	I
MDAMB231	PF-477736	Chk1	DNA_repair	0.12	0.91298	0.0678	I
MDAMB231	PF-477736	Chk1	DNA_repair	0.37	0.7467	0.18463	I
MDAMB231	PF-562271	FAK/PYK2/CDK2/3	ECM	0.04	0.89725	0.29172	I
MDAMB231	PF-562271	FAK/PYK2/CDK2/3	ECM	0.12	0.82483	0.020097	I
MDAMB231	PF-562271	FAK/PYK2/CDK2/3	ECM	0.37	0.74055	0.26241	I
MDAMB231	PHA-665752	cMET	RTK	0.04	1.0277	0.19439	I
MDAMB231	PHA-665752	cMET	RTK	0.12	1.0244	0.015563	I
MDAMB231	PHA-665752	cMET	RTK	0.37	1.0216	0.39302	I
MDAMB231	PHA-665752	cMET	RTK	1.11	0.99716	0.59465	I
MDAMB231	PHA-665752	cMET	RTK	3.33	0.93993	0.18139	I
MDAMB231	PI-103	PI3K/mTOR	PI3K	0.04	0.77154	0.18981	I
MDAMB231	PIK-93	PI3K	PI3K	0.04	1.0097	0.089877	I
MDAMB231	PIK-93	PI3K	PI3K	0.12	1.0111	0.091966	I
MDAMB231	PIK-93	PI3K	PI3K	0.37	0.99894	0.028149	I
MDAMB231	PIK-93	PI3K	PI3K	1.11	0.91901	0.3106	I
MDAMB231	PIK-93	PI3K	PI3K	3.33	0.77951	0.71779	I
MDAMB231	PLX-4720	B-RafV600E	MEK/ERK	0.04	0.9887	0.14172	I
MDAMB231	PLX-4720	B-RafV600E	MEK/ERK	0.12	1.0073	0.057913	I
MDAMB231	PLX-4720	B-RafV600E	MEK/ERK	0.37	1.0026	0.1927	I
MDAMB231	PLX-4720	B-RafV600E	MEK/ERK	1.11	0.92859	0.40543	I
MDAMB231	PLX-4720	B-RafV600E	MEK/ERK	3.33	0.82213	0.058081	I
MDAMB231	QL-X-138	mTOR/PI3K/EGFR	mTOR	0.04	0.82424	0.038133	I
MDAMB231	QL-X-138	mTOR/PI3K/EGFR	mTOR	0.12	0.83384	0.34985	I
MDAMB231	QL-X-138	mTOR/PI3K/EGFR	mTOR	0.37	0.76798	0.55944	I
MDAMB231	QL-X-138	mTOR/PI3K/EGFR	mTOR	1.11	0.67152	1.1663	I
MDAMB231	SAR-245408	PI3KA/D/G	PI3K	0.04	1.0666	0.018163	I
MDAMB231	SAR-245408	PI3KA/D/G	PI3K	0.12	1.0311	0.0091996	I
MDAMB231	SAR-245408	PI3KA/D/G	PI3K	0.37	1.0219	0.023302	I
MDAMB231	SAR-245408	PI3KA/D/G	PI3K	1.11	1.0605	0.1906	I
MDAMB231	SAR-245408	PI3KA/D/G	PI3K	3.33	1.0145	0.095577	I
MDAMB231	SAR-245408	PI3KA/D/G	PI3K	10	0.90648	0.25022	I
MDAMB231	SB590885	BRAF	MEK/ERK	0.04	0.99393	0.15868	I
MDAMB231	SB590885	BRAF	MEK/ERK	0.12	0.97367	0.28619	I
MDAMB231	SB590885	BRAF	MEK/ERK	0.37	0.88742	0.44638	I
MDAMB231	SB590885	BRAF	MEK/ERK	1.11	0.81403	0.19477	I
MDAMB231	SB590885	BRAF	MEK/ERK	3.33	0.70829	0.24875	I
MDAMB231	SU-11274	cMET	RTK	0.04	1.0698	0.69967	I
MDAMB231	SU-11274	cMET	RTK	0.12	1.012	0.4585	I
MDAMB231	SU-11274	cMET	RTK	0.37	1.0015	0.062723	I
MDAMB231	SU-11274	cMET	RTK	1.11	0.95441	0.30842	I
MDAMB231	SU-11274	cMET	RTK	3.33	0.84672	0.06405	I
MDAMB231	TG-101348	JAK2	others	0.04	1.0087	0.1613	I
MDAMB231	TG-101348	JAK2	others	0.12	0.93369	0.37572	I
MDAMB231	TG-101348	JAK2	others	0.37	0.877	0.27318	I
MDAMB231	TGX-221	PI3KB	PI3K	0.04	0.77945	0.37907	I
MDAMB231	TGX-221	PI3KB	PI3K	0.12	0.81619	0.01228	I
MDAMB231	TGX-221	PI3KB	PI3K	0.37	0.82599	0.089931	I
MDAMB231	TGX-221	PI3KB	PI3K	1.11	0.86773	0.015428	I
MDAMB231	TGX-221	PI3KB	PI3K	3.33	0.69109	0.39205	I
MDAMB231	TGX-221	PI3KB	PI3K	10	0.8682	0.60899	I
MDAMB231	THZ-2-98-01	unknown	others	0.04	0.90563	0.39892	I
MDAMB231	THZ-2-98-01	unknown	others	0.12	0.90531	0.18828	I
MDAMB231	THZ-2-98-01	unknown	others	0.37	0.91954	0.25727	I
MDAMB231	THZ-2-98-01	unknown	others	3.33	0.95028	0.16191	I
MDAMB231	TWS-119	GSK3b	others	0.04	0.97465	0.32475	I
MDAMB231	TWS-119	GSK3b	others	0.12	0.96079	0.0025961	I
MDAMB231	TWS-119	GSK3b	others	0.37	0.92931	0.067161	I
MDAMB231	TWS-119	GSK3b	others	1.11	0.78501	0.34144	I
MDAMB231	WH-4-025	Lck/Src	SRC_family	0.04	0.82031	0.0074818	I
MDAMB231	WZ-4-145	DDR1/2	RTK	0.04	0.79059	0.064583	I
MDAMB231	WZ-4-145	DDR1/2	RTK	0.12	0.83511	0.38525	I
MDAMB231	WZ-4-145	DDR1/2	RTK	0.37	0.79973	0.3244	I
MDAMB231	WZ-4-145	DDR1/2	RTK	1.11	0.73664	0.66214	I
MDAMB231	XMD-1150	PLK4/Erk5/LRRK2	CELL_CYCLE	0.04	0.89082	0.19751	I
MDAMB231	XMD-1150	PLK4/Erk5/LRRK2	CELL_CYCLE	0.12	0.81845	0.35168	I
MDAMB231	XMD11-85H	HDAC	others	0.04	0.76493	0.54932	I
MDAMB231	XMD11-85H	HDAC	others	0.12	0.88432	0.38821	I
MDAMB231	XMD11-85H	HDAC	others	0.37	0.8604	0.07373	I
MDAMB231	XMD11-85H	HDAC	others	1.11	0.83386	0.10798	I
MDAMB231	XMD11-85H	HDAC	others	3.33	0.76715	0.31657	I
MDAMB231	Y-39983	Aurora A/B/ JAK2/3	CELL_CYCLE	0.04	0.87307	0.33433	I
MDAMB231	Y-39983	Aurora A/B/ JAK2/3	CELL_CYCLE	0.12	0.84882	0.1634	I
MDAMB231	Y-39983	Aurora A/B/ JAK2/3	CELL_CYCLE	0.37	0.77657	0.40358	I
MDAMB231	Y-39983	Aurora A/B/ JAK2/3	CELL_CYCLE	1.11	0.70287	0.30673	I
MDAMB231	YM-201636	PIP5K	others	0.04	1.0382	0.13908	I
MDAMB231	YM-201636	PIP5K	others	0.12	0.95425	0.19803	I
MDAMB231	YM-201636	PIP5K	others	0.37	0.86926	0.12055	I
MDAMB231	YM-201636	PIP5K	others	1.11	0.74681	0.31	I
MDAMB231	ZSTK-474	PI3K	PI3K	0.04	0.88146	0.24705	I
MDAMB231	ZSTK-474	PI3K	PI3K	0.12	0.8282	0.55068	I
MDAMB231	ZSTK-474	PI3K	PI3K	0.37	0.72815	0.3171	I
MDAMB231	afatinib	EGFR/ErbbB2	ErbB	0.04	0.84535	0.0013833	I
MDAMB231	afatinib	EGFR/ErbbB2	ErbB	0.12	0.87255	0.082148	I
MDAMB231	afatinib	EGFR/ErbbB2	ErbB	0.37	0.75505	0.049771	I
MDAMB231	brivanib	VEGFR2	RTK	0.04	0.90234	0.024357	I
MDAMB231	brivanib	VEGFR2	RTK	0.12	0.89201	0.10234	I
MDAMB231	brivanib	VEGFR2	RTK	0.37	0.90958	0.31802	I
MDAMB231	brivanib	VEGFR2	RTK	1.11	0.92318	0.30982	I
MDAMB231	brivanib	VEGFR2	RTK	3.33	0.89511	0.44755	I
MDAMB231	brivanib	VEGFR2	RTK	10	0.66702	0.42467	I
MDAMB231	buparlisib	PI3K	PI3K	0.04	1.0511	0.32254	I
MDAMB231	buparlisib	PI3K	PI3K	0.12	0.97769	0.21279	I
MDAMB231	buparlisib	PI3K	PI3K	0.37	0.8436	0.24606	I
MDAMB231	canertinib	EGFR/ErbbB2	ErbB	0.04	1.0412	0.016338	I
MDAMB231	canertinib	EGFR/ErbbB2	ErbB	0.12	0.96534	0.34704	I
MDAMB231	canertinib	EGFR/ErbbB2	ErbB	0.37	0.90867	0.81856	I
MDAMB231	canertinib	EGFR/ErbbB2	ErbB	1.11	0.78169	0.17082	I
MDAMB231	celastrol	proteasome	others	0.04	1.0833	0.12329	I
MDAMB231	celastrol	proteasome	others	0.12	1.0459	0.066007	I
MDAMB231	celastrol	proteasome	others	0.37	0.71792	0.29338	I
MDAMB231	crizotinib	cMET/ALK/Axl	RTK	0.04	0.83076	0.53189	I
MDAMB231	crizotinib	cMET/ALK/Axl	RTK	0.12	0.88536	0.13874	I
MDAMB231	crizotinib	cMET/ALK/Axl	RTK	0.37	0.77837	0.30153	I
MDAMB231	dovitinib	c-Kit/FLT3/FGFR1/3/VEGFR1-4	RTK	0.12	0.81651	0.46374	I
MDAMB231	enzastaurin	PKCB	others	0.04	1.0017	0.086801	I
MDAMB231	enzastaurin	PKCB	others	0.12	1.0109	0.06629	I
MDAMB231	enzastaurin	PKCB	others	0.37	1.0033	0.01112	I
MDAMB231	enzastaurin	PKCB	others	1.11	1.0049	0.016978	I
MDAMB231	enzastaurin	PKCB	others	3.33	1.0076	0.16794	I
MDAMB231	enzastaurin	PKCB	others	10	1.0274	0.23804	I
MDAMB231	erlotinib	EGFR/Abl	ErbB	0.04	0.90001	0.13711	I
MDAMB231	erlotinib	EGFR/Abl	ErbB	0.12	0.93675	0.57662	I
MDAMB231	erlotinib	EGFR/Abl	ErbB	0.37	0.95278	0.052282	I
MDAMB231	erlotinib	EGFR/Abl	ErbB	1.11	0.96204	0.1029	I
MDAMB231	erlotinib	EGFR/Abl	ErbB	3.33	0.96937	0.33675	I
MDAMB231	foretinib	cMet/KDR	RTK	0.04	0.91015	0.044101	I
MDAMB231	fostamatinib	Syk/Flt3	SRC_family	0.04	0.99285	0.6145	I
MDAMB231	fostamatinib	Syk/Flt3	SRC_family	0.12	0.95806	0.069805	I
MDAMB231	fostamatinib	Syk/Flt3	SRC_family	0.37	0.9024	0.09575	I
MDAMB231	fostamatinib	Syk/Flt3	SRC_family	1.11	0.82818	0.11896	I
MDAMB231	gefitinib	EGFR	ErbB	0.04	1.0651	0.069469	I
MDAMB231	gefitinib	EGFR	ErbB	0.12	1.0281	0.028279	I
MDAMB231	gefitinib	EGFR	ErbB	0.37	1.0194	0.028947	I
MDAMB231	gefitinib	EGFR	ErbB	1.11	1.0198	0.034243	I
MDAMB231	gefitinib	EGFR	ErbB	3.33	1.0087	0.00048668	I
MDAMB231	gefitinib	EGFR	ErbB	10	0.89653	0.52704	I
MDAMB231	imatinib	cKIT/PDGFR/Abl	RTK	0.04	1.0122	0.149	I
MDAMB231	imatinib	cKIT/PDGFR/Abl	RTK	0.12	0.99925	0.081351	I
MDAMB231	imatinib	cKIT/PDGFR/Abl	RTK	0.37	1.0153	0.0096523	I
MDAMB231	imatinib	cKIT/PDGFR/Abl	RTK	1.11	1.0008	0.184	I
MDAMB231	imatinib	cKIT/PDGFR/Abl	RTK	3.33	1.0152	0.085583	I
MDAMB231	imatinib	cKIT/PDGFR/Abl	RTK	10	0.91531	0.82495	I
MDAMB231	lapatinib	EGFR/ErbbB2	ErbB	0.04	0.87782	0.080786	I
MDAMB231	lapatinib	EGFR/ErbbB2	ErbB	0.12	0.93851	0.037176	I
MDAMB231	lapatinib	EGFR/ErbbB2	ErbB	0.37	0.95483	0.23735	I
MDAMB231	lapatinib	EGFR/ErbbB2	ErbB	1.11	0.94835	0.344	I
MDAMB231	lapatinib	EGFR/ErbbB2	ErbB	3.33	0.94725	0.013004	I
MDAMB231	linifanib	VEGFR1/2/CFS1R/Flt3/Kit	RTK	0.04	1.0814	0.12187	I
MDAMB231	linifanib	VEGFR1/2/CFS1R/Flt3/Kit	RTK	0.12	1.087	0.10799	I
MDAMB231	linifanib	VEGFR1/2/CFS1R/Flt3/Kit	RTK	0.37	1.0778	0.038351	I
MDAMB231	linifanib	VEGFR1/2/CFS1R/Flt3/Kit	RTK	1.11	1.0721	0.51553	I
MDAMB231	linifanib	VEGFR1/2/CFS1R/Flt3/Kit	RTK	3.33	1.0562	0.27997	I
MDAMB231	linsitinib	IGF1R/InsR	RTK	0.04	0.79129	0.46377	I
MDAMB231	linsitinib	IGF1R/InsR	RTK	0.12	0.84343	0.68584	I
MDAMB231	linsitinib	IGF1R/InsR	RTK	0.37	0.86065	0.081749	I
MDAMB231	linsitinib	IGF1R/InsR	RTK	1.11	0.86193	0.22146	I
MDAMB231	linsitinib	IGF1R/InsR	RTK	3.33	0.83758	0.1584	I
MDAMB231	linsitinib	IGF1R/InsR	RTK	10	0.69729	0.33085	I
MDAMB231	neratinib	EGFR/ERBB2	ErbB	0.04	0.90722	0.18977	I
MDAMB231	neratinib	EGFR/ERBB2	ErbB	0.12	0.86846	0.50685	I
MDAMB231	neratinib	EGFR/ERBB2	ErbB	0.37	0.72753	0.50141	I
MDAMB231	nilotinib	Abl/BCR-Abl/DDR	ECM	0.04	0.94327	0.14116	I
MDAMB231	nilotinib	Abl/BCR-Abl/DDR	ECM	0.12	0.91382	0.04809	I
MDAMB231	nilotinib	Abl/BCR-Abl/DDR	ECM	0.37	0.86314	0.4567	I
MDAMB231	nilotinib	Abl/BCR-Abl/DDR	ECM	1.11	0.80466	0.084157	I
MDAMB231	nilotinib	Abl/BCR-Abl/DDR	ECM	3.33	0.81765	0.22907	I
MDAMB231	nintedanib	panVEGFR/FGFR/PDGFR	RTK	0.04	1.0769	0.10164	I
MDAMB231	nintedanib	panVEGFR/FGFR/PDGFR	RTK	0.12	1.042	0.023366	I
MDAMB231	nintedanib	panVEGFR/FGFR/PDGFR	RTK	0.37	0.99074	0.21053	I
MDAMB231	nintedanib	panVEGFR/FGFR/PDGFR	RTK	1.11	0.92913	0.56473	I
MDAMB231	nintedanib	panVEGFR/FGFR/PDGFR	RTK	3.33	0.842	0.55521	I
MDAMB231	palbociclib	CDK4/6	CELL_CYCLE	0.04	0.67501	1.2315	I
MDAMB231	pelitinib	EGFR	ErbB	0.04	1.0486	0.195	I
MDAMB231	pelitinib	EGFR	ErbB	0.12	1.026	0.52459	I
MDAMB231	pelitinib	EGFR	ErbB	0.37	0.87993	0.39979	I
MDAMB231	pelitinib	EGFR	ErbB	1.11	0.74986	0.29843	I
MDAMB231	radicicol	HSP90	chaperone	0.04	1.0634	0.59647	I
MDAMB231	radicicol	HSP90	chaperone	0.04	1.0634	0.27756	I
MDAMB231	radicicol	HSP90	chaperone	0.04	1.0634	0.59647	I
MDAMB231	radicicol	HSP90	chaperone	0.04	1.0634	0.27756	I
MDAMB231	radicicol	HSP90	chaperone	0.12	0.7437	0.30517	I
MDAMB231	radicicol	HSP90	chaperone	0.12	0.7437	0.46816	I
MDAMB231	radicicol	HSP90	chaperone	0.12	0.7437	0.30517	I
MDAMB231	radicicol	HSP90	chaperone	0.12	0.7437	0.46816	I
MDAMB231	roscovitine	Cdc2/CDK2/CDK5	CELL_CYCLE	0.04	1.0281	0.22835	I
MDAMB231	roscovitine	Cdc2/CDK2/CDK5	CELL_CYCLE	0.12	0.97143	0.014969	I
MDAMB231	roscovitine	Cdc2/CDK2/CDK5	CELL_CYCLE	0.37	0.92622	0.5044	I
MDAMB231	roscovitine	Cdc2/CDK2/CDK5	CELL_CYCLE	1.11	0.87987	0.24985	I
MDAMB231	roscovitine	Cdc2/CDK2/CDK5	CELL_CYCLE	3.33	0.81136	0.61454	I
MDAMB231	ruxolitinib	JAK1/2	others	0.04	0.93848	0.10433	I
MDAMB231	ruxolitinib	JAK1/2	others	0.12	0.9224	0.11149	I
MDAMB231	ruxolitinib	JAK1/2	others	0.37	0.93273	0.13568	I
MDAMB231	ruxolitinib	JAK1/2	others	1.11	0.94962	0.15105	I
MDAMB231	ruxolitinib	JAK1/2	others	3.33	0.95012	0.096194	I
MDAMB231	ruxolitinib	JAK1/2	others	10	0.67285	0.17731	I
MDAMB231	saracatinib	SRC/EGFR/LCK/YES	SRC_family	0.04	0.86247	0.62251	I
MDAMB231	saracatinib	SRC/EGFR/LCK/YES	SRC_family	0.12	0.70442	0.73855	I
MDAMB231	selumetinib	MEK	MEK/ERK	0.04	0.8461	1.1017	I
MDAMB231	selumetinib	MEK	MEK/ERK	0.12	0.70159	1.1964	I
MDAMB231	sirolimus	mTOR	mTOR	0.04	0.802	0.64697	I
MDAMB231	sirolimus	mTOR	mTOR	0.12	0.78116	0.42191	I
MDAMB231	sirolimus	mTOR	mTOR	0.37	0.81221	0.24547	I
MDAMB231	sirolimus	mTOR	mTOR	1.11	0.78659	0.30141	I
MDAMB231	sirolimus	mTOR	mTOR	3.33	0.78421	0.52795	I
MDAMB231	sirolimus	mTOR	mTOR	10	0.79956	0.42783	I
MDAMB231	sorafenib	Raf/VEGFR/PDGFR/cKIT	MEK/ERK	0.04	1.0148	0.021454	I
MDAMB231	sorafenib	Raf/VEGFR/PDGFR/cKIT	MEK/ERK	0.12	0.91717	0.17217	I
MDAMB231	sorafenib	Raf/VEGFR/PDGFR/cKIT	MEK/ERK	0.37	0.92664	0.097845	I
MDAMB231	sorafenib	Raf/VEGFR/PDGFR/cKIT	MEK/ERK	1.11	0.9377	0.62801	I
MDAMB231	sorafenib	Raf/VEGFR/PDGFR/cKIT	MEK/ERK	3.33	0.91757	0.47889	I
MDAMB231	sorafenib	Raf/VEGFR/PDGFR/cKIT	MEK/ERK	10	0.80076	0.86729	I
MDAMB231	vemurafenib	B-RAFV600E/C-RAF/B-RAF	MEK/ERK	0.04	0.97471	0.31385	I
MDAMB231	vemurafenib	B-RAFV600E/C-RAF/B-RAF	MEK/ERK	0.12	0.96511	0.0020635	I
MDAMB231	vemurafenib	B-RAFV600E/C-RAF/B-RAF	MEK/ERK	0.37	0.96351	0.38483	I
MDAMB231	vemurafenib	B-RAFV600E/C-RAF/B-RAF	MEK/ERK	1.11	0.89712	0.28246	I
MDAMB231	vemurafenib	B-RAFV600E/C-RAF/B-RAF	MEK/ERK	3.33	0.82708	0.77078	I
MDAMB231	withaferin-a	Vimentin/NF-kB	ECM	0.04	1.0398	0.31972	I
MDAMB231	withaferin-a	Vimentin/NF-kB	ECM	0.04	1.0398	0.077026	I
MDAMB231	withaferin-a	Vimentin/NF-kB	ECM	0.04	1.0398	0.31972	I
MDAMB231	withaferin-a	Vimentin/NF-kB	ECM	0.04	1.0398	0.077026	I
MDAMB231	withaferin-a	Vimentin/NF-kB	ECM	0.12	1.0014	0.02192	I
MDAMB231	withaferin-a	Vimentin/NF-kB	ECM	0.12	1.0014	0.21081	I
MDAMB231	withaferin-a	Vimentin/NF-kB	ECM	0.12	1.0014	0.02192	I
MDAMB231	withaferin-a	Vimentin/NF-kB	ECM	0.12	1.0014	0.21081	I
MDAMB231	Alpelisib	PI3KA	PI3K	0.12	0.9856	0.28315	I
MDAMB231	Alpelisib	PI3KA	PI3K	0.37	0.96297	0.34934	I
MDAMB231	Alpelisib	PI3KA	PI3K	1.11	0.93468	0.32587	I
MDAMB231	Alpelisib	PI3KA	PI3K	3.33	0.88988	0.0080478	I
SKBR3	AKT-inhibitor-1-2	AKT	AKT	0.04	0.67514	0.31876	I
SKBR3	AKT-inhibitor-1-2	AKT	AKT	0.37	0.76644	0.90025	I
SKBR3	AS-601245	JNK	MAPK	0.04	0.80321	0.2841	I
SKBR3	AT-7519	CDK1/2/4/9	CELL_CYCLE	0.04	0.7174	0.77593	I
SKBR3	AZD-5438	CDK1/2/5/9/GSK3b	CELL_CYCLE	0.04	0.89076	0.31062	I
SKBR3	AZD-6482	PI3KA/G	PI3K	0.04	0.98751	0.15121	I
SKBR3	AZD-6482	PI3KA/G	PI3K	0.12	0.91536	0.89894	I
SKBR3	AZD-6482	PI3KA/G	PI3K	0.37	1.0002	0.14642	I
SKBR3	AZD-6482	PI3KA/G	PI3K	1.11	0.86977	1.0603	I
SKBR3	AZD-8330	MEK	MEK/ERK	0.37	0.70822	0.5553	I
SKBR3	AZD-8330	MEK	MEK/ERK	1.11	0.76031	0.92402	I
SKBR3	AZD-8330	MEK	MEK/ERK	3.33	0.77789	0.7405	I
SKBR3	AZD-8330	MEK	MEK/ERK	10	0.8143	1.1875	I
SKBR3	BMS-345541	IKK1/2	others	0.04	1.0538	0.16596	I
SKBR3	BMS-345541	IKK1/2	others	0.12	1.0086	0.35548	I
SKBR3	BMS-345541	IKK1/2	others	0.37	0.92877	0.32097	I
SKBR3	BX-912	PDK1	others	0.04	0.72374	0.29769	I
SKBR3	BX-912	PDK1	others	0.12	0.71923	0.29267	I
SKBR3	CHIR-99021	GSK3b	others	0.04	0.73126	0.45324	I
SKBR3	CHIR-99021	GSK3b	others	0.12	0.72486	0.36536	I
SKBR3	CHIR-99021	GSK3b	others	0.37	0.78556	0.24165	I
SKBR3	CHIR-99021	GSK3b	others	1.11	0.74928	1.1282	I
SKBR3	CP466722	ATM, PI3K, PIKK	DNA_repair	0.04	1.1588	0.039815	I
SKBR3	CP466722	ATM, PI3K, PIKK	DNA_repair	0.12	1.0455	0.091569	I
SKBR3	CP466722	ATM, PI3K, PIKK	DNA_repair	0.37	1.0385	0.34938	I
SKBR3	CP466722	ATM, PI3K, PIKK	DNA_repair	1.11	0.9504	1.196	I
SKBR3	CYT387	JAK1/2	others	0.04	0.84087	0.15453	I
SKBR3	CYT387	JAK1/2	others	0.12	0.80003	0.36442	I
SKBR3	CYT387	JAK1/2	others	0.37	0.78925	0.21304	I
SKBR3	CYT387	JAK1/2	others	1.11	0.68721	0.75478	I
SKBR3	GSK-1059615	PI3K/mTOR	PI3K	0.04	0.98695	0.48636	I
SKBR3	GSK-1059615	PI3K/mTOR	PI3K	0.04	0.98695	0.71801	I
SKBR3	GSK-1059615	PI3K/mTOR	PI3K	0.04	0.98695	0.48636	I
SKBR3	GSK-1059615	PI3K/mTOR	PI3K	0.04	0.98695	0.71801	I
SKBR3	GSK-1059615	PI3K/mTOR	PI3K	0.12	0.80987	1.051	I
SKBR3	GSK-1059615	PI3K/mTOR	PI3K	0.12	0.80987	0.42129	I
SKBR3	GSK-1059615	PI3K/mTOR	PI3K	0.12	0.80987	1.051	I
SKBR3	GSK-1059615	PI3K/mTOR	PI3K	0.12	0.80987	0.42129	I
SKBR3	GSK-1904529A	IGF1R/InsR	RTK	0.04	0.70138	0.75242	I
SKBR3	GSK-1904529A	IGF1R/InsR	RTK	0.12	0.84125	0.11651	I
SKBR3	GSK-1904529A	IGF1R/InsR	RTK	0.37	0.9801	0.22141	I
SKBR3	GSK-1904529A	IGF1R/InsR	RTK	1.11	0.98552	0.096715	I
SKBR3	GSK-1904529A	IGF1R/InsR	RTK	3.33	1.0358	0.22007	I
SKBR3	GSK-1904529A	IGF1R/InsR	RTK	10	1.0494	0.088768	I
SKBR3	GW-843682X	PLK1/3	CELL_CYCLE	0.04	0.84676	0.096151	I
SKBR3	HG-5-113-01	Abl/RTKs/FAK1/LOK/SLK	ECM	0.04	0.87471	0.16535	I
SKBR3	HG-5-113-01	Abl/RTKs/FAK1/LOK/SLK	ECM	0.12	0.79767	0.026928	I
SKBR3	HG-5-88-01	EGFR/FAK1/IGF1R/INSR/	ErbB	0.12	0.69102	0.21072	I
SKBR3	HG-5-88-01	EGFR/FAK1/IGF1R/INSR/	ErbB	0.37	0.67767	0.13454	I
SKBR3	HG-5-88-01	EGFR/FAK1/IGF1R/INSR/	ErbB	1.11	0.69901	0.28356	I
SKBR3	HG-6-64-01	EGFR/KIT/EPH/ErbB2/Abl/	ErbB	0.04	1.184	0.7715	I
SKBR3	HG-6-64-01	EGFR/KIT/EPH/ErbB2/Abl/	ErbB	0.12	1.0035	1.2007	I
SKBR3	HG-6-64-01	EGFR/KIT/EPH/ErbB2/Abl/	ErbB	0.37	0.8472	1.2188	I
SKBR3	JNK-9L	JNK2/3	MAPK	0.12	0.73515	0.59129	I
SKBR3	JW-7-24-1	TAOK/PI3K	MAPK	0.12	0.69464	0.46983	I
SKBR3	KIN001-043	GSK3b	others	0.04	0.99207	0.41377	I
SKBR3	KIN001-043	GSK3b	others	0.12	0.9293	0.50741	I
SKBR3	LDN-193189	ALK2/3	RTK	0.04	1.0894	0.31625	I
SKBR3	LDN-193189	ALK2/3	RTK	0.12	1.0405	0.40925	I
SKBR3	LDN-193189	ALK2/3	RTK	0.37	1.0949	0.77687	I
SKBR3	LDN-193189	ALK2/3	RTK	1.11	0.98665	1.0642	I
SKBR3	MK-2206	Akt1/2/3	AKT	0.04	0.7608	0.72157	I
SKBR3	NU-7441	DNA-PK	DNA_repair	0.04	1.0443	0.2715	I
SKBR3	NU-7441	DNA-PK	DNA_repair	0.12	0.95678	0.45447	I
SKBR3	NU-7441	DNA-PK	DNA_repair	0.37	0.8675	0.79997	I
SKBR3	NU-7441	DNA-PK	DNA_repair	1.11	0.71435	0.61486	I
SKBR3	NVP-AEW541	IGF1R/InsR	RTK	0.04	1.0698	0.17156	I
SKBR3	NVP-AEW541	IGF1R/InsR	RTK	0.12	1.0059	0.14147	I
SKBR3	NVP-AEW541	IGF1R/InsR	RTK	0.37	0.99268	0.068278	I
SKBR3	NVP-AEW541	IGF1R/InsR	RTK	1.11	0.9707	0.81457	I
SKBR3	NVP-AEW541	IGF1R/InsR	RTK	3.33	0.97123	0.29573	I
SKBR3	NVP-TAE684	ALK2/3	RTK	0.04	1.0805	0.31724	I
SKBR3	NVP-TAE684	ALK2/3	RTK	0.12	0.78153	0.38093	I
SKBR3	NVP-TAE684	ALK2/3	RTK	0.37	0.92822	0.51063	I
SKBR3	NVP-TAE684	ALK2/3	RTK	1.11	0.69106	0.90714	I
SKBR3	PD-0325901	MEK	MEK/ERK	0.04	0.95327	0.53062	I
SKBR3	PD-0325901	MEK	MEK/ERK	0.04	0.95327	0.46504	I
SKBR3	PD-0325901	MEK	MEK/ERK	0.04	0.95327	0.53062	I
SKBR3	PD-0325901	MEK	MEK/ERK	0.04	0.95327	0.46504	I
SKBR3	PD-0325901	MEK	MEK/ERK	0.12	0.9018	0.83529	I
SKBR3	PD-0325901	MEK	MEK/ERK	0.12	0.9018	0.29448	I
SKBR3	PD-0325901	MEK	MEK/ERK	0.12	0.9018	0.83529	I
SKBR3	PD-0325901	MEK	MEK/ERK	0.12	0.9018	0.29448	I
SKBR3	PD-0325901	MEK	MEK/ERK	0.37	0.91307	0.60203	I
SKBR3	PD-0325901	MEK	MEK/ERK	0.37	0.91307	0.14068	I
SKBR3	PD-0325901	MEK	MEK/ERK	0.37	0.91307	0.60203	I
SKBR3	PD-0325901	MEK	MEK/ERK	0.37	0.91307	0.14068	I
SKBR3	PD-0325901	MEK	MEK/ERK	1.11	0.72782	0.26181	I
SKBR3	PD-0325901	MEK	MEK/ERK	1.11	0.72782	0.26181	I
SKBR3	PD-173074	FGFR1	RTK	0.04	1.1395	0.010853	I
SKBR3	PD-173074	FGFR1	RTK	0.12	1.1201	0.068146	I
SKBR3	PD-173074	FGFR1	RTK	0.37	1.0845	0.037839	I
SKBR3	PD-173074	FGFR1	RTK	1.11	1.1326	0.1145	I
SKBR3	PD-173074	FGFR1	RTK	3.33	1.1196	0.21385	I
SKBR3	PD-184352	MEK	MEK/ERK	0.04	1.0772	0.7538	I
SKBR3	PD-184352	MEK	MEK/ERK	0.12	1.051	0.021509	I
SKBR3	PD-184352	MEK	MEK/ERK	0.37	1.0393	0.79415	I
SKBR3	PD-184352	MEK	MEK/ERK	1.11	1.0178	0.28772	I
SKBR3	PD-184352	MEK	MEK/ERK	3.33	0.97172	0.45815	I
SKBR3	PF-431396	FAK/PYK2	ECM	0.04	1.0372	0.29573	I
SKBR3	PF-562271	FAK/PYK2/CDK2/3	ECM	0.04	1.053	0.53118	I
SKBR3	PF-562271	FAK/PYK2/CDK2/3	ECM	0.12	0.98375	0.16803	I
SKBR3	PF-562271	FAK/PYK2/CDK2/3	ECM	0.37	0.70432	0.40488	I
SKBR3	PHA-665752	cMET	RTK	0.04	1.0367	0.42067	I
SKBR3	PHA-665752	cMET	RTK	0.12	1.0606	0.20138	I
SKBR3	PHA-665752	cMET	RTK	0.37	1.0701	0.083809	I
SKBR3	PHA-665752	cMET	RTK	1.11	1.0604	0.51948	I
SKBR3	PHA-665752	cMET	RTK	3.33	0.95551	0.21508	I
SKBR3	PI-103	PI3K/mTOR	PI3K	0.04	0.89962	1.0629	I
SKBR3	PIK-93	PI3K	PI3K	0.04	1.0881	0.6678	I
SKBR3	PIK-93	PI3K	PI3K	0.12	1.0922	0.20821	I
SKBR3	PIK-93	PI3K	PI3K	0.37	1.012	0.41045	I
SKBR3	PIK-93	PI3K	PI3K	1.11	0.91631	0.9729	I
SKBR3	PLX-4720	B-RafV600E	MEK/ERK	0.04	0.99351	0.10227	I
SKBR3	PLX-4720	B-RafV600E	MEK/ERK	0.12	0.99879	0.14796	I
SKBR3	PLX-4720	B-RafV600E	MEK/ERK	0.37	1.042	0.63496	I
SKBR3	PLX-4720	B-RafV600E	MEK/ERK	1.11	1.0568	0.0031995	I
SKBR3	SAR-245408	PI3KA/D/G	PI3K	0.04	1.1409	0.68736	I
SKBR3	SAR-245408	PI3KA/D/G	PI3K	0.12	1.1435	0.50827	I
SKBR3	SAR-245408	PI3KA/D/G	PI3K	0.37	1.114	0.70531	I
SKBR3	SAR-245408	PI3KA/D/G	PI3K	1.11	1.179	0.16566	I
SKBR3	SAR-245408	PI3KA/D/G	PI3K	3.33	1.1598	0.026974	I
SKBR3	SB590885	BRAF	MEK/ERK	0.04	1.1499	0.55415	I
SKBR3	SB590885	BRAF	MEK/ERK	0.12	1.1388	0.22349	I
SKBR3	SB590885	BRAF	MEK/ERK	0.37	1.1502	0.073863	I
SKBR3	SB590885	BRAF	MEK/ERK	1.11	1.1504	0.46221	I
SKBR3	SB590885	BRAF	MEK/ERK	3.33	1.1146	1.1545	I
SKBR3	SU-11274	cMET	RTK	0.04	1.1438	0.12823	I
SKBR3	SU-11274	cMET	RTK	0.12	1.0792	0.34149	I
SKBR3	SU-11274	cMET	RTK	0.37	1.1096	0.88733	I
SKBR3	SU-11274	cMET	RTK	1.11	0.9963	0.12621	I
SKBR3	SU-11274	cMET	RTK	3.33	0.92304	0.26888	I
SKBR3	TG-101348	JAK2	others	0.04	1.071	0.73627	I
SKBR3	TG-101348	JAK2	others	0.12	0.99749	0.87361	I
SKBR3	TG-101348	JAK2	others	0.37	0.90731	1.0669	I
SKBR3	TGX-221	PI3KB	PI3K	0.04	0.68102	0.086843	I
SKBR3	TGX-221	PI3KB	PI3K	0.12	0.78876	0.47496	I
SKBR3	TGX-221	PI3KB	PI3K	0.37	0.90671	0.23357	I
SKBR3	TGX-221	PI3KB	PI3K	1.11	0.96289	0.27505	I
SKBR3	TGX-221	PI3KB	PI3K	3.33	0.96145	0.043294	I
SKBR3	TGX-221	PI3KB	PI3K	10	0.88781	1.0578	I
SKBR3	THZ-2-98-01	unknown	others	0.04	0.66895	1.1595	I
SKBR3	TWS-119	GSK3b	others	0.04	1.0913	0.44731	I
SKBR3	TWS-119	GSK3b	others	0.12	0.989	0.37816	I
SKBR3	TWS-119	GSK3b	others	0.37	1.0555	0.0305	I
SKBR3	TWS-119	GSK3b	others	1.11	1.0178	0.36718	I
SKBR3	WH-4-025	Lck/Src	SRC_family	0.04	1.1079	0.75945	I
SKBR3	WH-4-025	Lck/Src	SRC_family	0.12	0.96913	0.5543	I
SKBR3	WH-4-025	Lck/Src	SRC_family	0.37	0.78947	1.1217	I
SKBR3	WH-4-025	Lck/Src	SRC_family	1.11	0.88074	0.84759	I
SKBR3	WH-4-025	Lck/Src	SRC_family	3.33	0.75037	1.2619	I
SKBR3	XMD-1150	PLK4/Erk5/LRRK2	CELL_CYCLE	0.04	0.67699	0.43046	I
SKBR3	XMD-1150	PLK4/Erk5/LRRK2	CELL_CYCLE	0.12	0.66916	0.6079	I
SKBR3	XMD11-85H	HDAC	others	0.12	0.75484	0.84031	I
SKBR3	XMD11-85H	HDAC	others	1.11	0.75836	0.033858	I
SKBR3	XMD11-85H	HDAC	others	3.33	0.78693	0.23767	I
SKBR3	Y-39983	Aurora A/B/ JAK2/3	CELL_CYCLE	0.04	0.8392	0.22661	I
SKBR3	Y-39983	Aurora A/B/ JAK2/3	CELL_CYCLE	0.12	0.83616	0.18086	I
SKBR3	Y-39983	Aurora A/B/ JAK2/3	CELL_CYCLE	0.37	0.78176	0.44319	I
SKBR3	Y-39983	Aurora A/B/ JAK2/3	CELL_CYCLE	1.11	0.66682	0.55985	I
SKBR3	YM-201636	PIP5K	others	0.04	1.119	0.096292	I
SKBR3	YM-201636	PIP5K	others	0.12	1.0271	0.86704	I
SKBR3	YM-201636	PIP5K	others	0.37	1.0252	0.12162	I
SKBR3	YM-201636	PIP5K	others	1.11	0.88959	0.25726	I
SKBR3	YM-201636	PIP5K	others	3.33	0.76855	1.1406	I
SKBR3	ZSTK-474	PI3K	PI3K	0.04	0.78258	0.7539	I
SKBR3	brivanib	VEGFR2	RTK	0.04	0.81074	0.3712	I
SKBR3	brivanib	VEGFR2	RTK	0.12	0.79798	0.47157	I
SKBR3	brivanib	VEGFR2	RTK	0.37	0.80689	0.078418	I
SKBR3	brivanib	VEGFR2	RTK	1.11	0.86101	0.074564	I
SKBR3	brivanib	VEGFR2	RTK	3.33	0.85032	0.089578	I
SKBR3	brivanib	VEGFR2	RTK	10	0.8218	0.14935	I
SKBR3	buparlisib	PI3K	PI3K	0.04	0.91729	0.28221	I
SKBR3	celastrol	proteasome	others	0.04	0.86473	0.91336	I
SKBR3	crizotinib	cMET/ALK/Axl	RTK	0.04	0.68651	0.34016	I
SKBR3	crizotinib	cMET/ALK/Axl	RTK	0.12	0.80793	1.0036	I
SKBR3	crizotinib	cMET/ALK/Axl	RTK	0.37	0.75292	0.70934	I
SKBR3	dasatinib	Abl/Src/EPH/	ECM	0.04	0.99785	0.33773	I
SKBR3	dasatinib	Abl/Src/EPH/	ECM	0.04	0.99785	0.86883	I
SKBR3	dasatinib	Abl/Src/EPH/	ECM	0.04	0.99785	0.33773	I
SKBR3	dasatinib	Abl/Src/EPH/	ECM	0.04	0.99785	0.86883	I
SKBR3	dasatinib	Abl/Src/EPH/	ECM	0.12	0.93727	1.2725	I
SKBR3	dasatinib	Abl/Src/EPH/	ECM	0.12	0.93727	0.67448	I
SKBR3	dasatinib	Abl/Src/EPH/	ECM	0.12	0.93727	1.2725	I
SKBR3	dasatinib	Abl/Src/EPH/	ECM	0.12	0.93727	0.67448	I
SKBR3	dasatinib	Abl/Src/EPH/	ECM	0.37	0.94225	1.2187	I
SKBR3	dasatinib	Abl/Src/EPH/	ECM	0.37	0.94225	0.88499	I
SKBR3	dasatinib	Abl/Src/EPH/	ECM	0.37	0.94225	1.2187	I
SKBR3	dasatinib	Abl/Src/EPH/	ECM	0.37	0.94225	0.88499	I
SKBR3	dasatinib	Abl/Src/EPH/	ECM	1.11	0.76647	1.1798	I
SKBR3	dasatinib	Abl/Src/EPH/	ECM	1.11	0.76647	0.6777	I
SKBR3	dasatinib	Abl/Src/EPH/	ECM	1.11	0.76647	1.1798	I
SKBR3	dasatinib	Abl/Src/EPH/	ECM	1.11	0.76647	0.6777	I
SKBR3	dovitinib	c-Kit/FLT3/FGFR1/3/VEGFR1-4	RTK	0.04	0.71149	0.47973	I
SKBR3	enzastaurin	PKCB	others	0.04	1.1004	0.0070049	I
SKBR3	enzastaurin	PKCB	others	0.12	1.0733	0.61161	I
SKBR3	enzastaurin	PKCB	others	0.37	1.0983	0.49217	I
SKBR3	enzastaurin	PKCB	others	1.11	1.0601	0.60974	I
SKBR3	enzastaurin	PKCB	others	3.33	1.0732	0.48352	I
SKBR3	erlotinib	EGFR/Abl	ErbB	0.04	0.75583	0.062924	I
SKBR3	erlotinib	EGFR/Abl	ErbB	0.12	0.88484	0.14515	I
SKBR3	erlotinib	EGFR/Abl	ErbB	0.37	0.94555	0.31905	I
SKBR3	erlotinib	EGFR/Abl	ErbB	1.11	0.91061	0.35556	I
SKBR3	foretinib	cMet/KDR	RTK	0.04	1.073	0.19379	I
SKBR3	foretinib	cMet/KDR	RTK	0.12	0.81192	0.2857	I
SKBR3	fostamatinib	Syk/Flt3	SRC_family	0.04	0.9967	0.54163	I
SKBR3	fostamatinib	Syk/Flt3	SRC_family	0.12	0.97328	0.25666	I
SKBR3	fostamatinib	Syk/Flt3	SRC_family	0.37	1.0118	0.29945	I
SKBR3	fostamatinib	Syk/Flt3	SRC_family	1.11	1.1116	0.44872	I
SKBR3	fostamatinib	Syk/Flt3	SRC_family	3.33	1.1197	0.35146	I
SKBR3	gefitinib	EGFR	ErbB	0.04	0.90893	0.30475	I
SKBR3	gefitinib	EGFR	ErbB	0.12	0.7403	0.31912	I
SKBR3	imatinib	cKIT/PDGFR/Abl	RTK	0.04	1.0459	0.030537	I
SKBR3	imatinib	cKIT/PDGFR/Abl	RTK	0.12	1.0747	0.15728	I
SKBR3	imatinib	cKIT/PDGFR/Abl	RTK	0.37	1.0379	0.1422	I
SKBR3	imatinib	cKIT/PDGFR/Abl	RTK	1.11	1.0785	0.064523	I
SKBR3	imatinib	cKIT/PDGFR/Abl	RTK	3.33	1.1129	0.23081	I
SKBR3	imatinib	cKIT/PDGFR/Abl	RTK	10	0.9912	0.22053	I
SKBR3	linifanib	VEGFR1/2/CFS1R/Flt3/Kit	RTK	0.04	1.1136	0.23529	I
SKBR3	linifanib	VEGFR1/2/CFS1R/Flt3/Kit	RTK	0.12	1.0764	0.10789	I
SKBR3	linifanib	VEGFR1/2/CFS1R/Flt3/Kit	RTK	0.37	1.1129	0.20445	I
SKBR3	linifanib	VEGFR1/2/CFS1R/Flt3/Kit	RTK	1.11	1.0973	0.2425	I
SKBR3	linifanib	VEGFR1/2/CFS1R/Flt3/Kit	RTK	3.33	1.091	0.42836	I
SKBR3	linsitinib	IGF1R/InsR	RTK	0.12	0.76515	0.38086	I
SKBR3	linsitinib	IGF1R/InsR	RTK	0.37	0.80593	1.2161	I
SKBR3	linsitinib	IGF1R/InsR	RTK	1.11	0.73922	0.67506	I
SKBR3	linsitinib	IGF1R/InsR	RTK	3.33	0.67838	1.1933	I
SKBR3	nilotinib	Abl/BCR-Abl/DDR	ECM	0.04	1.1	0.46473	I
SKBR3	nilotinib	Abl/BCR-Abl/DDR	ECM	0.12	1.1127	0.39304	I
SKBR3	nilotinib	Abl/BCR-Abl/DDR	ECM	0.37	1.1544	0.24726	I
SKBR3	nilotinib	Abl/BCR-Abl/DDR	ECM	1.11	1.1149	0.61336	I
SKBR3	nilotinib	Abl/BCR-Abl/DDR	ECM	3.33	1.083	1.1302	I
SKBR3	nintedanib	panVEGFR/FGFR/PDGFR	RTK	0.04	1.0944	0.34367	I
SKBR3	nintedanib	panVEGFR/FGFR/PDGFR	RTK	0.12	1.0168	0.16995	I
SKBR3	nintedanib	panVEGFR/FGFR/PDGFR	RTK	0.37	0.94692	0.74695	I
SKBR3	nintedanib	panVEGFR/FGFR/PDGFR	RTK	1.11	0.83523	1.011	I
SKBR3	palbociclib	CDK4/6	CELL_CYCLE	0.04	0.8186	0.45171	I
SKBR3	palbociclib	CDK4/6	CELL_CYCLE	0.12	0.68349	0.60811	I
SKBR3	roscovitine	Cdc2/CDK2/CDK5	CELL_CYCLE	0.04	1.0436	0.062783	I
SKBR3	roscovitine	Cdc2/CDK2/CDK5	CELL_CYCLE	0.12	1.0411	0.41762	I
SKBR3	roscovitine	Cdc2/CDK2/CDK5	CELL_CYCLE	0.37	0.97929	0.11874	I
SKBR3	roscovitine	Cdc2/CDK2/CDK5	CELL_CYCLE	1.11	0.85219	0.69092	I
SKBR3	roscovitine	Cdc2/CDK2/CDK5	CELL_CYCLE	3.33	0.67741	0.11682	I
SKBR3	ruxolitinib	JAK1/2	others	0.04	0.88178	0.15354	I
SKBR3	ruxolitinib	JAK1/2	others	0.12	0.90269	0.90413	I
SKBR3	ruxolitinib	JAK1/2	others	0.37	0.9216	0.10826	I
SKBR3	ruxolitinib	JAK1/2	others	1.11	0.91772	0.23222	I
SKBR3	ruxolitinib	JAK1/2	others	3.33	0.95794	0.3139	I
SKBR3	ruxolitinib	JAK1/2	others	10	0.80976	1.2264	I
SKBR3	saracatinib	SRC/EGFR/LCK/YES	SRC_family	0.04	1.1488	0.52005	I
SKBR3	saracatinib	SRC/EGFR/LCK/YES	SRC_family	0.12	1.1155	0.56674	I
SKBR3	saracatinib	SRC/EGFR/LCK/YES	SRC_family	0.37	1.0012	1.0527	I
SKBR3	saracatinib	SRC/EGFR/LCK/YES	SRC_family	1.11	0.91569	0.57232	I
SKBR3	saracatinib	SRC/EGFR/LCK/YES	SRC_family	3.33	0.7629	0.83797	I
SKBR3	selumetinib	MEK	MEK/ERK	0.04	1.1386	0.2672	I
SKBR3	selumetinib	MEK	MEK/ERK	0.12	1.0368	0.43799	I
SKBR3	selumetinib	MEK	MEK/ERK	0.37	1.0439	0.48673	I
SKBR3	selumetinib	MEK	MEK/ERK	1.11	1.0196	0.44264	I
SKBR3	selumetinib	MEK	MEK/ERK	3.33	1.0214	0.24384	I
SKBR3	selumetinib	MEK	MEK/ERK	10	0.96869	0.40767	I
SKBR3	sorafenib	Raf/VEGFR/PDGFR/cKIT	MEK/ERK	0.04	0.90796	0.65861	I
SKBR3	sorafenib	Raf/VEGFR/PDGFR/cKIT	MEK/ERK	0.12	0.95354	0.10965	I
SKBR3	sorafenib	Raf/VEGFR/PDGFR/cKIT	MEK/ERK	0.37	0.99335	0.51988	I
SKBR3	sorafenib	Raf/VEGFR/PDGFR/cKIT	MEK/ERK	1.11	1.0262	0.26293	I
SKBR3	sorafenib	Raf/VEGFR/PDGFR/cKIT	MEK/ERK	3.33	1.0356	0.41479	I
SKBR3	vemurafenib	B-RAFV600E/C-RAF/B-RAF	MEK/ERK	0.04	1.0507	0.11348	I
SKBR3	vemurafenib	B-RAFV600E/C-RAF/B-RAF	MEK/ERK	0.12	1.034	0.61925	I
SKBR3	vemurafenib	B-RAFV600E/C-RAF/B-RAF	MEK/ERK	0.37	1.0261	0.35868	I
SKBR3	vemurafenib	B-RAFV600E/C-RAF/B-RAF	MEK/ERK	1.11	1.0055	0.56786	I
SKBR3	vemurafenib	B-RAFV600E/C-RAF/B-RAF	MEK/ERK	3.33	0.9513	0.76226	I
SKBR3	withaferin-a	Vimentin/NF-kB	ECM	0.04	1.0446	0.20884	I
SKBR3	withaferin-a	Vimentin/NF-kB	ECM	0.04	1.0446	0.21477	I
SKBR3	withaferin-a	Vimentin/NF-kB	ECM	0.04	1.0446	0.20884	I
SKBR3	withaferin-a	Vimentin/NF-kB	ECM	0.04	1.0446	0.21477	I
SKBR3	withaferin-a	Vimentin/NF-kB	ECM	0.12	0.89208	1.1942	I
SKBR3	withaferin-a	Vimentin/NF-kB	ECM	0.12	0.89208	0.31372	I
SKBR3	withaferin-a	Vimentin/NF-kB	ECM	0.12	0.89208	1.1942	I
SKBR3	withaferin-a	Vimentin/NF-kB	ECM	0.12	0.89208	0.31372	I
SKBR3	Alpelisib	PI3KA	PI3K	0.04	0.89599	0.6388	I
SKBR3	Alpelisib	PI3KA	PI3K	0.12	0.81094	0.43323	I
BT20	A443654	AKT1/2/3	AKT	0.04	0.56843	2.2175	II
BT20	A443654	AKT1/2/3	AKT	0.12	0.37167	2.8239	II
BT20	A443654	AKT1/2/3	AKT	0.37	0.010054	3.699	II
BT20	A443654	AKT1/2/3	AKT	1.11	-0.17546	3.585	II
BT20	A443654	AKT1/2/3	AKT	3.33	-0.28637	2.2958	II
BT20	A443654	AKT1/2/3	AKT	10	-0.50285	2.6655	II
BT20	AKT-inhibitor-1-2	AKT	AKT	10	0.29088	2.2306	II
BT20	AS-601245	JNK	MAPK	10	-0.22889	1.6887	II
BT20	AT-7519	CDK1/2/4/9	CELL_CYCLE	0.37	0.20716	4.2218	II
BT20	AT-7519	CDK1/2/4/9	CELL_CYCLE	1.11	-0.20671	3.0088	II
BT20	AT-7519	CDK1/2/4/9	CELL_CYCLE	3.33	-0.3612	3.0757	II
BT20	AT-7519	CDK1/2/4/9	CELL_CYCLE	10	-0.42209	3.6576	II
BT20	AZD-5438	CDK1/2/5/9/GSK3b	CELL_CYCLE	0.37	0.35396	1.4916	II
BT20	AZD-5438	CDK1/2/5/9/GSK3b	CELL_CYCLE	1.11	0.067486	1.6761	II
BT20	AZD-5438	CDK1/2/5/9/GSK3b	CELL_CYCLE	3.33	-0.11688	2.0788	II
BT20	AZD-5438	CDK1/2/5/9/GSK3b	CELL_CYCLE	10	-0.37192	Inf	II
BT20	AZD-6482	PI3KA/G	PI3K	3.33	0.24538	1.8239	II
BT20	AZD-6482	PI3KA/G	PI3K	10	-0.091831	2.6021	II
BT20	AZD-7762	Chk1/2	DNA_repair	3.33	-0.061631	1.6447	II
BT20	AZD-7762	Chk1/2	DNA_repair	10	-0.41826	2.6421	II
BT20	AZD-8055	mTOR	mTOR	0.04	0.29993	2.4976	II
BT20	AZD-8055	mTOR	mTOR	0.12	0.1787	2.5467	II
BT20	AZD-8055	mTOR	mTOR	0.37	0.081607	3.0862	II
BT20	AZD-8055	mTOR	mTOR	1.11	0.05557	3.1938	II
BT20	AZD-8055	mTOR	mTOR	3.33	-0.0064546	2.1599	II
BT20	AZD-8055	mTOR	mTOR	10	-0.30585	2.4486	II
BT20	BI-2536	PLK1/2/3	CELL_CYCLE	0.12	-0.20315	1.7506	II
BT20	BI-2536	PLK1/2/3	CELL_CYCLE	0.37	-0.19812	2.1952	II
BT20	BI-2536	PLK1/2/3	CELL_CYCLE	1.11	-0.16302	2.6498	II
BT20	BI-2536	PLK1/2/3	CELL_CYCLE	3.33	-0.14346	2.8239	II
BT20	BI-2536	PLK1/2/3	CELL_CYCLE	10	-0.13747	3.7447	II
BT20	BMS-345541	IKK1/2	others	10	-0.008275	Inf	II
BT20	BMS-387032	CDK2	CELL_CYCLE	0.12	0.13447	2.4976	II
BT20	BMS-387032	CDK2	CELL_CYCLE	0.37	-0.23887	3.699	II
BT20	BMS-387032	CDK2	CELL_CYCLE	1.11	-0.32311	3.585	II
BT20	BMS-387032	CDK2	CELL_CYCLE	3.33	-0.32951	3.9208	II
BT20	BMS-387032	CDK2	CELL_CYCLE	10	-0.29906	4.699	II
BT20	BX-912	PDK1	others	10	0.35519	1.4547	II
BT20	CGP-60474	CDK	CELL_CYCLE	0.04	0.3196	3.699	II
BT20	CGP-60474	CDK	CELL_CYCLE	0.04	0.3196	3.699	II
BT20	CGP-60474	CDK	CELL_CYCLE	0.12	-0.20326	2.7852	II
BT20	CGP-60474	CDK	CELL_CYCLE	0.12	-0.20326	4.699	II
BT20	CGP-60474	CDK	CELL_CYCLE	0.12	-0.20326	2.7852	II
BT20	CGP-60474	CDK	CELL_CYCLE	0.12	-0.20326	4.699	II
BT20	CGP-60474	CDK	CELL_CYCLE	0.37	-0.29081	2.7959	II
BT20	CGP-60474	CDK	CELL_CYCLE	0.37	-0.29081	2.7959	II
BT20	CGP-60474	CDK	CELL_CYCLE	1.11	-0.32317	2.7959	II
BT20	CGP-60474	CDK	CELL_CYCLE	1.11	-0.32317	2.7959	II
BT20	CGP-60474	CDK	CELL_CYCLE	3.33	-0.36952	3.6576	II
BT20	CGP-60474	CDK	CELL_CYCLE	3.33	-0.36952	3.6576	II
BT20	CGP-60474	CDK	CELL_CYCLE	10	-0.42951	3.8539	II
BT20	CGP-60474	CDK	CELL_CYCLE	10	-0.42951	3.8539	II
BT20	CP466722	ATM, PI3K, PIKK	DNA_repair	10	0.58806	2.1113	II
BT20	CYT387	JAK1/2	others	3.33	0.57565	1.6513	II
BT20	CYT387	JAK1/2	others	10	0.063286	1.4246	II
BT20	GDC-0941	PI3KA/D	PI3K	0.37	0.5017	1.3255	II
BT20	GDC-0941	PI3KA/D	PI3K	1.11	0.25778	3.0862	II
BT20	GDC-0941	PI3KA/D	PI3K	3.33	0.067827	3.6576	II
BT20	GDC-0941	PI3KA/D	PI3K	10	-0.056022	3.1192	II
BT20	GDC-0980	PI3K/mTOR	PI3K	0.04	0.34203	1.3116	II
BT20	GDC-0980	PI3K/mTOR	PI3K	0.12	0.057195	1.9666	II
BT20	GDC-0980	PI3K/mTOR	PI3K	0.37	-0.069003	2.6308	II
BT20	GDC-0980	PI3K/mTOR	PI3K	1.11	-0.13328	2.2708	II
BT20	GDC-0980	PI3K/mTOR	PI3K	3.33	-0.17566	2.8928	II
BT20	GDC-0980	PI3K/mTOR	PI3K	10	-0.19641	3.4437	II
BT20	GSK-1059615	PI3K/mTOR	PI3K	0.37	0.19194	1.9108	II
BT20	GSK-1059615	PI3K/mTOR	PI3K	0.37	0.19194	2.1805	II
BT20	GSK-1059615	PI3K/mTOR	PI3K	0.37	0.19194	1.9108	II
BT20	GSK-1059615	PI3K/mTOR	PI3K	0.37	0.19194	2.1805	II
BT20	GSK-1059615	PI3K/mTOR	PI3K	1.11	-0.2214	2.6162	II
BT20	GSK-1059615	PI3K/mTOR	PI3K	1.11	-0.2214	1.9602	II
BT20	GSK-1059615	PI3K/mTOR	PI3K	1.11	-0.2214	2.6162	II
BT20	GSK-1059615	PI3K/mTOR	PI3K	1.11	-0.2214	1.9602	II
BT20	GSK-1059615	PI3K/mTOR	PI3K	3.33	-0.3523	2.7258	II
BT20	GSK-1059615	PI3K/mTOR	PI3K	3.33	-0.3523	4.0969	II
BT20	GSK-1059615	PI3K/mTOR	PI3K	3.33	-0.3523	2.7258	II
BT20	GSK-1059615	PI3K/mTOR	PI3K	3.33	-0.3523	4.0969	II
BT20	GSK-1059615	PI3K/mTOR	PI3K	10	-0.43985	1.6319	II
BT20	GSK-1059615	PI3K/mTOR	PI3K	10	-0.43985	3.4202	II
BT20	GSK-1059615	PI3K/mTOR	PI3K	10	-0.43985	1.6319	II
BT20	GSK-1059615	PI3K/mTOR	PI3K	10	-0.43985	3.4202	II
BT20	GSK-2126458	PI3K/mTOR	PI3K	0.04	-0.090863	3.0362	II
BT20	GSK-2126458	PI3K/mTOR	PI3K	0.12	-0.14536	2.8416	II
BT20	GSK-2126458	PI3K/mTOR	PI3K	0.37	-0.22211	3.699	II
BT20	GSK-2126458	PI3K/mTOR	PI3K	1.11	-0.28443	3.8539	II
BT20	GSK-2126458	PI3K/mTOR	PI3K	3.33	-0.32005	2.6819	II
BT20	GSK-690693	AKT	AKT	1.11	0.52127	1.4552	II
BT20	GSK-690693	AKT	AKT	3.33	0.45266	1.9965	II
BT20	GSK-690693	AKT	AKT	10	0.37077	1.9974	II
BT20	HG-5-113-01	Abl/RTKs/FAK1/LOK/SLK	ECM	10	-0.15761	3.0862	II
BT20	HG-6-64-01	EGFR/KIT/EPH/ErbB2/Abl/	ErbB	3.33	0.33339	1.4309	II
BT20	HG-6-64-01	EGFR/KIT/EPH/ErbB2/Abl/	ErbB	10	-0.17448	2.6162	II
BT20	JNK-9L	JNK2/3	MAPK	0.37	0.5882	1.9666	II
BT20	JNK-9L	JNK2/3	MAPK	1.11	0.21615	4.699	II
BT20	JNK-9L	JNK2/3	MAPK	3.33	0.021746	3.9208	II
BT20	JNK-9L	JNK2/3	MAPK	10	-0.22088	4.699	II
BT20	JW-7-24-1	TAOK/PI3K	MAPK	3.33	0.61039	2.6091	II
BT20	JW-7-24-1	TAOK/PI3K	MAPK	10	-0.031632	Inf	II
BT20	KIN001-043	GSK3b	others	10	0.47007	2.5436	II
BT20	LDN-193189	ALK2/3	RTK	1.11	0.64534	1.9485	II
BT20	LDN-193189	ALK2/3	RTK	3.33	-0.080002	3.0458	II
BT20	LDN-193189	ALK2/3	RTK	10	-0.50703	3.0269	II
BT20	MK-2206	Akt1/2/3	AKT	1.11	0.5832	1.3934	II
BT20	MK-2206	Akt1/2/3	AKT	3.33	0.45329	2.6778	II
BT20	MK-2206	Akt1/2/3	AKT	10	0.080032	3.1675	II
BT20	NU-7441	DNA-PK	DNA_repair	10	0.26297	2.1938	II
BT20	NVP-AUY922	HSP90	chaperone	0.04	-0.034289	2.209	II
BT20	NVP-AUY922	HSP90	chaperone	0.12	-0.038164	2.2628	II
BT20	NVP-AUY922	HSP90	chaperone	0.37	-0.044225	1.5028	II
BT20	NVP-AUY922	HSP90	chaperone	1.11	-0.03817	1.9634	II
BT20	NVP-AUY922	HSP90	chaperone	3.33	-0.040475	2.3468	II
BT20	NVP-AUY922	HSP90	chaperone	10	-0.014924	1.5556	II
BT20	NVP-BEZ235	PI3K/mTOR/ATR	PI3K	0.04	0.25351	2.6946	II
BT20	NVP-BEZ235	PI3K/mTOR/ATR	PI3K	0.12	0.13008	2.8356	II
BT20	NVP-BEZ235	PI3K/mTOR/ATR	PI3K	0.37	0.066208	2.5528	II
BT20	NVP-BEZ235	PI3K/mTOR/ATR	PI3K	1.11	0.06102	2.7747	II
BT20	NVP-BEZ235	PI3K/mTOR/ATR	PI3K	3.33	0.055027	3.7447	II
BT20	NVP-BEZ235	PI3K/mTOR/ATR	PI3K	10	0.10263	2.6021	II
BT20	NVP-TAE684	ALK2/3	RTK	3.33	0.447	1.7905	II
BT20	NVP-TAE684	ALK2/3	RTK	10	0.13275	Inf	II
BT20	OSI-027	mTORC1/2	mTOR	0.37	0.61284	2.0615	II
BT20	OSI-027	mTORC1/2	mTOR	1.11	0.47573	2.7645	II
BT20	OSI-027	mTORC1/2	mTOR	3.33	0.32709	3.1192	II
BT20	OSI-027	mTORC1/2	mTOR	10	0.14451	2.466	II
BT20	PD-0325901	MEK	MEK/ERK	10	0.43904	1.5072	II
BT20	PD-0325901	MEK	MEK/ERK	10	0.43904	2.0477	II
BT20	PD-0325901	MEK	MEK/ERK	10	0.43904	1.5072	II
BT20	PD-0325901	MEK	MEK/ERK	10	0.43904	2.0477	II
BT20	PD-184352	MEK	MEK/ERK	10	0.28921	1.8874	II
BT20	PF-431396	FAK/PYK2	ECM	3.33	0.038869	1.3365	II
BT20	PF-431396	FAK/PYK2	ECM	10	-0.18967	3.3372	II
BT20	PF-477736	Chk1	DNA_repair	10	0.1286	1.5976	II
BT20	PF-562271	FAK/PYK2/CDK2/3	ECM	10	-0.21181	2.7122	II
BT20	PHA-665752	cMET	RTK	10	0.22017	1.9439	II
BT20	PHA-793887	CDK2/5/7	CELL_CYCLE	0.37	0.27551	1.4693	II
BT20	PHA-793887	CDK2/5/7	CELL_CYCLE	1.11	0.10862	2.2874	II
BT20	PHA-793887	CDK2/5/7	CELL_CYCLE	3.33	-0.012694	4.699	II
BT20	PHA-793887	CDK2/5/7	CELL_CYCLE	10	-0.21943	3.6576	II
BT20	PI-103	PI3K/mTOR	PI3K	0.37	0.35689	2.6655	II
BT20	PI-103	PI3K/mTOR	PI3K	1.11	0.098282	3.585	II
BT20	PI-103	PI3K/mTOR	PI3K	3.33	-0.055248	2.7799	II
BT20	PI-103	PI3K/mTOR	PI3K	10	-0.11495	3.585	II
BT20	PIK-93	PI3K	PI3K	10	0.09543	2.383	II
BT20	QL-X-138	mTOR/PI3K/EGFR	mTOR	1.11	0.53544	2.2277	II
BT20	QL-X-138	mTOR/PI3K/EGFR	mTOR	3.33	0.38096	2.7959	II
BT20	QL-X-138	mTOR/PI3K/EGFR	mTOR	10	-0.22162	Inf	II
BT20	QL-XII-47	BTK	others	0.12	0.61769	3.585	II
BT20	QL-XII-47	BTK	others	0.37	0.35144	Inf	II
BT20	QL-XII-47	BTK	others	1.11	0.067125	Inf	II
BT20	QL-XII-47	BTK	others	3.33	-0.13467	Inf	II
BT20	QL-XII-47	BTK	others	10	-0.2585	Inf	II
BT20	SAR-245408	PI3KA/D/G	PI3K	10	0.14928	1.7091	II
BT20	SU-11274	cMET	RTK	10	0.065375	1.9905	II
BT20	TG-101348	JAK2	others	10	-0.1411	2.8069	II
BT20	TWS-119	GSK3b	others	10	0.012894	2.0937	II
BT20	WH-4-025	Lck/Src	SRC_family	1.11	0.24307	1.6286	II
BT20	WH-4-025	Lck/Src	SRC_family	3.33	0.13588	2.3372	II
BT20	WH-4-025	Lck/Src	SRC_family	10	-0.24646	3.4202	II
BT20	WYE-125132	mTOR	mTOR	0.04	0.47272	2.3585	II
BT20	WYE-125132	mTOR	mTOR	0.12	0.26906	2.4413	II
BT20	WYE-125132	mTOR	mTOR	0.37	0.20828	2.6126	II
BT20	WYE-125132	mTOR	mTOR	1.11	0.15026	3.3979	II
BT20	WYE-125132	mTOR	mTOR	3.33	0.11316	2.1739	II
BT20	WYE-125132	mTOR	mTOR	10	0.043535	3.7447	II
BT20	WZ-3105	EGFR (mutants)	ErbB	0.04	0.22277	1.9066	II
BT20	WZ-3105	EGFR (mutants)	ErbB	0.12	0.05472	2.4365	II
BT20	WZ-3105	EGFR (mutants)	ErbB	1.11	-0.20659	3.0177	II
BT20	WZ-4-145	DDR1/2	RTK	10	0.2558	4.699	II
BT20	XMD-1150	PLK4/Erk5/LRRK2	CELL_CYCLE	10	0.23773	2.7077	II
BT20	XMD16-144	Abl/RTKs/PLK/ERK5	ECM	1.11	0.052053	1.6912	II
BT20	XMD16-144	Abl/RTKs/PLK/ERK5	ECM	3.33	0.048689	2.2472	II
[truncated: 2,651 more rows]
