# Supplementary material for: Common and cell-type specific responses to anti-cancer drugs revealed by high throughput transcript profiling
Source: Nat Commun. 2017 Oct 30;8:1186. doi: 10.1038/s41467-017-01383-w (PMC5662764; doi:10.1038/s41467-017-01383-w)
Supplement: Supplementary file 8 — Supplementary Data 5 [file 41467_2017_1383_MOESM8_ESM.txt]

Gene name	Replicate	MDAMB231	SKBR3	MCF10A	BT20	HS578T	MCF7
MOSC1	1	6.6593	15.9924	19.3978	1.7245	2.6186	20.7199
MOSC2	1	7.8585	1.9064	17.0481	1.3347	1.376	10.8516
MARH5	1	9.9647	8.8389	11.3699	6.5846	9.8254	10.428
MARH6	1	10.0483	8.6256	9.0658	11.1786	8.4119	7.7907
MARH7	1	11.8355	7.5884	9.6219	11.8932	8.7954	6.2715
SEPT2	1	10.1956	9.3103	5.479	14.9126	12.1124	7.6804
SEPT3	1	4.7763	4.2931	3.9735	12.3785	6.5691	12.018
SEPT4	1	2.391	3.8138	4.6473	44.2231	10.3908	13.2995
SEPT5	1	1.6313	3.6299	2.0056	1.803	29.013	44.7712
SEPT6	1	5.9072	6.6761	3.7187	37.6466	4.1493	1.9532
SEPT7	1	9.6103	9.443	5.5785	14.1261	13.8368	9.6998
G3V1Q4	1	10.6248	7.6301	7.2173	15.0656	12.799	8.9373
SEPT8	1	8.1638	7.8687	5.486	14.1505	10.521	17.7157
SEPT9	1	10.9155	14.0399	5.9594	13.0089	7.9175	14.3027
SEP10	1	14.982	2.6658	6.0911	13.8854	13.6788	4.6218
SEP11	1	13.0412	10.7854	5.5368	5.2943	15.0796	9.106
SEP15	1	7.9785	5.8877	21.8178	6.3972	12.0085	9.2452
A2M	1	3.9234	1.6321	3.898	1.8548	59.343	2.6009
A2ML1	1	3.726	18.7049	7.1998	10.846	2.9265	3.8816
AAAS	1	9.8357	13.0321	12.9737	8.0263	9.8126	6.1351
AACS	1	8.9809	11.4604	2.93	16.8058	1.6059	13.375
AAED1	1	14.6845	3.0065	12.7543	2.9342	13.1654	2.6184
AAGAB	1	7.7118	7.8627	4.3789	21.1251	7.7074	17.2638
AAK1	1	9.3559	7.1797	3.5802	26.8611	13.0053	6.3149
AAMDC	1	11.6608	6.8047	5.4536	7.0291	15.8703	13.8695
AAMP	1	8.9892	8.8215	4.1966	8.7217	9.3137	11.4252
AAR2	1	11.1781	20.2033	3.9758	9.4185	7.85	11.3753
AARS	1	5.5046	4.8314	2.7011	21.6417	9.1624	13.9223
AARS2	1	9.3544	8.643	13.7962	16.8763	10.5159	9.4241
AARSD1	1	14.0489	7.4431	5.6445	9.0646	11.271	10.14
AASDHPPT	1	12.3752	8.2783	4.8851	15.2194	11.2039	5.8076
AASS	1	23.5111	3.3264	21.7924	6.7156	8.3233	4.0019
AATF	1	8.7466	10.5331	12.0687	6.423	8.4973	8.0708
ABAT	1	1.8891	1.6291	1.9873	12.8654	2.0555	71.1712
ABCA1	1	38.8111	4.6734	6.9688	6.9473	6.5445	6.0477
ABCA12	1	6.9548	8.9867	17.4018	5.8649	5.3259	23.5002
ABCA2	1	8.2954	9.2766	10.2902	10.072	7.2417	23.7356
ABCA3	1	10.868	11.6038	11.6822	6.3951	6.57	12.9295
ABCB10	1	8.4689	10.7835	21.9224	6.3453	6.3485	7.4562
ABCB6	1	4.6989	15.7202	10.028	15.1828	9.2183	13.8539
ABCB7	1	9.5213	15.0717	15.8705	6.5173	6.7976	6.2377
ABCB8	1	5.4544	18.3523	18.0132	12.1494	8.5466	10.851
ABCC1	1	9.6204	7.8962	16.4451	7.2455	8.3721	8.5163
ABCC10	1	9.1018	9.8244	17.8893	6.3085	7.7281	14.7036
ABCC3	1	6.8516	2.5713	28.2835	22.5816	3.1189	4.7725
ABCC4	1	11.3757	5.1281	17.9443	3.5355	7.6129	6.3156
ABCC5	1	5.9014	13.0349	8.2171	8.1908	7.314	10.0169
ABCC8	1	8.1017	10.3826	12.7152	9.9445	6.0377	11.5014
ABCD1	1	6.5661	27.676	5.3269	16.5284	5.3561	8.3567
ABCD3	1	8.6896	10.6966	10.2387	19.9329	7.1756	7.6943
ABCE1	1	12.9817	10.6098	5.5822	9.4732	9.3017	6.8017
ABCF1	1	15.5981	10.7945	4.7923	12.2231	10.7516	9.0195
ABCF2	1	13.3959	9.5063	6.6775	14.3549	14.9164	7.7615
ABCF3	1	11.2922	12.3922	4.7226	10.1008	9.8453	8.6561
ABCG2	1	11.7068	0.41641	3.0875	31.4	4.833	27.2769
ABHD10	1	9.6813	8.7354	10.4773	10.747	8.7265	8.6808
ABHD11	1	6.1763	24.2709	7.1993	4.1837	4.5716	26.0418
ABHD12	1	11.5006	14.8119	7.6357	3.7977	9.7696	10.7478
ABHD14B	1	15.0595	26.6086	3.1182	8.3508	7.3945	10.5511
ABHD16A	1	11.3474	6.7414	11.5738	10.6926	9.1838	13.0246
ABHD17A	1	12.4283	7.8879	9.4018	6.7946	6.0888	9.2559
ABHD17B	1	12.9798	8.6487	9.5789	6.3794	5.7785	10.5722
ABHD4	1	17.6444	12.8741	14.7334	10.9229	4.921	13.4743
ABHD5	1	13.5192	8.1874	9.0808	6.6741	10.2737	14.7174
ABI1	1	8.6593	10.0732	6.9679	17.153	6.5106	8.9561
ABI2	1	10.055	10.2617	6.5687	12.7971	8.7277	11.6641
ABL1	1	9.4174	7.8584	6.707	14.5747	7.6702	13.4586
ABL2	1	12.8559	9.3669	6.3947	8.1883	6.1729	9.052
ABLIM1	1	13.6882	15.1299	16.5799	5.68	4.5941	7.7607
ABLIM3	1	9.2409	1.8644	60.4957	1.5481	15.3269	2.5704
ABO	1	0.96581	3.4023	5.1959	6.3918	5.9194	4.4617
ABR	1	20.2889	1.6428	4.558	17.1468	11.7209	17.7729
ABRACL	1	10.8402	9.5343	7.9344	11.7772	10.3672	10.4898
ABT1	1	9.9941	12.7826	10.087	4.3919	5.5492	9.6261
ABTB2	1	8.8629	11.4569	8.3003	6.6553	6.9487	19.8717
ACAA1	1	5.2356	44.0974	6.9685	5.6952	4.9507	12.0252
ACAA2	1	6.441	9.0612	32.293	4.8706	11.4047	4.9987
ACACA	1	11.2856	9.0037	6.027	7.6062	9.8281	7.641
ACACB	1	10.912	7.973	5.8604	7.2216	11.2875	7.4382
ACAD10	1	6.017	14.9394	14.1662	8.7121	5.828	9.8866
ACAD11	1	5.5076	5.9136	15.2975	6.4612	7.8185	11.6938
ACAD8	1	18.497	11.0754	11.5462	15.7513	5.2877	8.6684
ACAD9	1	7.0846	9.2376	11.6691	11.1504	7.1983	11.3968
ACADM	1	6.6445	11.953	15.4632	8.7759	5.7066	3.5159
ACADS	1	16.2492	2.917	11.9369	2.0044	6.5572	20.6199
ACADSB	1	9.875	8.8967	20.5252	6.7708	7.066	15.5235
ACADVL	1	6.9138	15.2905	16.1541	11.3338	6.3804	7.5674
ACAP2	1	7.0716	11.9343	4.5854	14.3233	13.1011	7.8883
ACAT1	1	11.5321	13.4522	16.5729	8.3049	8.7715	3.361
ACAT2	1	9.3901	6.1479	4.3052	12.1795	17.1923	6.2413
ACBD3	1	9.097	10.245	13.0988	7.5636	8.1667	8.919
ACBD5	1	11.1688	9.827	9.9664	10.5638	5.063	12.107
ACBD5	1	12.4308	13.2036	8.9025	10.1722	5.1779	12.549
ACBD6	1	18.0543	10.6313	5.7406	7.6368	8.1436	9.2054
ACBD7	1	6.4972	26.9114	9.7596	2.5858	4.9079	19.1863
ACE	1	5.2549	4.1253	3.1886	3.4205	3.4512	7.3745
ACIN1	1	9.6271	8.8275	12.8234	9.0565	9.0958	8.8374
ACIN1	1	9.0249	6.7056	11.8893	11.7897	10.1879	6.7986
ACLY	1	12.2735	21.069	4.5121	8.684	13.707	6.8769
ACN9	1	8.1581	20.6625	12.849	5.0299	12.6505	2.386
ACO1	1	21.0186	2.9317	3.9103	11.2503	9.7569	6.3079
ACO2	1	7.3493	15.17	16.1799	8.6006	8.0364	10.16
ACOT11	1	3.0422	4.1063	11.4049	20.4022	2.4534	5.4774
ACOT13	1	7.8848	18.1122	12.4751	4.5729	6.9661	15.3175
ACOT2	1	8.1456	13.5611	12.1061	8.345	7.5449	7.8292
ACOT7	1	12.379	11.9088	9.3781	4.4299	11.5142	8.9737
ACOT8	1	10.3091	18.4294	8.7529	12.1762	7.5098	13.6717
ACOT9	1	16.9714	5.8307	18.0394	6.9332	7.8835	5.7468
ACOX1	1	5.9312	18.4051	10.3808	15.4511	6.0537	8.8315
ACOX3	1	10.449	3.9716	18.2049	16.62	7.4899	16.3487
ACP1	1	7.7261	12.2041	8.7158	14.2963	8.7801	12.5363
ACP2	1	11.367	14.4155	9.6963	3.9592	7.8731	12.1985
ACP6	1	14.5038	10.4524	16.5857	12.8701	2.632	11.2779
ACSF2	1	8.4505	8.7997	18.3437	25.5682	4.3103	10.4692
ACSF3	1	5.7899	3.853	19.3783	19.7385	5.7063	15.9723
ACSL1	1	5.2791	11.5311	29.962	13.9676	4.6239	5.3852
ACSL3	1	7.9605	9.8084	21.2429	5.2043	6.9304	4.746
ACSL4	1	17.4563	2.2427	15.9799	11.0752	7.8426	3.8059
ACSL5	1	31.2782	10.1617	10.3093	7.4408	3.5917	3.5769
ACSS1	1	21.9959	5.8993	1.5855	0.50103	1.9527	30.0086
ACSS2	1	10.6922	17.3661	4.1658	15.6308	6.2614	6.6253
ACSS3	1	6.0756	34.4111	2.8939	2.0208	2.4185	29.6321
ACTA2	1	8.6912	7.8294	12.2175	8.6234	15.2523	9.7499
ACTB	1	9.2726	8.42	13.1876	8.4648	13.6106	10.1366
ACTG1	1	9.2257	11.7071	10.7508	8.5256	12.0044	9.7462
ACTL6A	1	8.3208	11.4846	8.1997	9.946	8.954	8.3926
ACTN1	1	11.2852	5.1018	16.1973	10.9871	12.2726	7.4383
ACTN1	1	10.4701	4.7319	14.9717	11.9204	14.0162	7.5095
ACTN4	1	10.9074	7.9526	11.3671	14.0039	12.9242	8.5952
ACTN4	1	6.0636	36.0451	5.4254	13.8368	2.6296	10.1861
ACTR10	1	11.885	9.4315	5.3838	11.3292	9.7325	14.355
ACTR1A	1	12.7288	5.1209	4.4095	8.9581	16.8918	13.5307
ACTR1B	1	10.7683	10.7666	7.1417	16.7196	8.8228	13.572
ACTR2	1	11.4672	10.0674	6.3791	10.8221	13.5524	9.35
ACTR3	1	11.3718	9.2546	6.9322	12.4376	11.604	9.7334
ACTR5	1	8.8261	14.8328	9.3495	9.8288	10.4844	7.7015
ACTR6	1	7.7513	16.0781	10.6093	8.3456	7.8891	9.7168
ACTR8	1	10.5924	12.9966	9.8516	7.9451	11.5993	8.3603
ACVR1	1	13.0664	3.8314	9.4655	6.2939	13.781	9.6334
ACVR2A	1	10.6879	7.7801	15.5339	8.1592	11.6889	7.7053
ACY1	1	11.7497	20.5285	4.7146	14.5795	6.3716	9.9761
ACYP1	1	11.2929	5.8569	5.4737	7.8272	8.7763	7.9159
ACYP2	1	16.0381	4.0898	6.684	23.5118	5.7937	14.6214
ADA	1	3.6561	5.4187	5.3536	15.9166	8.9734	4.5011
ADAL	1	9.5295	8.1944	13.7842	13.0304	8.615	7.8121
ADAM10	1	14.3238	9.8615	10.8863	12.0692	5.4126	8.6132
ADAM12	1	5.2996	3.5971	6.4596	3.3389	32.499	5.1667
ADAM15	1	8.352	7.5559	22.449	11.1576	4.7352	8.408
ADAM17	1	15.2863	8.0071	17.0823	10.214	7.3244	8.152
ADAM19	1	8.304	3.7246	14.3064	12.2886	11.842	5.4275
ADAM8	1	30.5029	8.0184	7.7219	9.045	5.9549	7.4086
ADAM9	1	10.9927	5.0939	9.7893	13.2167	10.1975	3.7374
ADAMTS12	1	5.2611	2.4592	6.2325	4.9612	40.3432	3.9856
ADAP1	1	4.3282	3.8295	2.5322	12.7578	2.7844	18.1127
ADAR	1	7.0496	14.1904	15.1109	10.3121	6.6177	9.5498
ADARB1	1	10.967	4.1555	12.4506	7.4227	8.4916	25.2
ADAT1	1	7.8028	5.3177	6.9771	28.1773	8.7417	8.9835
ADAT3	1	10.9826	15.7922	5.2921	6.2077	8.6163	10.9646
ADCK1	1	7.7762	9.0979	15.2849	7.0532	10.5104	11.4184
ADCK3	1	8.029	16.6918	16.8872	5.6133	6.3698	8.4131
ADCK4	1	4.9444	11.7118	23.7086	10.1412	8.0636	13.2175
ADCY9	1	12.8659	5.7963	9.3175	10.6195	8.8802	11.6869
ADD1	1	14.875	4.2117	8.1204	9.269	20.8674	5.0861
ADD2	1	2.9637	2.8701	5.8358	10.6614	3.3598	3.3353
ADD3	1	16.3144	3.5324	8.4406	8.0165	24.2714	2.452
ADD3	1	16.5101	2.0003	7.3854	2.989	35.1222	1.2196
ADH5	1	10.3596	10.7147	3.904	5.6493	18.9	9.8786
ADI1	1	9.5332	12.1717	6.353	16.7554	9.6915	13.6691
ADIPOR2	1	10.6182	22.686	5.8534	8.6855	2.655	32.6255
ADIRF	1	4.8037	25.2846	4.8354	1.4344	0.68334	8.0648
ADK	1	8.1241	24.1778	3.0009	12.3483	6.5637	11.026
ADNP	1	7.603	15.4727	10.0427	10.124	7.5145	13.0907
ADO	1	11.5917	12.8224	6.9378	9.6039	10.3231	11.0662
ADPGK	1	10.6352	5.0307	14.0655	10.6811	6.3971	11.248
ADPRHL2	1	9.771	10.686	7.3288	10.9701	11.609	11.6761
ADRB2	1	23.032	4.5092	19.5101	4.1523	5.3672	3.9823
ADRBK1	1	8.6918	13.3259	4.4808	7.365	8.7915	12.6714
ADRM1	1	10.4582	7.2021	5.4784	18.3538	10.8979	9.661
ADSL	1	16.3718	7.9642	4.0027	8.0061	15.2635	5.5205
ADSS	1	12.6715	9.4324	5.8533	13.1962	9.4366	5.0788
AES	1	10.6235	9.9743	7.977	10.8138	11.0147	11.4655
AFAP1	1	23.6161	3.4204	8.591	8.7742	19.022	5.447
AFAP1L2	1	32.8472	3.0721	8.4198	2.5629	2.4114	3.6974
AFF1	1	9.894	9.3824	9.0465	17.2777	11.5049	5.8131
AFF4	1	10.5106	7.5871	15.5356	10.537	8.8806	9.345
AFG3L2	1	9.0818	13.0208	15.0894	9.4274	5.3816	7.7832
AFMID	1	7.8797	50.5276	1.9946	19.4132	1.4697	2.5957
AFP	1	9.6868	6.6466	3.5666	7.1072	9.1153	11.1583
AFTPH	1	9.813	9.0537	3.924	10.0791	10.5734	8.8674
AGA	1	10.8237	4.0097	10.6182	3.6509	8.657	22.5313
AGAP1	1	8.8397	11.4308	7.7922	10.6668	8.3282	12.8022
AGAP3	1	17.8784	3.5955	10.7104	10.2869	10.8207	15.8655
AGFG1	1	7.5213	7.368	6.7485	17.9994	7.4634	8.3761
AGFG2	1	6.6118	8.4414	5.4587	12.7064	4.1095	32.2406
AGGF1	1	11.6721	9.8345	8.6398	9.3319	10.7362	15.571
AGK	1	9.1762	11.0368	14.1145	12.3673	8.2863	8.211
AGL	1	7.1871	13.3565	4.5519	17.7068	6.296	6.0778
AGMAT	1	16.5182	0.75445	0.34742	0.68235	3.6367	21.4069
AGO1	1	9.4904	7.2369	7.1485	10.6847	10.8839	20.8355
AGO2	1	9.3233	6.5148	7.7349	10.6368	9.0506	12.9949
AGO3	1	8.8421	6.4341	9.1129	10.1706	11.4063	13.3334
AGPAT1	1	8.578	4.1825	7.6421	17.4597	16.0284	12.8298
AGPAT2	1	12.1991	10.1925	11.0409	11.599	5.561	12.0628
AGPAT3	1	10.6776	9.735	15.6761	8.694	6.2417	15.5399
AGPAT4	1	8.8865	3.9599	13.6154	2.2264	10.7811	3.0592
AGPAT5	1	6.9752	10.4664	16.5669	6.8221	6.9826	5.1493
AGPAT6	1	11.0318	7.6276	12.5704	5.8535	15.2715	7.035
AGPAT9	1	31.5076	3.5152	2.214	3.2692	4.3962	4.3505
AGPS	1	11.3919	2.4381	12.3388	14.4077	5.1952	2.1282
AGR2	1	3.6075	6.8873	2.5896	2.3707	2.3577	60.3426
AGR2	1	8.0376	8.3577	9.7225	5.8533	7.8019	29.8722
AGR3	1	0.48361	0.6386	0.41335	0.5381	0.8905	90.9965
AGRN	1	10.0888	5.9432	12.6812	10.791	5.7503	11.8338
AGTPBP1	1	20.2321	5.9655	6.0122	6.7572	17.0704	2.9355
AGTRAP	1	8.9014	4.3055	19.4272	7.3556	5.3759	6.5515
AHCTF1	1	9.6005	8.633	13.0563	9.6986	7.8895	6.5166
AHCY	1	8.7614	10.8771	3.4761	20.9466	7.0022	8.1159
AHCYL1	1	9.2991	15.9614	3.9613	12.3513	11.5751	7.1282
AHCYL2	1	9.4457	11.8463	4.4512	13.8208	9.1005	9.3522
AHCYL2	1	10.2656	5.836	8.4428	11.4337	13.7751	15.1587
AHDC1	1	9.2397	10.04	11.1295	6.4585	15.2888	10.4303
AHNAK	1	15.7161	11.7087	17.9662	6.3346	12.9255	8.2106
AHNAK2	1	12.512	2.1332	28.6495	3.1673	7.0159	2.3865
AHR	1	14.9292	5.2634	4.9752	3.8556	16.8989	6.988
AHSA1	1	8.6578	14.7712	6.9341	10.1281	8.4068	10.8373
AIDA	1	9.1618	6.8824	18.3966	7.6285	10.2681	3.4703
AIF1L	1	1.5381	21.773	4.2919	17.3667	0.42602	26.1822
AIFM1	1	6.8459	11.7057	9.793	15.9036	7.9362	10.9831
AIFM2	1	16.4996	7.0804	7.7496	5.7836	7.4114	7.1559
AIM1	1	5.3087	8.3169	20.1338	15.1355	2.5194	5.3787
AIM1L	1	1.9007	5.2322	3.5023	7.2571	1.3687	2.6726
AIM1L	1	5.2364	7.9064	7.6081	7.9533	4.2073	6.1551
AIMP1	1	9.9108	12.5414	8.5568	11.4692	9.5636	9.3989
AIMP2	1	7.2462	9.0684	7.6788	19.2681	9.8184	7.8224
AIMP2	1	8.3956	13.8128	15.8377	10.6816	8.3485	7.6428
AIP	1	13.6443	8.5624	3.2668	7.1367	12.0117	11.1434
AJUBA	1	18.7148	7.0475	9.9153	6.7865	13.1243	8.5035
AK1	1	17.5017	11.203	5.006	7.8682	8.0857	11.398
AK2	1	7.1395	11.1257	13.6623	8.0317	4.2837	9.1922
AK3	1	4.6138	4.8856	22.3427	7.294	4.257	16.6638
AK4	1	15.8824	1.1862	16.0508	6.1532	6.5688	6.8575
AK5	1	6.6102	6.2854	7.637	5.9334	20.8313	7.1498
AK6	1	13.9144	8.9722	6.1362	5.1307	10.688	9.4085
AKAP1	1	8.6805	10.7769	11.026	5.7672	4.0157	18.055
AKAP10	1	14.1661	6.0681	3.3567	16.1751	9.8485	13.5515
AKAP11	1	10.8286	5.7343	6.6919	10.4297	10.2294	9.589
AKAP12	1	3.32	1.8578	8.7892	5.0685	9.4858	2.5983
AKAP13	1	9.3895	7.2322	7.2047	13.421	9.6271	10.5706
AKAP17A	1	14.5564	11.7527	15.8168	5.6401	8.4456	11.1773
AKAP2	1	19.8393	2.3184	13.8153	4.8895	17.8045	1.8727
AKAP8	1	8.7502	9.4707	11.989	6.6691	8.0633	8.358
AKAP8L	1	10.1473	9.6869	8.8907	6.9757	12.191	9.1504
AKAP9	1	9.6939	13.2069	7.4476	8.3715	9.6937	15.1157
AKR1A1	1	5.3698	30.2975	3.0698	7.6156	9.1571	11.1219
AKR1B1	1	11.8948	0.95498	4.6652	47.6724	3.9615	0.75258
AKR1B10	1	1.2481	2.9991	5.4252	74.1256	1.2651	2.9885
AKR1C1	1	4.3421	1.9841	9.7338	16.1869	9.5462	13.5167
AKR1C2	1	4.1732	5.3453	7.9883	16.5562	6.6008	13.5094
AKR1C3	1	10.0244	1.6117	6.0418	11.9762	6.3082	6.8999
AKR7A2	1	9.4064	7.8129	5.0032	18.8252	12.0681	14.7247
AKR7A3	1	9.2666	10.8152	15.8278	6.4894	6.6685	19.5363
AKT1	1	9.8904	10.5452	5.0163	8.9913	10.2881	25.2781
AKT1S1	1	12.9843	11.592	4.9576	4.0258	7.0635	10.5609
AKT2	1	10.4072	13.2745	7.2501	8.9702	10.5708	13.0713
AKTIP	1	7.6423	16.1932	5.3151	10.779	9.0202	10.1254
ALAD	1	9.7114	14.1889	4.2123	14.6801	10.3791	18.8511
ALAS1	1	6.5634	6.6951	11.5185	10.2959	9.2359	5.7777
ALB	1	4.834	5.4948	32.756	4.0438	5.0641	7.8895
ALCAM	1	7.4172	2.2391	11.9776	0.66057	24.0398	7.2667
ALDH16A1	1	11.4797	9.3751	4.5454	24.564	9.4864	10.3121
ALDH18A1	1	9.5645	5.9579	13.1484	5.5721	7.6677	9.2028
ALDH1A1	1	1.7317	4.35	1.9671	1.8323	2.2481	2.0443
ALDH1A3	1	1.3272	4.4749	2.9241	28.2082	1.9957	1.1196
ALDH1B1	1	10.3439	5.1214	18.0483	8.6307	8.0265	5.883
ALDH1L1	1	6.0778	8.0473	8.49	30.26	12.2041	7.9079
ALDH1L2	1	2.3181	5.3548	30.0227	4.2599	18.413	2.3942
ALDH2	1	9.3417	50.9345	2.1131	2.8216	1.9532	1.8487
ALDH3A1	1	2.4265	1.4457	21.9481	2.7444	1.5764	2.3168
ALDH3A2	1	3.8996	5.3215	19.1976	27.712	3.6716	5.0972
ALDH3B1	1	8.9404	8.8335	14.6361	7.5004	4.8029	8.0423
ALDH4A1	1	4.4664	31.9353	6.7627	13.0299	5.0129	17.2046
ALDH5A1	1	4.2124	1.4927	5.7895	21.6948	8.4695	31.8002
ALDH6A1	1	8.8649	21.722	10.709	9.0003	3.7683	20.202
ALDH7A1	1	8.828	11.1146	14.012	1.581	13.6603	8.7374
ALDH9A1	1	12.492	10.9259	9.3221	18.8806	8.4089	6.7951
ALDOA	1	7.2088	13.1265	4.1619	12.9543	9.3166	14.6332
ALDOB	1	8.2567	4.85	4.1652	16.296	25.1855	14.92
ALDOC	1	7.7224	21.7554	3.577	8.4577	5.5654	11.9342
ALG1	1	7.8228	9.3658	13.7212	12.1436	9.8192	9.6683
ALG10	1	9.6225	7.345	6.1607	10.473	15.1996	15.7303
ALG11	1	9.4362	10.3369	11.1798	14.143	7.6369	7.3604
ALG12	1	7.2466	10.4469	10.1166	6.3683	7.0467	9.9202
ALG13	1	7.2453	12.6294	13.2691	7.5298	7.9361	13.9699
ALG2	1	16.7587	6.7217	9.2494	9.3138	6.2738	14.4585
ALG3	1	4.817	11.4748	7.8466	9.2182	11.0711	9.391
ALG5	1	6.8757	11.9657	12.7525	9.751	5.598	10.6969
ALG6	1	11.6907	15.0372	15.1687	6.6566	4.6807	10.9757
ALG8	1	11.8021	9.8961	11.9883	5.6251	6.4692	9.7608
ALG9	1	15.9061	11.2169	12.9157	7.335	10.4867	6.603
ALKBH1	1	9.4071	9.9123	14.1833	8.3374	7.1359	11.6833
ALKBH2	1	6.9068	18.7767	10.4635	7.435	7.0131	8.1084
ALKBH4	1	10.6893	13.2759	9.7712	5.9348	8.0119	13.6637
ALKBH5	1	9.7635	8.5159	8.5776	10.5706	13.8068	9.701
ALKBH7	1	9.4874	8.6448	10.552	7.1458	8.9668	7.9991
ALKBH8	1	13.6244	8.8259	6.9359	8.4741	10.4873	10.0105
ALMS1	1	11.9764	4.6262	5.6076	13.5379	10.2033	11.023
ALPL	1	5.0521	4.4654	5.5394	3.5652	27.4037	5.8203
ALPP	1	9.0554	12.1434	6.0743	35.5366	5.37	5.0707
ALS2	1	8.3491	8.6134	2.5397	9.3422	7.2081	24.7743
ALS2CL	1	11.504	16.5667	24.0563	7.8838	4.5756	4.4573
ALYREF	1	8.5202	11.1166	12.2032	13.184	8.6557	8.2613
AMBRA1	1	9.0797	7.9915	7.2691	9.1177	11.4763	10.4047
AMDHD2	1	8.2277	13.272	4.4617	12.1767	8.2423	18.116
AMFR	1	9.6011	7.847	11.7867	9.7175	11.3466	9.1303
AMIGO2	1	5.5012	3.468	9.5665	3.2264	6.3274	19.9711
AMMECR1	1	4.6882	11.7389	4.9299	13.407	6.7796	8.9747
AMMECR1L	1	10.0037	11.5845	7.4648	16.3616	9.3168	8.077
AMOT	1	10.7236	11.471	0	2.2517	7.3513	8.2973
AMOTL1	1	10	6.9806	7.613	6.033	12.4085	5.4405
AMOTL2	1	11.7302	8.1849	6.6176	9.9497	10.5484	8.6246
AMPD2	1	7.1467	5.9552	3.496	27.8828	11.479	6.095
AMPD3	1	18.8474	2.2107	6.5735	9.1837	9.7238	4.0115
AMPH	1	17.2909	3.4772	6.6833	7.3349	26.3255	4.4254
AMZ2	1	9.1838	14.2205	4.7622	6.1546	7.6129	15.4184
ANAPC1	1	11.8699	7.408	11.0055	10.573	8.3026	9.5912
ANAPC10	1	15.9555	6.2878	11.5492	9.4723	8.4589	7.3905
ANAPC11	1	11.5388	11.8424	8.8741	9.0492	7.9972	9.3685
ANAPC16	1	17.7903	8.4946	8.8978	6.9763	10.1031	10.4922
ANAPC2	1	13.2841	7.6752	9.8799	7.7816	8.0783	10.4803
ANAPC4	1	11.9127	6.8743	11.0461	8.615	9.0558	10.9409
ANAPC5	1	11.1771	10.9819	8.9475	9.0565	9.3073	10.4391
ANAPC7	1	13.4091	7.5381	12.4609	8.5505	9.6428	8.7844
ANGEL2	1	7.8592	9.4514	12.301	5.6808	5.8959	5.0121
ANGPTL4	1	2.6572	3.4902	61.6714	2.6056	1.7608	2.6752
ANK1	1	13.8686	1.6722	2.0585	2.0938	20.8358	4.6037
ANK2	1	10.3623	12.0151	11.5665	7.3327	8.37	9.5666
ANK3	1	3.423	16.2167	9.1569	10.9792	3.8585	19.3832
ANKFY1	1	10.0505	7.8704	7.6543	20.8655	7.9335	10.317
ANKH	1	7.6542	1.7179	4.2901	5.1029	40.0132	2.0927
ANKHD1	1	10.3337	11.3316	6.2859	9.839	10.1556	11.2128
ANKHD1	1	12.9276	7.891	4.621	8.228	10.8412	10.9953
ANKIB1	1	12.9826	11.9629	9.5916	7.5981	11.6748	11.6559
ANKLE2	1	7.9567	6.4447	17.3612	7.6097	8.4849	9.4344
ANKMY2	1	12.7519	7.6841	3.7418	8.9026	13.9498	9.686
ANKRD10	1	7.2274	10.0241	7.7654	8.0942	10.8914	8.5679
ANKRD11	1	20.0817	4.9053	9.1461	6.2411	10.5729	11.2441
ANKRD13A	1	8.9562	9.0197	5.974	29.2316	11.0206	6.0262
ANKRD13D	1	11.4427	11.9224	5.7415	22.2671	9.7704	7.2122
ANKRD17	1	11.8248	11.201	7.0441	10.2311	9.3029	7.9854
ANKRD26	1	5.6552	8.5788	10.5445	15.9691	3.8133	19.9946
ANKRD27	1	9.364	8.5499	9.1993	12.0896	7.6127	11.0555
ANKRD28	1	9.3909	9.8627	4.7446	12.8084	10.1114	9.663
ANKRD35	1	5.3721	5.3479	13.6101	12.2344	16.0662	5.3889
ANKRD39	1	11.7802	8.426	8.1696	7.6763	9.7106	18.1066
ANKRD40	1	8.576	8.9314	7.1896	8.1705	11.9645	11.9807
ANKRD49	1	12.767	8.6333	6.0313	8.0097	9.3017	11.402
ANKRD50	1	9.8733	6.3086	7.9775	6.8779	7.652	19.9781
ANKRD52	1	9.7013	10.7794	6.8036	11.8715	9.858	16.2863
ANKRD54	1	7.3971	9.4898	6.758	6.719	17.5377	9.5731
ANKS1A	1	13.9537	9.1084	4.6092	11.5351	8.3819	12.0401
ANKZF1	1	11.537	11.2657	7.0891	9.9443	9.0937	12.9802
ANLN	1	13.1534	8.7621	5.573	11.9258	16.6054	3.1167
ANO1	1	4.9349	9.1702	2.8328	3.7909	2.3593	2.8029
ANO10	1	14.3122	5.4184	10.7697	8.3646	17.7661	12.0103
ANO6	1	11.9997	1.1953	14.6749	21.4849	11.3567	8.6478
ANP32A	1	8.8256	11.9052	3.9068	8.8152	9.6099	16.9707
ANP32B	1	10.3703	13.7085	4.0058	5.1044	6.9607	15.3771
ANP32E	1	12.9498	6.1639	4.1529	2.1229	12.5769	7.8245
ANPEP	1	1.3376	1.84	40.9319	1.3119	3.1294	1.3588
ANTXR1	1	11.5709	5.4539	15.5827	9.7328	11.0534	8.0367
ANTXR2	1	15.2578	2.2797	5.7445	2.4305	13.9495	3.0407
ANXA1	1	11.8711	2.0795	3.9869	1.2481	8.3639	2.1093
ANXA11	1	9.3513	17.3072	3.7825	6.9546	9.2452	8.1485
ANXA2	1	10.8788	2.6676	26.1074	13.3029	8.5812	5.718
ANXA3	1	19.8815	4.4844	8.263	14.012	1.3597	13.6645
ANXA4	1	10.3951	14.6065	4.2816	10.04	6.9216	20.028
ANXA5	1	15.4714	6.8849	4.4971	7.5496	14.9541	6.6571
ANXA6	1	13.8214	23.6578	1.1961	1.3958	31.0906	9.3559
ANXA6	1	9.9975	33.5226	0.66761	1.3188	17.9754	20.1123
ANXA7	1	8.5974	16.3845	3.019	13.5166	8.6241	9.1217
ANXA8	1	12.0013	7.8711	17.5073	3.4724	5.4505	6.0879
ANXA8L2	1	18.3675	10.2713	16.6338	5.3203	1.4304	6.3354
ANXA9	1	5.3326	5.7201	6.0274	17.2264	4.093	28.8272
AP1AR	1	10.7532	13.5963	7.1025	5.5464	6.8288	12.72
AP1B1	1	7.0851	12.0841	5.1672	13.8432	8.116	16.8559
AP1B1	1	4.5382	12.1044	4.9405	14.8959	5.5565	19.93
AP1G1	1	7.3399	8.38	6.3302	19.6971	6.1742	16.6463
AP1G2	1	14.6332	18.1624	8.1535	7.1346	5.3117	20.5647
AP1M1	1	13.5148	6.8188	8.6025	9.7834	12.354	11.1023
AP1M2	1	1.4728	13.7449	3.9731	21.7175	1.146	27.2148
AP1M2	1	5.3514	11.9798	4.3322	14.2208	7.9706	19.7565
AP1S1	1	5.3971	11.5675	5.329	19.7492	4.2815	21.475
AP1S2	1	20.8198	5.1769	6.8446	5.0611	15.4132	5.8757
AP1S3	1	7.8054	7.9203	10.372	11.3425	3.8818	15.8651
AP2A1	1	10.3011	8.3006	9.2642	13.5131	11.6596	10.2077
AP2A2	1	10.8226	9.5135	9.541	16.5082	9.0603	8.0187
AP2A2	1	11.6794	8.9904	10.5288	16.2835	9.314	8.9483
AP2B1	1	11.644	9.0074	9.1791	11.0121	9.9888	11.768
AP2M1	1	10.288	8.8751	9.4563	13.2407	12.4609	9.1973
AP2S1	1	10.5381	10.6363	10.1098	12.7076	9.451	9.49
AP3B1	1	10.3218	9.8851	4.6774	12.9932	10.8346	10.7624
AP3D1	1	10.7059	9.2832	5.3017	15.0106	11.9524	10.0424
AP3M1	1	10.8946	12.2977	5.1879	11.8269	8.6303	11.2092
AP3M2	1	13.4585	7.5277	4.2381	11.9649	14.0015	10.571
AP3S1	1	14.0545	6.6272	4.4545	4.9032	14.6369	9.594
AP3S2	1	9.3786	15.1376	5.4169	12.6257	13.9838	10.5042
AP4B1	1	9.7595	11.2234	5.9471	8.6285	9.4764	21.6515
AP4E1	1	10.4544	10.6703	8.5191	8.5946	9.8936	18.8239
AP4M1	1	8.4919	10.6093	9.3612	10.863	9.5969	16.0153
AP5B1	1	13.1758	7.3596	7.8003	7.4095	9.4683	14.1308
AP5M1	1	12.7171	11.8787	7.8265	10.2182	10.1565	12.0544
AP5S1	1	10.1772	12.3473	5.6695	8.768	9.0773	16.3309
AP5Z1	1	10.4895	9.1667	6.436	9.1427	9.3713	13.1922
APAF1	1	13.3957	7.4469	7.7036	12.5004	7.2574	6.7085
APBA3	1	15.8934	10.8394	11.0668	6.1985	8.913	6.2137
APBB1IP	1	9.1277	6.983	13.3474	8.0826	9.2669	10.012
APBB2	1	16.4417	4.4896	22.5837	2.5912	5.8264	16.7519
APC	1	8.5733	8.4702	8.1263	6.7988	14.9163	8.6696
APEH	1	6.5155	17.0121	4.0083	21.7698	8.7485	14.1802
APEX1	1	7.6808	13.9376	4.9032	11.2689	8.3043	16.5761
APEX2	1	10.8216	20.1185	4.3644	7.3347	6.3633	9.1254
APH1A	1	10.3994	9.8903	12.0618	7.1072	7.2871	10.8665
API5	1	10.8159	13.3958	10.6039	7.7652	8.7314	9.4127
APIP	1	11.1004	10.6703	2.1717	5.733	9.72	7.85
APITD1	1	9.9468	13.9321	8.2482	6.7158	10.7981	8.0708
APLP2	1	22.577	5.0372	7.9109	6.4681	4.8205	5.6646
APMAP	1	8.7409	9.2703	9.5692	5.0329	10.1444	12.8212
APOA1	1	5.2785	2.8822	38.5102	1.7481	2.8823	3.964
APOA1BP	1	9.325	21.2714	7.2051	9.1257	5.2437	11.4724
APOB	1	21.7021	1.8707	2.5834	2.9174	3.8395	2.7521
APOBEC3B	1	8.0257	6.0368	8.1602	10.4943	21.3032	6.7484
APOBEC3C	1	10.0332	1.7563	13.0664	11.5965	29.7056	2.0864
APOBEC3G	1	4.4617	1.2921	0.67203	1.0641	24.3853	1.0211
APOD	1	0.60709	2.512	0.48255	0.92125	1.0151	92.8117
APOE	1	14.2527	2.7994	1.4576	1.3294	2.7837	4.392
APOH	1	5.0001	4.1293	0	8.1657	7.8174	7.1934
APOL2	1	3.9546	7.7853	6.7586	5.8707	25.4547	5.2348
APOL3	1	10.1365	7.7454	4.3264	7.1959	11.3557	6.6853
APOO	1	14.2365	10.5486	13.6328	5.2607	9.4484	9.0926
APOOL	1	8.3044	15.5996	18.1285	8.015	7.3542	10.9616
APP	1	13.7335	6.5321	8.2693	7.2186	5.7032	4.2429
APPBP2	1	9.4864	5.7007	6.2297	8.8475	11.9098	30.9421
APPL1	1	13.0835	15.6836	6.065	14.7461	11.8322	10.1251
APPL2	1	9.3773	10.2896	8.4881	12.1557	16.7317	16.2361
APRT	1	6.8401	8.8431	3.8039	16.261	5.8661	18.3216
APTX	1	6.6682	11.3551	13.8751	7.099	7.9115	10.9527
AQPEP	1	4.6955	5.4557	3.4932	4.8925	4.8035	4.3789
AQR	1	9.1192	9.6896	11.0729	7.9832	8.1826	7.5318
ARAF	1	18.8857	10.069	5.4372	7.5457	6.3937	16.6286
ARAP1	1	17.4351	5.4867	8.0748	5.7812	10.2031	9.6276
ARAP3	1	13.371	7.5351	10.1376	8.0193	12.1215	9.2427
ARCN1	1	12.566	11.1188	4.5464	12.3185	9.7046	12.7874
AREG	1	10.0698	4.027	33.8093	3.6601	3.0184	13.9853
ARF3	1	9.0251	12.9846	5.687	12.5213	6.8546	11.4986
ARF4	1	15.2217	7.9578	5.0555	10.0279	15.3424	9.1447
ARF5	1	6.4839	19.0877	3.5235	15.206	8.0373	13.3162
ARF6	1	15.1199	9.2396	9.3486	6.0547	7.304	15.5992
ARFGAP1	1	13.8222	12.1541	5.2393	10.7101	9.9039	13.8864
ARFGAP2	1	8.0661	12.7807	4.5566	13.3674	8.0647	15.1675
ARFGAP2	1	2.4085	13.7184	3.0924	14.1421	3.0574	22.9115
ARFGAP3	1	10.004	7.7008	7.0779	8.4816	20.7771	5.8536
ARFGEF1	1	7.7734	13.0364	4.7608	12.7097	12.7666	10.8924
ARFGEF2	1	11.3726	18.923	3.865	15.5935	7.7983	11.3882
ARFGEF3	1	7.0973	31.2178	2.8826	9.2403	2.7872	19.8919
ARFIP1	1	12.5542	10.3793	5.2927	16.3797	7.4859	12.6508
ARFIP2	1	11.1023	21.4851	6.5403	8.1972	7.3005	7.4158
ARFRP1	1	14.1226	11.4463	10.4606	6.8732	7.1836	13.1333
ARGLU1	1	6.7499	10.5071	11.5004	7.7825	7.4025	7.9707
ARGLU1	1	4.4705	6.1315	10.6723	15.9426	8.1264	13.7901
ARHGAP1	1	8.641	11.8933	5.6255	10.8652	13.6442	9.8168
ARHGAP10	1	6.9745	8.4232	9.1342	37.5692	5.7109	5.5974
ARHGAP11A	1	8.501	11.3292	12.877	9.1349	9.4587	4.6444
ARHGAP12	1	12.4564	5.2	5.7565	13.8212	7.5233	11.8713
ARHGAP17	1	12.6235	8.8504	5.3838	9.3985	14.3602	7.7447
ARHGAP18	1	16.5679	6.72	5.0652	4.3892	18.3578	6.6428
ARHGAP19	1	11.0042	7.9551	5.5353	5.9679	5.142	5.7541
ARHGAP21	1	11.3249	6.5449	10.8057	10.4364	9.6511	7.2367
ARHGAP27	1	10.3403	8.1717	7.4597	20.409	2.918	10.4521
ARHGAP29	1	14.5291	6.2381	3.4984	12.6531	14.1702	2.7938
ARHGAP31	1	10.2444	9.6171	7.4824	5.6466	27.9621	7.494
ARHGAP32	1	8.371	15.2349	9.4847	8.9465	5.3248	7.9533
ARHGAP35	1	9.0012	11.5995	3.8031	16.647	19.622	9.0846
ARHGAP39	1	8.1896	7.5741	9.5651	5.7135	8.5996	11.1137
ARHGAP5	1	20.4484	9.5745	5.4286	14.7002	5.8523	6.0948
ARHGAP8	1	4.9937	13.2581	7.1411	10.7139	5.2784	11.3582
ARHGDIA	1	15.9392	14.0331	3.951	8.405	12.1177	12.5155
ARHGDIB	1	8.2208	8.9121	2.2782	2.198	1.5063	1.589
ARHGEF1	1	15.584	5.389	9.2579	8.9527	13.2526	10.031
ARHGEF10	1	12.4278	1.9684	3.6605	5.0918	19.0493	5.8046
ARHGEF10L	1	7.8243	6.2135	9.5752	10.2195	8.5166	10.0737
ARHGEF11	1	10.3412	11.2895	15.126	10.6652	8.7781	8.5478
ARHGEF12	1	13.0025	11.4789	9.3688	12.9686	9.4748	8.2619
ARHGEF16	1	4.1942	16.7532	3.9126	10.0849	2.2376	15.9917
ARHGEF17	1	10.0912	8.4881	9.8777	12.1833	14.3163	6.6367
ARHGEF18	1	11.7131	5.6812	8.356	6.3747	17.8395	5.0394
ARHGEF2	1	8.4485	6.608	8.2422	9.6255	15.5845	4.1096
ARHGEF28	1	16.6573	5.5957	8.8042	7.9588	11.1187	9.1802
ARHGEF40	1	11.0106	6.6944	9.9437	10.0866	14.6176	6.5779
ARHGEF5	1	7.8004	9.9778	9.8694	16.5409	5.1905	13.7318
ARHGEF6	1	11.2626	12.284	8.0321	8.4106	11.4814	11.4984
ARHGEF7	1	9.5229	12.0429	5.4121	10.5196	13.6611	8.5956
ARID1A	1	8.5696	10.6189	10.9991	9.2678	10.2598	9.4168
ARID1B	1	7.7221	13.7715	13.2159	9.7267	10.0276	8.3329
ARID2	1	7.2591	11.8014	12.9833	7.7175	9.4055	14.5402
ARID3A	1	3.9024	7.6211	4.8074	13.0937	11.1465	20.9742
ARID4A	1	9.3147	9.4712	7.0266	8.8227	6.6373	18.2023
ARID4B	1	9.5138	8.9024	13.1599	8.5153	7.7882	9.9
ARID5B	1	8.2738	12.9929	9.1205	7.0735	16.6924	8.659
ARIH1	1	11.1296	11.341	7.1138	13.3333	10.3151	16.6748
ARIH2	1	11.7792	12.0101	5.1981	11.112	13.3326	10.0198
ARL1	1	11.5446	13.7166	7.7505	11.6382	8.3871	11.5671
ARL14EP	1	11.1945	13.1507	6.8217	13.3851	7.7324	13.0667
ARL2	1	16.5118	11.8714	7.4981	8.0872	9.1733	8.3375
ARL2BP	1	9.67	10.9489	7.1849	5.8201	10.5359	7.6498
ARL3	1	13.5047	3.1942	4.3347	4.4814	11.6183	25.3378
ARL5B	1	9.4743	8.4672	6.9844	9.1415	5.4062	7.2261
ARL6	1	8.1533	7.7534	6.2562	11.8561	16.3313	6.489
ARL6IP1	1	10.465	7.2278	11.3998	5.4974	9.0548	8.3152
ARL6IP4	1	11.2958	17.3348	5.5015	8.9441	9.5406	10.3881
ARL6IP4	1	5.9515	4.8875	8.8886	22.4148	17.0801	7.3913
ARL6IP5	1	12.243	6.6937	19.1733	17.0158	8.9704	9.8723
ARL6IP6	1	12.1442	6.4752	10.1643	7.1973	10.3036	8.4249
ARL8A	1	7.7439	10.0613	16.4379	9.6588	5.7723	13.1939
ARL8B	1	8.8237	10.4633	10.2843	8.5298	7.9119	14.5472
ARMC1	1	7.1555	10.861	9.4192	6.0832	10.1813	9.1486
ARMC10	1	8.2285	18.6796	13.0369	3.5191	5.3429	18.2181
ARMC10	1	7.0679	22.12	14.4044	3.6319	6.0319	20.6699
ARMC6	1	15.5804	6.258	4.0515	9.5909	14.5197	9.4259
ARMC8	1	7.1519	8.4464	5.3659	11.295	10.8857	13.4694
ARMC9	1	13.4439	11.0847	4.2837	4.7313	21.6628	9.6179
ARMCX1	1	17.736	4.9144	3.8737	2.6433	13.8303	20.7437
ARMCX2	1	14.8384	5.2162	2.8228	5.7218	14.2364	18.5775
ARMCX3	1	9.0081	1.4866	1.5056	4.7956	8.6364	23.8297
ARNT	1	9.2376	11.9723	7.2837	7.9217	9.7927	10.335
ARNT2	1	12.3389	10.294	5.2421	7.1002	10.6266	9.1001
ARNTL	1	7.1172	4.1478	26.8159	11.6006	10.0198	7.2646
ARPC1A	1	9.3387	5.4657	7.7827	11.9745	16.4208	11.7127
ARPC1B	1	11.4495	9.7535	7.4614	16.1213	11.4884	7.964
ARPC2	1	10.918	9.349	6.8118	13.2172	11.742	9.2704
ARPC3	1	9.2619	5.8071	11.5366	11.3984	15.072	10.4919
ARPC4	1	10.6243	7.9624	7.1761	15.9437	12.2815	10.1424
ARPC5	1	10.2242	8.3465	8.2716	9.4416	14.7259	9.5102
ARPC5L	1	13.1647	10.5604	7.0046	8.8545	7.7221	11.5562
ARPIN	1	5.1983	18.5925	3.9297	33.1938	6.3886	10.169
ARPP19	1	10.4789	10.7753	3.7323	5.7067	9.4472	22.3903
ARRB1	1	13.5573	24.6975	1.5774	8.5334	14.1066	10.0583
ARRB2	1	9.3298	20.7406	6.494	11.203	6.5048	7.9487
ARRDC1	1	10.8065	18.417	5.1101	14.1063	2.6501	20.6429
ARRDC3	1	16.127	0.58472	2.4418	0.85825	3.5562	5.2754
ARSA	1	2.8013	12.0581	9.4758	14.2212	18.2485	12.4706
ARSD	1	6.5944	4.9056	9.2359	10.6792	4.5619	34.5528
ARSI	1	9.1856	7.1048	11.9814	9.0299	17.0191	9.8919
ARV1	1	6.1003	8.0682	25.1342	11.9308	9.3707	9.7259
AS3MT	1	10.2501	6.3728	5.3807	6.1814	4.7819	6.5175
ASAH1	1	8.645	21.1997	18.0123	9.2819	9.3687	14.8433
ASAP1	1	15.8161	5.7049	4.7727	9.9694	16.8682	7.2451
ASAP2	1	13.2	11.5516	6.184	9.2857	13.4512	16.1566
ASAP2	1	12.3573	10.299	7.0054	8.2283	14.7717	15.0588
ASAP3	1	15.0132	5.3181	6.0795	10.815	8.3051	6.6501
ASB1	1	12.4631	7.1661	8.7601	11.3047	11.1942	8.1567
ASB6	1	15.9129	9.4516	3.0667	6.1719	8.5571	12.1694
ASCC1	1	6.2909	8.9858	9.8266	8.8492	6.9111	7.0503
ASCC2	1	5.2544	8.4311	12.9965	13.8054	11.8175	8.4974
ASCC3	1	5.6583	8.3697	12.9786	15.0079	10.0514	8.0058
ASF1A	1	7.8012	13.2634	6.018	7.9402	11.8112	12.2046
ASF1B	1	12.2098	9.2151	5.4146	8.297	10.4723	9.977
ASH1L	1	10.9242	10.6539	9.5954	9.236	10.7298	8.8702
ASH2L	1	9.2887	9.6528	11.5925	9.1826	10.3131	10.183
ASL	1	7.6497	21.7472	3.1635	11.627	6.1026	14.3359
ASMTL	1	7.945	16.4991	3.2841	9.5866	11.6436	17.9839
ASNA1	1	11.7299	5.366	6.1571	8.1386	10.7685	14.3273
ASNS	1	23.4561	9.1141	1.2975	2.7732	17.5261	10.2852
ASNSD1	1	11.4917	7.0629	7.2584	10.0626	10.0486	13.0563
ASNSD1	1	10.5775	12.736	4.8771	4.3117	8.3363	7.9614
ASPH	1	6.3751	3.8166	16.7598	10.5852	18.3555	2.6025
ASPM	1	15.4871	7.4186	9.1272	8.3291	11.963	5.9324
ASPSCR1	1	10.4995	16.5223	3.8424	10.3457	9.1432	13.6995
ASS1	1	2.9411	16.6644	3.0068	26.2918	1.7872	16.5801
ASTE1	1	8.1996	7.5946	8.9587	7.6254	11.7847	11.4193
ASUN	1	8.4416	10.0868	11.5985	9.8168	8.1346	10.1768
ASXL2	1	11.6568	8.0611	9.6872	6.7226	17.3021	8.1124
ATAD1	1	11.3549	7.446	19.1054	2.826	5.1728	8.8781
ATAD2	1	5.9787	28.7846	6.0655	6.9504	7.194	8.0084
ATAD2B	1	4.8164	27.6744	8.6025	7.4097	5.6925	11.7809
ATAD3A	1	8.5279	10.814	12.6917	9.4971	7.9829	5.9908
ATAD3B	1	7.7733	7.874	15.0265	8.9495	8.6047	5.9091
ATAD5	1	12.8336	8.7252	11.6001	8.4472	10.111	6.9936
ATAT1	1	12.4056	11.5468	4.6191	10.5893	12.7598	8.2371
ATE1	1	14.7839	10.8515	5.8618	7.8938	8.4125	11.7703
ATF1	1	8.0126	9.0669	10.2189	10.9038	5.7349	8.3707
ATF2	1	8.5186	5.4261	14.0878	10.638	9.3199	7.9485
ATF6	1	11.5129	5.2111	10.0129	8.7858	9.1258	6.6737
ATF6B	1	21.692	8.9607	6.0917	6.6123	7.627	5.9482
ATF7	1	6.8369	7.5786	15.7976	6.0815	8.6651	8.4339
ATF7IP	1	9.8945	8.2358	8.1597	12.7608	8.0674	9.9998
ATG101	1	9.0535	7.4512	4.8408	9.7875	12.4909	12.3458
ATG12	1	9.0085	10.3581	3.0154	11.0503	8.6019	12.7637
ATG14	1	13.6815	3.8078	9.0593	10.7049	12.7359	8.9348
ATG16L1	1	8.8017	7.5983	4.6285	15.0716	9.7569	11.5238
ATG2A	1	17.6696	8.4529	6.0324	16.9301	10.2578	8.8646
ATG2B	1	11.0256	8.5772	9.3985	9.3759	11.1367	13.3838
ATG3	1	9.4399	9.4933	3.8272	11.6996	15.7246	9.0892
ATG4A	1	10.6239	9.9094	3.5524	15.3091	6.829	11.8123
ATG4B	1	6.412	8.5748	4.8587	12.6376	10.0423	12.5013
ATG4C	1	13.1084	18.8655	4.5252	9.0689	8.5416	8.8181
ATG5	1	9.0419	10.1548	4.8913	11.1261	8.8367	11.1669
ATG7	1	6.7471	10.4411	3.601	13.4063	8.8684	10.8138
ATG9A	1	9.0703	8.0749	8.7005	8.0892	10.562	10.6028
ATIC	1	7.8035	8.2016	3.4699	11.9035	7.9403	20.6392
ATL1	1	9.266	4.4386	11.4264	17.3999	9.836	6.2552
ATL2	1	9.3098	5.3573	10.4134	8.0632	9.0775	7.4074
ATL3	1	14.4992	5.7526	14.2016	9.913	14.3129	8.3109
ATM	1	11.2271	11.1351	6.5631	8.2216	12.1708	5.3533
ATOX1	1	11.1406	23.8677	4.4234	3.7642	8.691	16.0919
ATP10A	1	8.6251	8.7649	11.2791	6.906	5.633	8.1935
ATP11A	1	8.9298	5.7272	16.4891	5.3489	4.3141	10.7943
ATP11B	1	10.371	2.0436	14.4541	10.9019	9.4776	7.7384
ATP11C	1	7.4443	1.8225	17.3671	8.7037	11.6867	8.0884
ATP13A1	1	8.935	7.7191	14.5654	10.3987	7.5679	22.6831
ATP13A2	1	11.5425	12.3224	13.0093	8.7831	8.1254	9.4879
ATP13A3	1	13.3423	5.7728	8.6614	5.6814	12.7972	4.5831
ATP1A1	1	11.3589	10.5562	14.4152	8.4933	6.4155	6.9582
ATP1B1	1	20.8924	18.6874	5.1214	6.3137	2.0465	11.327
ATP1B3	1	7.085	7.6231	17.5176	6.6661	10.2871	4.8994
ATP2A2	1	8.6438	5.6179	13.675	8.4831	7.5351	7.4662
ATP2A3	1	6.9716	17.6022	8.8513	6.686	5.6556	19.2614
ATP2B1	1	18.0325	3.8367	11.8684	5.396	10.8064	8.4075
ATP2B4	1	7.4646	2.9991	15.1691	11.9685	14.0679	4.5006
ATP2C1	1	8.2079	4.8994	7.7826	10.0312	13.6393	6.2089
ATP5A1	1	6.4329	11.9673	20.0443	8.3199	8.4721	9.3927
ATP5B	1	6.9569	14.3028	19.0104	6.0559	7.6646	11.184
ATP5C1	1	5.8181	13.8927	19.281	7.7922	7.2454	11.0391
ATP5D	1	6.4526	13.2182	19.6296	4.0147	7.5332	11.3393
ATP5E	1	6.1955	7.1912	23.7564	12.2789	12.8514	8.4675
ATP5F1	1	5.8886	11.7373	21.954	6.2675	9.462	9.6504
ATP5G2	1	1.0261	3.2634	15.6039	47.2253	3.6288	10.8372
ATP5H	1	5.4286	11.3454	25.7905	3.6309	8.8699	10.2301
ATP5I	1	6.2123	19.1179	16.7663	7.1768	7.4117	8.9834
ATP5J	1	4.1155	19.8233	16.2947	1.4509	6.3845	12.2037
ATP5J2-PTCD1	1	8.6608	16.5652	11.4006	5.1097	6.7622	9.1159
ATP5L	1	6.5885	11.9153	21.5072	7.5263	7.6758	11.7378
ATP5O	1	6.1063	13.5289	21.5435	6.8187	8.3438	10.2783
ATP5S	1	8.7232	17.9661	10.7787	13.0375	5.0111	12.062
ATP5SL	1	12.5477	9.4152	12.1371	9.8598	10.2749	9.37
ATP6AP1	1	8.2589	6.4954	9.7838	6.6267	6.0382	17.4658
ATP6AP2	1	7.7187	6.1799	7.849	5.9605	4.8627	19.5983
ATP6V0A1	1	9.3506	6.1467	12.4944	5.7146	8.2836	15.5748
ATP6V0A2	1	12.5199	4.8546	9.8535	4.7637	6.887	23.4033
ATP6V0A4	1	19.2938	40.5708	7.5056	4.1986	4.3866	13.7118
ATP6V0C	1	9.6224	11.1441	11.9722	8.3222	7.5418	11.9366
ATP6V0D1	1	8.9596	6.587	12.4632	4.4615	7.3616	19.6741
ATP6V1A	1	8.3928	10.7932	6.1051	18.7545	15.3332	10.2593
ATP6V1B1	1	8.4573	20.0915	6.8215	6.8052	12.3662	13.979
ATP6V1B2	1	11.4878	11.3083	7.8881	7.5272	16.7232	9.6533
ATP6V1C1	1	10.8747	7.1006	4.6973	7.8382	14.1412	12.907
ATP6V1C2	1	10.6758	5.1427	14.3339	4.1837	9.847	7.1124
ATP6V1D	1	10.9796	13.717	8.8853	5.4755	11.0541	12.3493
ATP6V1E1	1	10.5724	13.7642	7.0045	6.2495	15.3204	11.2466
ATP6V1F	1	10.6308	14.158	8.4138	3.1764	10.063	18.1041
ATP6V1G1	1	11.5786	15.6205	6.7015	4.8518	13.7534	12.9153
ATP6V1H	1	8.4833	16.9189	6.8094	8.2801	13.7437	12.1134
ATP7A	1	11.4873	7.4848	8.3835	9.2416	8.6477	12.2423
ATP8B1	1	6.3395	12.4655	4.1677	9.2508	11.0549	10.6728
ATP9A	1	4.5933	11.8664	10.7557	22.7736	8.8835	19.5414
ATPAF1	1	5.5903	21.9921	9.1331	5.7045	8.4208	8.1862
ATPAF2	1	7.1086	8.6653	12.4314	10.9722	7.3131	20.3105
ATPIF1	1	11.4311	9.5457	15.2868	4.6305	8.7587	12.0518
ATR	1	10.9834	12.1421	6.6507	8.4363	11.7746	7.8417
ATRAID	1	10.249	8.1393	8.2045	6.6953	8.6729	9.7971
ATRIP	1	11.2816	12.5325	8.0992	4.4359	11.1036	9.4866
ATRN	1	10.6532	11.3771	13.5389	7.653	12.5492	11.0278
ATRX	1	10.7735	8.8712	16.0259	7.5357	8.7227	13.1602
ATXN1	1	10.0554	4.7641	9.2134	9.0788	24.9592	11.0643
ATXN10	1	12.0178	6.7928	4.2013	2.6048	17.203	5.4267
ATXN1L	1	8.9077	9.0561	9.4777	14.5793	8.3109	9.8252
ATXN2	1	9.763	9.5344	6.3701	20.1081	10.8264	6.9515
ATXN2L	1	11.0763	9.9186	7.021	8.5284	9.4608	9.9464
ATXN3	1	8.3822	8.3267	5.4244	7.9924	7.9148	19.9703
ATXN7	1	9.1505	9.1201	9.5454	9.115	9.1056	13.0047
ATXN7L3	1	11.2426	4.9534	15.6302	7.6896	9.9974	9.823
AUH	1	6.0339	28.372	16.017	6.3586	3.1412	8.8855
AUP1	1	10.5314	9.7068	15.178	6.1277	11.8437	7.9302
AURKA	1	9.8264	10.5171	6.3579	21.6606	8.2596	4.783
AURKAIP1	1	8.0419	16.243	15.7364	8.0359	5.5919	9.6771
AURKB	1	8.7497	6.385	9.9342	9.0696	9.116	3.6012
AVEN	1	7.1363	10.8554	4.9735	9.1035	13.8237	8.6539
AVL9	1	6.0304	19.633	3.7938	9.4304	7.369	16.7977
AXIN1	1	7.1263	9.9866	11.1212	9.0304	8.2832	11.7325
AXIN1	1	9.0097	6.7487	9.1539	8.0486	14.5628	6.9989
AXL	1	30.4407	2.8889	5.7849	2.9636	29.4889	3.5473
AZGP1	1	2.6305	6.0717	3.5938	2.8737	2.335	3.9118
AZI1	1	10.0533	9.9249	10.1187	7.5168	10.2609	9.6411
AZI2	1	10.8371	7.2845	9.7418	6.9351	9.6049	12.3958
B2M	1	18.6869	2.9619	2.8663	3.2944	5.5783	2.3009
B3GALNT2	1	10.4109	8.3665	12.2843	8.5575	8.3024	11.3279
B3GALT6	1	9.4224	7.1455	10.2405	6.44	8.9315	12.9774
B3GALTL	1	6.0297	4.7646	7.9791	15.1759	11.1032	9.8613
B3GAT3	1	9.201	6.1743	9.0394	5.8275	11.1513	12.6982
B3GNT1	1	10.8418	5.4398	8.8097	6.1129	13.8148	12.1562
B3GNT2	1	7.7533	11.6509	10.4268	6.7774	5.2793	10.5415
B3GNT3	1	8.6671	7.6487	10.3438	11.2196	10.7674	7.2554
B4GALT1	1	9.4065	13.1797	9.8687	7.3289	4.7043	6.3878
B4GALT2	1	11.3542	10.8519	9.5536	7.9777	8.8085	5.791
B4GALT3	1	6.9944	5.9156	12.9172	8.1927	9.4234	9.413
B4GALT4	1	6.1589	4.0134	11.4881	20.3749	13.3393	9.9536
B4GALT5	1	10.7375	13.9378	10.6191	6.257	10.9981	5.5137
B4GALT7	1	11.9454	9.1358	11.8143	9.6814	9.0385	12.4126
BABAM1	1	10.7112	8.5199	6.2771	10.0435	11.8189	10.32
BACE1	1	17.4949	3.2867	7.7838	3.6931	16.4375	14.0259
BACE2	1	14.5094	15.2731	7.447	7.7744	9.1742	6.5567
BACH1	1	13.874	7.2954	8.2991	6.959	8.2213	5.3052
BAD	1	15.8296	5.3804	11.205	4.0422	7.2487	28.3027
BAG1	1	10.5266	15.9236	5.0596	5.522	4.7144	24.9237
BAG2	1	18.1373	0.53137	5.3062	1.3067	17.2662	2.387
BAG3	1	10.6931	5.9221	4.325	2.6052	10.4862	22.588
BAG4	1	8.3195	4.599	9.209	5.2232	13.0299	6.4744
BAG5	1	9.8652	9.7526	7.0181	5.0911	6.9597	13.014
BAG6	1	10.9776	7.0908	3.9444	10.211	8.3502	15.4749
BAHD1	1	4.9487	15.8253	3.1804	7.3178	4.0931	13.0124
BAIAP2	1	8.8799	13.159	11.754	8.2998	4.8362	8.7087
BAIAP2L1	1	6.4981	11.9592	11.5791	16.1832	4.8195	4.1761
BAIAP2L2	1	2.9529	6.225	5.7994	6.6857	4.7199	3.0197
BAK1	1	10.0316	11.8555	12.8084	5.2896	7.2937	7.3387
BANF1	1	11.5944	9.5944	9.6053	1.119	8.0716	13.3883
BANP	1	8.0318	7.4736	12.8057	8.3398	10.8731	10.1099
BAP1	1	12.9995	7.4025	11.7502	8.1218	9.263	9.2972
BAP18	1	13.6943	4.1434	9.609	1.4227	5.7245	20.4909
BARD1	1	10.6589	9.9492	11.099	9.6328	7.9769	9.9756
BASP1	1	11.2816	1.5004	12.7017	0.50146	8.6569	19.1684
BAX	1	11.6538	8.3287	7.242	3.3475	7.8822	14.2471
BAZ1A	1	7.2181	9.1489	15.4512	6.3784	5.7263	8.9733
BAZ1B	1	8.3064	15.5994	11.3104	8.5342	11.971	8.4725
BAZ2A	1	8.4293	10.7986	12.7674	8.7782	6.0185	9.8154
BAZ2B	1	10.5406	6.4447	12.8491	6.748	7.6097	11.396
BBX	1	12.018	5.784	10.6748	10.3594	12.3079	7.2033
BCAM	1	4.7589	38.0851	2.8759	9.5818	7.8159	9.4871
BCAP29	1	7.8437	6.369	10.0224	8.0024	14.1665	8.7371
BCAP31	1	9.1425	5.962	10.5112	14.1752	5.5785	18.5133
BCAR1	1	9.6069	3.9437	8.7744	14.7784	8.54	6.1475
BCAR3	1	16.9769	5.0198	4.4811	5.1323	16.2233	4.789
BCAS1	1	2.3046	66.0611	1.6152	1.8378	2.2679	18.2438
BCAS2	1	8.9713	8.9771	11.7936	5.2205	8.9254	10.6244
BCAT1	1	21.726	2.1673	1.9244	2.4116	18.9965	3.9801
BCAT2	1	8.9747	14.5731	12.2044	9.2548	4.1254	9.3462
BCCIP	1	11.9822	11.8308	6.3484	4.4859	6.7603	5.1278
BCCIP	1	10.9337	15.9926	5.9493	3.9949	7.3894	5.475
BCKDHA	1	6.3182	14.1341	17.9072	15.4994	7.4268	11.4569
BCKDHB	1	6.6132	12.3857	19.0852	16.4973	6.491	10.9717
BCKDK	1	5.9554	8.628	11.7742	15.2378	9.9126	8.8771
BCL10	1	11.7086	8.5448	3.2782	3.1182	8.7859	5.756
BCL2L1	1	22.5142	8.3963	7.515	3.4908	8.5034	10.3512
BCL2L12	1	6.4868	16.116	10.9822	7.6444	4.8242	11.6709
BCL2L13	1	4.6814	5.2664	16.5434	5.7643	7.5934	6.0785
BCL3	1	9.846	9.8625	5.0241	6.7713	6.8781	11.1604
BCL7A	1	9.072	8.0367	13.41	6.2054	7.0386	16.0718
BCL7B	1	10.9273	11.7466	11.2393	6.553	11.1448	11.5198
BCL7C	1	4.7992	11.5996	11.1525	5.7247	9.6853	5.5701
BCL9L	1	9.4238	11.2599	5.8281	11.7643	8.0889	14.7403
BCLAF1	1	8.0616	10.6421	12.1147	8.9448	8.7067	10.2546
BCOR	1	14.3083	15.9616	14.4169	4.1896	6.0705	2.2844
BCR	1	12.6998	6.0583	5.393	11.8477	10.01	11.6618
BCS1L	1	5.611	14.4933	16.583	7.375	7.2656	9.3171
BDH1	1	11.7437	2.1029	16.3878	6.5886	1.6952	15.6455
BDH2	1	10.6627	14.4122	5.5718	9.3094	7.4248	11.1736
BECN1	1	12.1807	9.9596	6.9183	9.08	11.5927	10.3086
BEND3	1	8.5043	12.0609	10.4739	8.2429	7.3236	9.4196
BET1	1	13.3503	12.2338	10.7886	5.8545	11.9712	8.1849
BET1L	1	13.8056	13.7424	12.0382	8.2276	10.2152	10.2819
BGN	1	8.2014	6.5578	8.3625	8.1863	19.9176	10.0089
BHLHE40	1	7.9989	5.9123	8.1881	12.2609	11.9559	7.8286
BHMT	1	5.0842	4.6043	5.6523	16.5767	11.9792	33.1462
BICD1	1	9.7238	5.4277	8.8113	9.4127	9.7099	8.4808
BICD2	1	11.3309	7.3598	7.7957	7.7199	9.9057	7.9791
BID	1	9.0837	5.8361	5.5133	9.6072	5.8393	11.0235
BIN1	1	25.1046	4.1494	6.4292	12.3031	11.5019	2.5443
BIN3	1	13.7566	6.473	8.7314	5.3093	14.5037	12.9316
BIRC2	1	20.8882	9.7964	5.4076	10.475	8.992	8.2762
BIRC5	1	9.3232	8.4349	12.6435	5.4351	13.7985	5.4097
BIRC6	1	9.4152	11.7008	5.3097	15.799	10.1587	11.3766
BLM	1	6.9878	9.3567	9.6443	9.5934	11.1199	6.5736
BLMH	1	12.2347	17.2485	5.5676	7.0185	13.263	7.8867
BLOC1S1	1	11.058	8.9892	8.66	6.9707	8.303	16.8314
BLOC1S2	1	10.3755	7.9229	8.9506	1.7819	9.0133	18.6838
BLOC1S3	1	8.5291	5.4065	4.4535	9.9903	14.2292	12.6325
BLOC1S4	1	10.5237	7.7158	9.7081	7.2791	8.1428	13.2401
BLOC1S5	1	12.4523	7.7717	3.7949	6.8013	14.651	15.5422
BLVRA	1	10.6876	8.9173	8.9095	7.6811	8.1134	16.0234
BLVRB	1	7.1678	12.6147	2.2551	23.8408	4.7395	20.189
BLZF1	1	10.4248	9.8057	9.5041	9.5317	9.3216	10.676
BMP2K	1	13.887	8.3674	10.5386	10.6315	8.3246	6.6082
BMPR1A	1	21.1509	5.6568	13.6155	2.6947	5.4943	5.2982
BMPR2	1	10.9897	3.6373	12.1433	11.5813	8.2669	7.346
BMS1	1	7.7121	10.8177	14.432	7.4554	7.2524	8.7144
BNC2	1	3.4952	22.3155	3.2174	4.0393	13.472	17.4212
BNIP1	1	11.9187	8.4532	11.8685	6.8396	9.8745	14.2524
BNIP2	1	7.8236	10.1137	7.7968	13.4433	11.3312	11.5527
BNIP3	1	22.343	4.4574	3.5536	5.5283	15.5405	8.7456
BNIP3L	1	10.826	9.8228	7.9531	8.9426	14.1573	11.1435
BOD1	1	14.1698	6.9767	5.1715	3.5952	11.3435	19.3682
BOD1L1	1	11.9796	5.9116	8.6321	4.2041	13.807	14.3209
BOD1L1	1	12.5852	6.3811	12.5012	7.9287	10.2223	10.1496
BOK	1	9.1455	5.289	15.0334	11.444	7.8965	16.9621
BOLA1	1	6.3642	11.9047	8.6771	6.3741	3.8788	21.8591
BOLA2	1	6.6451	19.2583	2.1962	5.8047	4.5123	18.4897
BOLA3	1	10.5337	14.4903	11.0106	4.5654	8.2645	9.8795
BOP1	1	8.6188	10.6024	11.96	7.3257	9.794	9.1069
BPGM	1	4.8243	4.9632	3.7335	24.3347	17.9111	4.4578
BPHL	1	11.0318	6.0365	13.5237	4.1891	7.0155	12.9819
BPNT1	1	6.4852	14.1552	6.2029	11.9782	5.0329	11.9533
BPTF	1	7.7038	17.0127	11.5403	7.2128	6.8187	15.2123
BRAF	1	12.2323	9.6769	4.3955	14.0665	10.3099	9.8059
BRAP	1	10.4751	10.6545	6.4773	10.664	10.3512	11.7588
BRAT1	1	9.2568	14.8143	5.0937	6.8797	9.1387	10.0115
BRCA1	1	12.8425	7.4762	9.466	10.9564	9.3191	7.1808
BRCA2	1	56.1737	3.3018	3.3333	3.6212	12.3302	3.2541
BRCC3	1	10.9621	11.8465	6.381	8.4923	7.2229	10.9121
BRD1	1	6.7272	14.959	14.3464	7.7189	9.6327	11.3062
BRD2	1	7.8148	11.6224	10.943	7.4653	7.6332	8.0739
BRD3	1	11.0029	10.843	12.1767	12.4718	7.8891	11.487
BRD4	1	10.0335	8.0983	10.7083	8.8777	9.3976	6.5866
BRD7	1	7.312	11.7128	12.9654	7.8831	9.0139	12.1741
BRD8	1	10.1233	8.7094	13.7974	6.059	8.2928	12.826
BRD9	1	9.4843	6.1632	8.1357	7.6281	9.5239	7.5887
BRE	1	9.6006	12.641	8.2287	7.8854	9.6305	13.451
BRF1	1	9.5949	12.7261	7.9821	8.276	10.0775	12.9129
BRF2	1	5.7253	4.095	4.4777	9.9832	16.0148	6.9977
BRI3BP	1	8.96	8.9492	11.7252	7.3628	5.8042	13.9932
BRIP1	1	11.13	6.7662	14.0155	8.3986	9.2865	10.9044
BRIX1	1	9.1913	8.6736	10.2797	8.3886	7.2998	7.1344
BRK1	1	8.9042	7.7693	6.227	4.0546	10.805	13.5417
BRMS1	1	8.3058	8.5451	9.8478	5.4514	10.0452	11.7041
BRMS1L	1	9.2095	14.235	9.9464	10.8678	6.6967	9.0049
BROX	1	8.6677	10.0353	6.3736	15.2594	6.382	8.8862
BRPF1	1	8.7855	9.0619	11.4507	8.9014	9.4706	11.8194
BRPF3	1	21.6	10.8955	7.112	10.093	8.3151	11.5381
BRWD1	1	8.281	10.5522	8.3969	10.12	9.9089	13.0925
BSDC1	1	10.2275	7.4152	3.7324	4.1572	11.1608	11.6158
BSG	1	9.9428	6.6432	23.7328	4.1365	6.1714	2.5948
BSPRY	1	3.3371	12.7781	4.9387	18.2591	3.4168	23.9933
BST1	1	1.301	1.7484	1.8104	1.2736	24.4608	1.3387
BST2	1	22.419	3.1562	9.1042	4.0168	3.0073	8.0179
BTAF1	1	15.0687	7.9933	5.4709	6.8842	11.0056	9.3942
BTBD10	1	12.045	7.3508	11.1749	10.982	9.6797	8.7983
BTBD2	1	10.6481	9.6614	9.2446	9.7051	14.336	12.0229
BTF3	1	10.2747	9.089	7.287	13.285	12.8446	8.2286
BTF3L4	1	10.4992	11.146	3.9721	8.6755	10.5931	12.3898
BTN2A1	1	18.9881	4.0055	14.3569	4.4356	11.4215	6.1367
BTN3A2	1	10.9155	4.0416	14.287	4.2012	10.3709	6.9787
BTN3A3	1	15.9265	5.3211	10.4573	6.4837	10.9411	4.2302
BUB1	1	13.7078	6.9109	8.6789	13.4475	10.5936	6.0086
BUB1B	1	11.2934	7.3593	4.6232	18.2594	11.2652	4.4096
BUB3	1	8.9089	8.3282	9.2966	11.3899	9.9335	9.3955
BUD13	1	12.6104	8.3698	9.4084	7.2561	7.7608	7.2061
BUD31	1	8.5085	11.9672	11.59	7.7597	10.8971	9.732
BYSL	1	12.0198	12.354	11.7502	5.3837	8.6948	8.1119
BZW1	1	11.2436	6.4496	7.2655	10.7816	10.013	11.9253
BZW2	1	5.7182	15.5645	4.7048	5.5308	11.9055	9.4955
C10orf118	1	12.0599	8.6854	7.6648	8.0663	7.7059	11.7542
C10orf12	1	10.9136	7.6446	8.6667	7.1484	6.538	11.7116
C10orf32	1	12.0354	8.1842	11.2575	4.7562	8.2381	17.4402
C10orf76	1	11.1827	8.5815	7.224	9.2181	9.6448	10.8706
C11orf48	1	11.0014	6.8624	10.0986	7.5223	10.7482	11.3879
C11orf54	1	13.2653	14.9164	2.5142	19.6147	8.4525	9.5297
C11orf68	1	17.2728	7.7537	3.5978	4.6206	17.1313	9.2778
C11orf73	1	9.8651	12.1957	3.1673	9.5783	10.0571	15.0746
C11orf83	1	4.2769	34.4609	24.5699	5.7239	4.9489	4.2449
C11orf84	1	14.8364	7.1064	5.9941	2.9531	8.7993	8.0143
C12orf10	1	9.5582	14.5638	3.731	9.3925	12.7287	16.6143
C12orf23	1	22.0498	7.0026	2.048	11.9972	13.807	8.6589
C12orf29	1	12.153	12.1188	5.8321	6.0109	9.2344	7.5895
C12orf43	1	11.303	7.1102	9.1919	7.256	4.7611	8.0826
C12orf45	1	7.4127	10.7027	3.8255	9.2819	7.5711	11.3834
C12orf57	1	14.3091	13.5635	8.8438	1.5439	6.2935	18.6512
C12orf65	1	14.7108	4.9954	17.5243	4.7363	5.2628	8.8296
C12orf73	1	16.3346	11.1065	21.7062	5.0015	1.9899	16.5515
C14orf1	1	6.7082	5.5778	12.6791	7.9096	10.3249	20.019
C14orf119	1	15.9626	8.8884	5.9443	2.9407	10.2924	12.673
C14orf159	1	18.729	23.9245	28.5739	1.7441	8.2635	3.0213
C14orf166	1	10.6075	11.4618	8.7324	4.0668	14.0682	12.3788
C15orf39	1	7.8063	15.6768	4.5872	13.1423	7.5256	6.5972
C15orf40	1	6.7457	7.2995	8.1276	12.8388	13.9636	14.3795
C15orf52	1	18.8522	6.5502	8.3239	21.587	8.3195	2.1519
C16orf13	1	8.445	15.4765	7.0971	10.9932	6.9389	13.208
C16orf58	1	8.7582	10.9622	10.2023	9.8095	9.3506	11.502
C16orf62	1	12.5263	2.0371	9.3437	12.1406	11.6386	14.9486
C16orf70	1	9.4868	8.9946	7.7664	8.1466	8.993	12.4624
C16orf80	1	9.8741	8.2939	9.4004	9.6734	9.1766	8.164
C17orf59	1	9.1932	5.3772	12.2627	8.1448	8.977	18.6259
C17orf62	1	10.1891	8.3139	11.9167	10.5912	8.8247	13.9851
C17orf75	1	10.9	6.8766	9.3475	15.2106	8.9287	9.8709
C17orf80	1	7.4902	11.2579	12.9068	9.1386	8.4401	9.3087
C17orf85	1	10.8218	7.2387	11.9148	8.3525	8.4362	10.9893
C17orf97	1	6.9596	24.0047	1.6289	3.8411	5.6715	12.296
C18orf21	1	9.4158	8.0882	15.2857	6.1906	8.9593	10.1449
C18orf25	1	11.4875	10.126	4.2119	8.4054	10.5339	10.5993
C18orf32	1	7.5096	2.4933	29.9302	7.5212	12.7694	8.6536
C18orf8	1	10.3297	6.6832	8.6098	8.6583	8.3316	13.2028
C19orf10	1	12.0829	5.3812	12.137	7.8061	14.8454	7.9499
C19orf25	1	8.2542	7.585	15.8956	6.6126	14.7968	9.4135
C19orf43	1	12.0427	8.7163	4.9625	6.8335	10.1016	11.5883
C19orf47	1	8.4238	10.1485	11.1979	11.0175	10.2347	9.0174
C19orf52	1	11.6904	13.525	13.1404	6.2983	5.1143	11.9198
C19orf53	1	10.1345	9.5043	5.8815	10.1093	10.6328	6.4126
C19orf54	1	12.5715	6.2663	10.2267	8.0828	8.2686	18.2075
C19orf66	1	9.6046	1.2604	10.7223	14.5245	16.0336	10.6636
C1D	1	11.0978	8.1798	14.9906	6.2724	8.3446	5.8959
C1GALT1	1	13.1663	8.6693	7.9339	6.5678	8.0765	5.4787
C1GALT1C1	1	12.8024	7.476	7.7402	7.6554	6.1403	4.1784
C1orf106	1	6.6104	7.9813	15.6914	12.3964	9.1709	8.1472
C1orf109	1	12.6925	12.1057	7.0489	3.8777	7.8134	5.6724
C1orf112	1	10.306	13.0773	6.1276	12.7049	7.8181	7.2784
C1orf122	1	10.015	10.8813	8.8644	8.4234	7.7333	11.0117
C1orf123	1	12.5864	11.1696	6.9797	8.8424	14.0272	13.0539
C1orf131	1	6.6392	9.682	14.003	12.0471	8.2041	9.5701
C1orf167	1	8.7615	8.0501	14.5929	12.167	8.4753	7.2899
C1orf172	1	9.8904	7.9496	12.8549	5.026	11.9315	8.461
C1orf174	1	6.18	9.0788	11.1465	8.1798	12.45	6.4099
C1orf198	1	6.5399	7.7114	3.8645	8.3663	18.368	9.0545
C1orf21	1	7.0579	2.6355	20.0552	6.4523	7.7206	20.5884
C1orf226	1	8.9948	6.9611	7.1275	7.1226	3.9717	40.8787
C1orf43	1	9.1133	12.4856	12.9396	4.9065	8.6965	12.2427
C1orf50	1	12.3003	10.0558	4.1173	6.6501	7.8768	16.4256
C1orf52	1	8.5176	10.5792	4.9292	5.9568	15.1305	7.2536
C1QBP	1	9.1348	10.1317	14.9169	4.3539	8.0364	10.2867
C1S	1	2.8562	2.5265	3.2353	13.7467	9.2391	2.7948
C20orf112	1	8.2079	4.358	7.7565	6.0487	9.1891	11.6795
C20orf24	1	10.0553	15.0431	12.5714	14.4171	5.0265	6.7393
C20orf27	1	10.3289	12.1413	6.4743	7.649	8.2555	11.0494
C21orf33	1	6.9572	18.5067	9.6685	11.3813	4.6281	18.8252
C21orf59	1	8.2939	11.0199	4.4023	8.8578	12.7443	8.5085
C2CD2	1	8.402	16.455	13.4022	23.2532	8.2229	3.3715
C2CD2L	1	11.5776	7.236	10.203	9.6284	13.2559	14.1371
C2CD5	1	8.4267	10.5147	12.483	7.5414	8.3967	9.6391
C2orf43	1	8.5749	18.4947	17.9882	6.0445	9.3533	16.3442
C2orf47	1	8.5666	8.8627	14.3374	15.9359	6.722	9.5621
C2orf49	1	10.3547	9.0736	6.6751	17.5806	6.4198	10.3484
C2orf69	1	9.4458	6.1491	5.8208	13.8333	14.1815	8.5947
C3	1	7.9305	2.8497	30.7385	5.0372	2.1932	3.4713
C3orf17	1	8.3575	6.1532	12.2929	9.2977	11.2238	9.3667
C3orf33	1	9.2888	20.0845	11.7026	9.1768	5.3067	13.6547
C3orf58	1	5.872	4.3858	9.5919	4.5062	19.9333	13.4946
C4A	1	6.4569	3.3747	6.8733	22.959	9.4584	4.9123
C4orf27	1	14.1483	9.5491	3.4289	11.3561	13.7006	7.1259
C4orf32	1	5.574	6.2586	16.3421	1.7841	4.5858	18.7864
C5orf22	1	8.4465	10.7272	4.5592	10.8001	8.527	12.5779
C5orf24	1	12.1347	7.3197	11.3413	9.9694	9.7478	8.4929
C5orf51	1	9.8153	7.3031	2.6793	9.3712	17.2606	9.0812
C6orf106	1	11.2456	9.8325	5.1593	9.8753	9.5665	8.9241
C6orf132	1	11.2375	8.7273	9.6981	17.8004	6.249	10.9159
C6orf203	1	11.0036	5.1338	15.5187	7.4242	8.5872	9.5211
C6orf211	1	5.6115	7.349	2.5389	6.4071	5.0598	49.7195
C6orf47	1	8.098	8.0265	4.506	3.3715	5.9984	8.6799
C6orf57	1	15.7656	6.7015	9.6858	6.4954	6.3156	16.1741
C6orf89	1	4.5665	5.8601	9.5634	2.2112	11.152	15.0902
C7orf25	1	13.6049	7.5222	7.8205	11.2932	11.2451	10.2594
C7orf26	1	9.1283	9.4712	14.7711	5.8239	8.0978	12.7637
C7orf43	1	6.6287	5.8297	8.546	27.9128	9.4841	10.2136
C7orf50	1	8.8656	4.8436	6.8171	3.452	3.3752	19.9535
C7orf55	1	6.06	5.5717	12.4284	20.9725	10.316	15.3393
C8orf33	1	9.922	11.745	6.7724	9.942	10.7618	8.0447
C8orf59	1	9.1524	8.832	9.8728	10.3309	11.9167	7.2556
C8orf76	1	11.0573	13.4636	5.4171	8.3992	11.8379	7.6815
C8orf82	1	6.7893	7.1231	13.9549	8.8323	11.0067	13.438
C9orf114	1	9.4453	11.2416	10.9186	10.2956	9.3394	13.7123
C9orf142	1	10.2571	14.9938	3.5131	18.3309	4.656	20.2316
C9orf41	1	8.2406	15.4876	9.1781	11.45	7.424	8.4043
C9orf64	1	17.1658	6.809	2.8537	2.3967	2.2931	25.3982
C9orf78	1	8.7398	12.8155	4.8432	14.2762	12.0736	12.2029
C9orf89	1	9.5369	8.8877	10.4962	23.6592	7.8439	10.9987
C9orf91	1	10.8486	8.3375	9.8054	7.2042	10.3214	15.3192
CA12	1	7.5623	18.993	21.7715	0.97028	8.8922	30.6657
CA13	1	24.4968	2.8819	6.8401	4.7106	6.3258	5.0967
CA2	1	1.0791	1.8297	3.7384	1.7136	1.4611	31.0987
CA5B	1	5.3346	4.928	6.153	4.6608	17.2256	43.8659
CA9	1	8.0289	12.2545	4.5402	13.9535	7.6805	3.4379
CAAP1	1	15.3015	11.1483	16.4734	4.1208	7.4531	12.0957
CAB39	1	12.1703	11.5981	6.7733	7.3128	7.2749	10.4116
CAB39L	1	6.8665	16.5502	5.2948	10.4589	5.2219	15.901
CABIN1	1	7.0706	10.7334	9.5192	10.0491	6.9443	22.2734
CACNA2D1	1	12.7339	4.3133	5.016	4.4291	21.3939	6.4576
CACTIN	1	11.1252	8.4894	9.9852	4.7287	10.3389	7.0589
CACUL1	1	9.957	8.7234	5.4162	6.6282	8.5084	10.0918
CACYBP	1	10.8404	13.322	4.4298	13.9363	7.9948	6.6298
CAD	1	11.4915	8.1114	4.7405	10.9909	11.5295	8.75
CADM1	1	1.6084	8.7226	2.1878	1.2933	64.7752	11.194
CADM3	1	5.1223	3.7904	60.7957	3.9104	5.154	3.3482
CADM4	1	9.3654	7.803	7.0155	5.9118	8.2921	6.6865
CALB2	1	30.5955	1.8269	1.3321	2.0087	1.744	2.6303
CALCOCO1	1	11.8486	4.475	5.0557	8.772	6.1812	10.0791
CALCOCO2	1	16.3521	3.1976	7.5979	6.0849	6.2362	13.3272
CALD1	1	3.7299	1.9927	9.55	7.386	59.6069	2.0753
CALD1	1	2.4629	0.88519	6.79	8.6175	69.2163	0.82749
CALM1	1	9.3851	7.6691	8.5666	4.8594	11.3759	12.8978
CALML5	1	2.1704	2.8091	3.6443	8.8152	4.9983	17.0384
CALR	1	9.7843	4.2649	8.2727	4.678	12.2109	6.6648
CALU	1	8.3591	9.212	7.0921	3.2751	32.5425	6.0734
CALU	1	7.3111	10.1559	3.4125	2.3766	37.6093	4.2075
CAMK1D	1	15.2307	4.5014	2.2813	8.5591	10.8916	5.4171
CAMK2D	1	7.5683	4.3318	4.7942	12.5199	13.9125	6.4254
CAMK2D	1	12.004	3.5708	3.9066	10.4638	15.4545	6.7458
CAMK2G	1	5.8543	15.9647	2.9872	20.8557	9.9727	6.7119
CAMK4	1	6.3524	2.9554	3.8168	3.4065	16.8207	4.5736
CAMKK1	1	7.7945	11.8665	11.305	6.4177	9.4773	9.7696
CAMKK2	1	10.4169	9.7215	6.6156	10.8231	9.9977	14.8758
CAMKMT	1	5.8217	25.6244	11.7248	4.1761	7.1122	10.0414
CAMLG	1	9.2655	5.0658	12.5366	7.6892	7.7266	16.5792
CAMSAP1	1	12.5241	6.0998	6.7261	11.0545	8.4152	13.0334
CAMSAP2	1	9.2916	6.8789	11.5119	8.2855	11.6563	10.9727
CAMSAP3	1	6.6794	16.1033	7.9077	10.2399	4.6476	16.5903
CAND1	1	8.2902	12.2671	4.0826	12.1741	8.7169	17.1303
CAND2	1	9.2238	14.1462	5.1962	10.919	8.6722	14.0922
CANT1	1	8.8231	26.7099	5.3611	6.2631	5.6117	10.3852
CANX	1	12.8587	8.2004	12.2648	7.3852	11.9328	8.9454
CANX	1	16.2479	13.9728	9.8832	2.2644	5.4784	9.462
CAP1	1	11.4593	7.2183	3.6752	11.9826	18.8556	5.5156
CAP2	1	15.47	14.098	2.7438	8.1974	25.4202	9.1623
CAPG	1	15.8027	5.379	5.4039	3.0259	13.6064	5.2192
CAPN1	1	8.2342	10.1694	3.8323	24.4014	5.6636	16.8913
CAPN15	1	12.5704	6.1396	9.0983	7.3	6.4828	14.0492
CAPN2	1	14.8891	11.2932	5.8301	12.5045	9.8641	4.0011
CAPN5	1	16.0129	4.7715	4.774	6.8937	23.2885	14.7273
CAPN7	1	9.7637	10.5588	4.7815	13.954	9.2514	9.3779
CAPNS1	1	14.0676	11.7795	4.4112	11.4934	8.3216	10.3571
CAPRIN1	1	10.5796	7.1115	7.1645	9.5436	11.2062	7.5602
CAPS	1	3.4207	63.142	2.5811	3.3021	2.9594	10.8664
CAPZA1	1	10.2084	6.8952	8.6515	13.6458	9.8336	9.4447
CAPZA2	1	13.0289	15.8387	7.3097	5.7264	13.7642	11.6301
CAPZB	1	10.8427	7.9282	8.6562	10.9644	11.0983	9.4916
CARD11	1	8.5638	1.4377	0	1.2244	0.93444	1.213
CARD6	1	10.5778	3.4719	7.1787	9.0781	2.6089	2.0554
CARHSP1	1	6.5201	8.2246	1.8695	15.9787	5.5095	8.869
CARKD	1	5.2682	20.6339	5.7446	14.3902	4.5056	14.7478
CARM1	1	11.4808	8.6823	4.0173	7.0206	14.473	12.8461
CARS	1	14.4894	10.324	5.5128	14.448	16.5384	9.0752
CARS2	1	9.0325	10.0797	22.1956	7.1963	8.824	4.8725
CASC3	1	7.6603	11.7007	7.1989	11.292	11.2622	8.775
CASC4	1	9.7719	11.7273	12.7831	6.6328	9.4769	9.4533
CASC5	1	9.4579	8.9742	5.59	13.0517	9.8232	8.575
CASK	1	16.542	7.5051	11.8084	9.2232	8.1155	11.2136
CASKIN2	1	8.2324	7.9956	7.5607	12.1379	10.5194	17.6384
CASP1	1	1.9506	2.7791	6.4427	5.4429	4.1067	1.3072
CASP10	1	8.3853	3.0137	4.4019	32.8606	5.3771	3.5132
CASP14	1	1.5354	3.0953	3.5897	4.3618	2.0264	1.964
CASP2	1	8.1662	7.4389	4.735	23.3923	11.3991	11.813
CASP3	1	9.9257	7.0977	4.4454	23.3215	7.8795	0.57598
CASP4	1	10.1089	5.5224	5.4655	9.1304	9.6971	5.621
CASP6	1	12.0403	11.4666	4.1489	14.6802	7.2021	9.7077
CASP7	1	11.8876	9.3266	4.568	6.2695	8.1675	11.7806
CASP8	1	12.3548	12.0664	3.5728	14.5768	7.8789	7.2797
CASP8AP2	1	10.9453	8.6158	13.2402	10.5554	5.2532	4.9534
CAST	1	14.6562	5.3051	3.9979	29.4986	11.6001	4.7109
CAST	1	18.9143	8.9318	4.6585	13.3051	8.2313	5.2647
CASZ1	1	6.7112	18.0449	12.0071	10.3869	4.7024	16.7164
CAT	1	6.4488	8.23	7.4112	15.1352	5.1349	5.2577
CAV1	1	10.2151	0.59076	18.2739	1.3113	22.3474	1.2232
CAV2	1	9.6752	0.57483	22.3208	2.6065	8.2463	1.0331
CBFB	1	9.7223	5.4336	6.573	9.4076	9.3104	5.8685
CBFB	1	10.189	4.687	8.8046	8.2441	14.4918	7.0316
CBL	1	13.7738	7.127	4.5179	10.1958	7.7225	7.4039
CBLB	1	9.8288	4.1456	5.379	6.4359	26.8663	8.0975
CBLL1	1	7.8434	14.1958	10.8658	10.6762	9.3404	8.0388
CBR1	1	9.8683	13.137	4.5347	15.2073	11.832	7.353
CBR3	1	8.2517	7.6782	3.4392	17.3246	11.0266	6.3596
CBR4	1	6.6505	15.4341	11.8389	16.5626	2.5898	9.1397
CBS	1	0.78829	1.6035	1.9374	42.1233	12.3449	10.8612
CBWD2	1	5.2643	7.3481	3.5008	4.1918	8.775	12.513
CBX1	1	8.0222	10.5763	8.4882	3.662	7.1083	20.8081
CBX2	1	6.9213	25.8032	8.4956	6.3359	9.4733	7.5282
CBX3	1	6.9437	15.3963	6.5057	5.2787	6.4593	13.9901
CBX4	1	6.0666	12.5213	12.1636	11.8481	13.6614	13.1538
CBX5	1	6.3486	8.9911	9.4762	1.7683	7.3761	18.2051
CBX6	1	11.3798	8.3224	9.269	6.6316	13.9386	15.243
CBX8	1	8.7635	14.0907	10.8286	8.1524	8.3175	14.248
CC2D1A	1	8.3236	9.2889	6.6898	14.3737	8.453	14.3207
CC2D1B	1	16.3694	10.0467	5.6285	6.7214	13.1328	9.5367
CCAR1	1	9.6749	13.0974	13.3713	7.739	7.0775	7.6548
CCAR2	1	9.2154	10.0554	10.9412	5.9556	13.7609	11.6565
CCBL2	1	13.5506	19.3349	10.461	7.986	5.8461	7.3667
CCDC101	1	8.9574	10.1027	10.2727	6.5627	10.2329	13.5611
CCDC102A	1	10.8874	6.1707	9.7069	7.1727	10.5649	10.0085
CCDC104	1	15.8742	9.2536	3.809	4.7282	16.1219	11.6057
CCDC109B	1	8.634	23.0417	13.4125	6.7229	4.0304	5.7837
CCDC115	1	7.4848	8.3741	8.7619	7.5482	8.1127	26.1022
CCDC12	1	11.0422	15.9489	11.0285	2.3456	6.9914	9.687
CCDC124	1	15.3376	8.5116	6.1183	6.7961	15.6165	9.2572
CCDC127	1	9.4244	7.7206	12.1407	8.1733	7.0355	7.9319
CCDC132	1	10.692	13.7967	7.6613	10.2629	8.8603	10.4708
CCDC134	1	8.6404	8.6965	8.717	5.9387	11.2651	6.4756
CCDC137	1	8.353	12.7916	11.0476	7.9499	8.4803	9.2468
CCDC14	1	10.2847	9.1791	9.1136	7.1643	10.0862	10.7686
CCDC146	1	6.5995	5.0922	14.264	11.734	8.9899	10.9967
CCDC167	1	10.6367	5.1845	13.2436	2.8731	25.9104	3.6338
CCDC170	1	20.0256	0.26029	3.3311	2.4817	15.6457	5.4845
CCDC174	1	13.3999	11.7384	4.5299	8.8321	12.0368	11.0302
CCDC22	1	14.1637	10.3122	6.0323	7.7742	10.8524	15.6788
CCDC25	1	11.0001	8.7851	4.6396	5.2069	12.451	9.0048
CCDC37	1	9.3044	2.9392	0.88253	4.7184	15.0534	10.6515
CCDC41	1	5.4104	13.0667	9.3255	2.2434	6.0564	8.3177
CCDC43	1	13.2581	7.9581	4.636	6.4329	10.7027	15.8241
CCDC47	1	8.1556	10.7403	11.9719	5.4913	7.6528	15.5215
CCDC50	1	13.6208	6.2672	7.3165	4.2109	23.4432	4.1172
CCDC51	1	6.7316	10.2835	20.4292	5.8822	9.3755	9.7576
CCDC53	1	6.3087	8.8632	3.3882	29.1157	9.0206	16.8362
CCDC58	1	8.3718	9.1827	13.2507	8.1247	7.8759	8.3164
CCDC59	1	7.9906	11.1703	10.6155	5.3732	5.9709	11.6078
CCDC6	1	7.8101	17.2986	4.4818	9.7743	7.0773	10.2362
CCDC61	1	12.4971	7.7782	7.7977	14.3832	10.3518	8.4821
CCDC71L	1	7.3762	6.234	7.7237	7.53	7.5921	5.5557
CCDC8	1	9.4845	5.2494	5.6087	5.0066	8.5186	8.4707
CCDC80	1	7.6881	1.1525	16.5799	3.8025	47.6499	2.0413
CCDC82	1	26.1997	2.3101	6.1209	7.7212	12.1105	3.4551
CCDC85B	1	12.3791	7.9949	5.8901	5.0382	14.2486	10.3877
CCDC85C	1	12.9823	8.861	8.6585	8.7528	7.6297	12.9596
CCDC86	1	8.3055	7.9326	7.36	6.7474	10.0193	12.594
CCDC88A	1	12.1717	4.0953	15.1517	4.4578	16.9341	5.3284
CCDC88C	1	11.3563	12.439	8.7936	4.3268	3.3218	16.4453
CCDC9	1	9.506	8.5543	7.9116	6.8174	9.9781	10.8399
CCDC90B	1	10.8407	8.2407	14.7923	5.0268	6.9167	12.6863
CCDC91	1	9.7775	3.0873	3.8127	13.4525	11.6384	7.9848
CCDC93	1	14.7552	7.7347	6.6691	10.298	10.702	14.2245
CCDC94	1	11.2301	13.8353	5.6157	6.7582	14.319	10.9009
CCDC97	1	9.7255	14.1903	4.5011	5.8732	8.4956	11.519
CCM2	1	10.266	8.6311	12.2925	9.3254	8.8715	8.8377
CCNA2	1	11.2544	5.6708	9.3924	16.5123	11.8893	4.6158
CCNB1	1	10.5254	7.0952	7.4059	9.8036	9.5398	6.3182
CCNB2	1	10.4603	8.7184	9.3718	12.6622	10.1446	6.6956
CCNC	1	8.974	10.2422	9.4244	8.0977	7.4634	9.3903
CCND1	1	11.3726	7.6996	5.3689	4.4369	9.7321	32.2928
CCND3	1	12.5198	7.8095	22.3743	12.6655	5.978	6.2227
CCNDBP1	1	20.6066	16.4445	3.5004	10.2307	7.3413	10.0141
CCNE1	1	7.4339	13.3286	4.1993	5.692	4.4058	7.8093
CCNE2	1	8.3377	4.7803	4.8566	6.357	8.5541	11.5923
CCNH	1	14.8438	10.2377	9.3444	6.1708	7.3777	9.5486
CCNK	1	10.9834	9.6272	12.2603	7.7844	7.6191	9.7352
CCNL1	1	10.0714	7.8777	12.8284	5.4301	8.8058	9.8499
CCNL2	1	17.2248	18.7925	10.4382	4.4396	3.2501	9.0943
CCNT1	1	7.8128	9.3028	11.0834	8.0671	6.4039	11.82
CCNT2	1	7.5004	8.4948	14.5507	8.1827	5.271	14.0508
CCNY	1	9.8085	7.0911	10.2361	7.4102	10.1747	14.0575
CCNYL1	1	7.4049	4.8971	15.2523	7.8462	8.2541	7.5331
CCP110	1	10.2315	6.6705	4.1287	10.7639	7.9403	7.9146
CCPG1	1	21.6775	3.933	9.2949	4.8225	11.4763	9.2392
CCRL2	1	87.0332	0	1.6103	0.41239	1.639	2.3209
CCRN4L	1	7.4664	10.1136	4.8614	9.3909	4.4221	31.8852
CCS	1	11.8597	9.0364	9.7142	6.7394	10.8566	13.1872
CCSMST1	1	8.7774	16.7606	15.3194	3.6628	4.1135	10.3036
CCT2	1	9.7067	11.46	10.3344	10.1856	10.1748	6.5719
CCT3	1	10.3706	12.3171	10.5977	11.3258	9.2968	5.6164
CCT4	1	10.0711	12.1758	9.6456	11.0139	9.022	5.9972
CCT5	1	10.5355	12.4376	9.3861	10.0016	9.2343	5.9009
CCT6A	1	10.4011	12.5644	10.3285	10.718	9.3512	5.9804
CCT7	1	10.5436	13.0154	10.1944	10.4947	9.0873	6.1035
CCT8	1	10.2935	11.5126	9.7921	11.8605	9.3501	5.4187
CCZ1	1	9.6495	9.5142	7.4738	10.906	8.3614	12.1127
CD109	1	2.4805	2.1844	45.0557	1.6845	7.6827	3.3737
CD14	1	6.0287	4.0883	15.6906	2.6368	2.7039	3.6687
CD151	1	10.9402	2.8214	21.0942	19.9561	11.69	3.1372
CD274	1	17.9794	5.7946	5.9154	6.7485	5.7205	5.6065
CD276	1	6.209	2.1714	14.9227	3.8925	12.6715	12.4069
CD2AP	1	22.8814	10.3558	4.7572	8.1755	9.8151	8.6765
CD2BP2	1	7.2922	13.0443	6.6823	5.1671	9.2104	20.2126
CD320	1	12.3789	5.6607	8.3501	2.2707	8.8951	5.3809
CD3EAP	1	9.0935	12.2702	9.2647	5.5928	9.5999	6.1786
CD40	1	36.2959	8.6976	5.5332	17.3768	1.9925	1.3165
CD44	1	9.874	1.2303	6.378	6.0822	10.9762	2.112
CD46	1	8.0903	8.5823	17.3542	14.5246	4.571	4.3065
CD46	1	11.6692	7.9384	16.6325	14.9423	6.175	2.5377
CD47	1	10.2868	3.2784	4.996	6.1764	5.3941	17.7398
CD47	1	12.2527	7.4387	4.3787	14.1778	2.8619	24.2413
CD55	1	17.3504	5.2893	18.7905	6.4971	8.0816	8.5938
CD58	1	18.6997	5.4594	9.0723	7.0776	7.7718	7.1193
CD59	1	8.9352	2.5845	17.3236	4.9246	7.0681	5.8628
CD63	1	12.7574	2.9468	5.5886	4.1925	18.552	15.9273
CD68	1	21.9761	4.005	5.7355	3.9017	17.0178	3.212
CD70	1	1.1888	1.1834	10.9361	0.67307	2.8461	1.4141
CD74	1	43.3542	0.77783	1.5608	1.9113	0.97977	2.1857
CD81	1	15.3079	13.8582	12.5676	7.5174	10.9339	10.5832
CD82	1	19.8894	7.7015	13.422	5.416	8.3791	5.6884
CD9	1	7.244	5.7691	19.4853	9.4476	3.4111	17.3722
CD97	1	36.3687	6.2475	7.8616	2.7653	9.3783	2.9382
CD99	1	4.9752	2.0664	23.9978	3.5863	17.1968	11.7439
CD99L2	1	11.8997	5.6116	23.4235	1.7805	14.9229	5.481
CDA	1	61.5141	0.20207	0.37112	0.49125	0.38752	0.60795
CDAN1	1	8.7328	14.9928	4.2745	12.6973	7.9429	10.5394
CDC123	1	10.4931	7.336	3.6953	3.7868	7.3812	5.2952
CDC16	1	12.3897	10.224	9.3987	8.6064	8.0626	8.3845
CDC20	1	11.0695	8.0807	6.7274	8.6233	12.5646	4.0065
CDC23	1	11.9281	7.8198	10.2396	9.0069	9.1344	9.1319
CDC25B	1	5.4184	9.6792	4.2972	8.2463	16.2841	4.3191
CDC25C	1	11.0956	6.9915	6.3857	9.1799	11.5614	8.0595
CDC26	1	14.6601	9.4454	8.8732	3.2211	7.5306	11.8339
CDC27	1	15.6977	5.9538	10.1363	9.5752	10.0948	9
CDC34	1	17.3044	11.4951	2.0914	4.2937	12.9475	10.0721
CDC37	1	12.2293	8.8395	3.9931	8.1756	12.636	10.6148
CDC37L1	1	5.1191	5.9227	6.2083	9.9744	10.5223	9.6821
CDC40	1	5.8326	7.6189	12.3013	15.6867	7.878	8.8201
CDC42	1	10.6694	7.2834	8.3147	13.3627	10.4302	8.3122
CDC42BPA	1	13.8227	8.4223	12.441	7.7953	10.3311	9.7151
CDC42BPB	1	10.658	7.212	10.9172	9.4576	8.5752	15.1245
CDC42BPG	1	10.0661	7.9091	4.7185	15.2643	6.509	19.0435
CDC42EP1	1	6.5414	7.0615	7.531	8.3849	16.5053	4.3349
CDC42EP2	1	25.6213	6.5386	5.6468	3.7888	15.7862	5.8283
CDC42EP3	1	15.1922	2.1053	4.3759	10.8969	43.8116	1.1422
CDC42EP4	1	11.6528	14.3626	5.1331	7.6859	7.0212	14.1215
CDC42SE2	1	9.5424	10.5663	14.5013	5.8833	6.3946	5.7133
CDC45	1	9.1119	11.8879	4.6551	10.2877	11.3377	6.423
CDC5L	1	8.3162	6.9211	15.3629	9.4751	9.8851	7.2716
CDC6	1	19.2242	24.2648	6.2532	6.3101	7.3366	4.8861
CDC7	1	10.9046	11.5264	3.5019	6.7294	5.8905	4.948
CDC73	1	9.4702	13.3299	11.0565	11.476	7.4414	7.5473
CDCA2	1	8.4104	7.8601	13.0187	10.2545	16.2773	5.9466
CDCA3	1	12.557	8.6699	7.1631	7.4707	8.5206	6.8655
CDCA5	1	12.3958	10.5584	6.814	9.4125	8.4058	6.8982
CDCA7	1	7.198	6.7765	14.7268	9.7233	6.0014	10.2699
CDCA7L	1	11.2204	3.8521	10.8575	7.8437	4.8971	6.8271
CDCA8	1	10.7816	8.4668	10.8967	7.1739	11.3925	5.1669
CDCP1	1	21.3477	2.0888	12.1812	4.2304	2.335	2.221
CDH1	1	1.4948	1.6289	18.8573	13.3593	1.4895	16.9494
CDH11	1	31.8447	0.92518	2.8506	2.1999	32.1327	1.2902
CDH13	1	5.056	4.6694	22.6281	5.7661	25.841	5.1663
CDH2	1	2.6901	2.1652	10.3674	1.3495	39.4467	2.6142
CDH3	1	2.8815	5.1295	18.2217	8.5771	3.037	4.5217
CDIPT	1	7.6127	9.6576	10.3938	7.3527	9.5468	19.2379
CDK1	1	12.0515	15.0753	5.542	8.5382	7.7355	5.5266
CDK10	1	7.954	12.5947	9.8509	8.7011	7.7229	8.7567
CDK11B	1	11.5507	10.648	10.0914	6.1735	7.9078	10.3789
CDK12	1	9.0407	24.5889	9.7105	8.3938	6.7881	6.8908
CDK13	1	9.9067	13.145	9.7354	11.7367	7.8276	9.1907
CDK16	1	13.5762	8.9291	6.2215	13.4709	9.6792	10.7514
CDK17	1	11.7866	6.9802	16.2147	6.8956	6.4281	7.88
CDK19	1	9.7525	9.9118	10.0046	6.2639	7.2509	18.8355
CDK2	1	8.6014	10.1916	5.3049	10.5194	8.8033	9.3018
CDK2AP1	1	7.7804	10.1226	13.102	5.464	10.755	11.2697
CDK4	1	6.213	6.7035	2.3189	5.0737	6.827	14.3264
CDK5	1	9.4165	11.57	5.5725	13.5391	9.5061	17.6241
CDK5RAP1	1	9.3513	8.2324	10.8103	7.3762	8.2587	6.8547
CDK5RAP2	1	12.9674	10.0758	8.5203	10.5694	8.4926	7.6582
CDK5RAP3	1	7.2438	10.4613	13.4256	6.281	8.3737	16.3349
CDK6	1	12.4679	6.7736	3.6855	4.4752	18.2503	3.8382
CDK7	1	15.4364	9.287	10.3577	6.707	7.4757	8.6058
CDK8	1	8.555	11.4977	9.748	7.7442	6.4684	9.023
CDK9	1	7.5414	8.2341	13.1019	12.7332	5.8158	12.3717
CDKAL1	1	11.7442	9.4895	10.4095	5.7504	9.5108	6.5286
CDKL5	1	10.3627	7.517	9.7	11.4801	9.4695	12.9993
CDKN1A	1	8.1284	3.5544	1.5807	3.1282	3.5501	13.8937
CDKN2A	1	2.8299	3.5838	3.2928	2.1244	2.738	2.7258
CDKN2A	1	3.058	4.8153	4.4429	5.0179	2.8617	4.9446
CDKN2AIP	1	11.1563	15.6888	9.1688	9.4973	7.2722	6.9954
CDKN2AIPNL	1	11.8788	8.7466	11.8627	2.6902	10.4319	13.0893
CDKN2C	1	13.1939	7.4795	5.6759	5.0615	25.3204	4.9425
CDKN3	1	5.8034	6.5759	4.5671	11.679	9.7409	6.1995
CDPF1	1	9.3606	7.2366	8.0287	12.1354	12.1138	6.6692
CDR2L	1	11.0217	17.5425	9.7699	7.948	13.0996	5.2142
CDS1	1	7.1669	11.0991	10.818	11.4694	5.4071	7.1415
CDS2	1	9.0302	10.3292	17.6264	10.3261	9.591	9.0842
CDT1	1	9.2877	7.7629	8.5335	8.7341	7.1827	10.5796
CDV3	1	12.2251	9.3392	4.1371	8.6051	10.1679	9.928
CDYL	1	9.8154	7.857	6.0916	12.2146	10.8837	8.7689
CDYL2	1	10.4153	11.6835	8.918	11.8243	8.4558	10.47
CEACAM1	1	3.2366	3.9808	10.332	2.7113	1.0589	7.6422
CEBPB	1	3.5669	8.0682	10.7426	15.5979	4.229	10.9954
CEBPD	1	8.8702	4.1671	19.0042	4.0451	5.6262	7.6511
CEBPG	1	16.2184	6.9347	7.8452	5.7346	6.5191	6.2177
CEBPZ	1	8.0055	9.6344	12.4364	6.0605	6.0447	7.9097
CECR5	1	7.8888	9.2387	17.1493	5.5415	5.9454	7.8568
CELF1	1	6.9197	6.8758	11.378	15.7719	10.9858	8.6042
CELF1	1	10.036	9.206	11.54	7.6256	8.1327	8.55
CELSR1	1	7.7316	10.9877	11.7267	7.6877	7.3517	18.1783
CELSR2	1	6.0709	7.2789	8.6016	9.1704	4.5511	40.2918
CENPB	1	8.5076	10.0216	10.5074	7.2079	13.3847	8.6918
CENPC	1	8.8514	10.9054	15.484	7.8863	7.8709	9.5843
CENPE	1	9.8729	7.1417	10.0338	7.8026	9.0814	5.6307
CENPF	1	10.9842	8.4567	16.0448	11.7719	9.5604	4.2613
CENPH	1	7.8438	8.1722	10.0229	3.7784	11.561	5.8034
CENPI	1	8.8803	10.6206	9.2443	10.1023	9.743	7.6901
CENPL	1	9.0351	10.7148	10.4954	7.0834	9.4544	5.547
CENPM	1	4.6618	3.6793	6.1244	24.9919	16.3527	3.0277
CENPN	1	8.5476	8.553	10.6571	10.2845	9.9613	4.7803
CENPO	1	14.4348	6.6514	9.4425	7.7673	14.6372	6.5886
CENPQ	1	18.001	8.8751	7.2519	7.4058	11.6752	5.5807
CENPU	1	16.2619	8.8636	7.7249	8.9733	10.2589	6.9976
CENPV	1	13.624	0.55711	15.9556	1.6205	8.4272	1.9849
CEP135	1	11.2186	10.5305	8.0467	6.6725	10.4733	11.6803
CEP152	1	12.854	9.6556	8.6594	7.879	9.324	6.7945
CEP170	1	13.4036	2.8652	11.9704	9.1441	12.5013	3.7482
CEP170B	1	8.3053	5.9653	19.2051	9.9156	7.8312	7.8496
CEP192	1	10.8414	8.9703	8.1401	11.0658	9.1979	8.2372
CEP250	1	16.2256	7.0042	9.46	7.4493	10.4683	8.8086
CEP290	1	9.3537	9.7791	7.7333	9.3809	12.5838	7.5572
CEP350	1	8.8396	8.531	9.6939	14.521	10.3462	10.1082
CEP41	1	13.5404	8.5628	12.8174	6.025	14.1531	9.4146
CEP44	1	12.6388	10.8038	11.2139	7.9326	11.8656	7.5974
CEP55	1	17.1224	3.2719	8.1354	3.9203	10.1549	3.9474
CEP76	1	13.0726	9.8887	7.8669	10.7459	9.1364	8.1664
CEP78	1	7.4936	6.2828	6.7798	17.7882	14.0763	6.2862
CEP85	1	9.0022	8.4483	11.9295	8.7884	8.8212	10.5877
CEP89	1	10.1023	4.2319	13.1515	7.1547	13.6492	6.5296
CEP97	1	11.3789	6.9146	7.4636	7.874	17.0631	6.5146
CEPT1	1	7.7209	6.6746	13.4561	13.0588	5.8125	5.6017
CERCAM	1	6.5013	7.5268	6.2608	7.8474	7.249	32.479
CERS1	1	4.9841	4.0628	6.4449	7.9367	5.4235	20.6521
CERS2	1	11.0189	7.753	16.8635	3.844	5.5762	19.0492
CERS5	1	7.2877	6.0491	17.0486	5.1065	9.3618	11.3863
CERS6	1	4.5222	12.5798	13.2989	3.4536	7.0592	11.8001
CES1	1	1.8542	1.2848	2.9832	78.5161	2.2414	1.2902
CES2	1	8.2927	3.3873	28.8992	21.151	4.7069	5.4977
CETN2	1	7.6858	8.9074	8.1913	3.2233	8.4471	21.0821
CETN3	1	11.5686	7.3844	8.8303	4.932	8.8159	17.3049
CFB	1	9.9932	2.9995	3.7391	2.4304	2.2918	4.0567
CFDP1	1	8.7683	5.695	3.5008	10.3941	8.7544	17.5062
CFI	1	4.6835	6.9089	7.204	15.4696	5.4771	3.4129
CFL1	1	10.1576	8.5216	4.5271	7.3795	16.8478	13.3056
CFL2	1	15.9248	4.7944	5.6365	6.0185	16.3435	4.5878
CGGBP1	1	12.9045	11.3288	9.9496	6.7239	15.4904	13.1573
CGN	1	3.1287	9.1858	4.4132	18.7505	4.0925	26.9728
CGREF1	1	1.9108	35.3054	12.868	1.8756	7.4496	5.9772
CHAC2	1	9.9372	10.5005	7.021	8.1635	9.0098	7.0379
CHAF1A	1	10.6648	6.4876	8.9865	10.5083	12.3577	4.2205
CHAF1B	1	11.8057	10.5372	9.5584	10.6189	9.4739	4.3166
CHAMP1	1	8.9818	13.9563	12.3337	8.9074	6.9242	10.8931
CHCHD1	1	8.5931	18.9076	18.0983	7.8524	4.1194	8.484
CHCHD10	1	8.4249	16.3144	13.5726	9.3459	7.8581	9.9797
CHCHD2	1	2.8001	3.1005	5.6633	65.9015	2.9592	3.774
CHCHD3	1	9.9754	7.4593	14.7683	15.0491	11.5337	9.7702
CHCHD4	1	7.0633	24.0577	12.6289	2.2966	4.5784	9.5585
CHCHD5	1	6.1165	7.0842	12.3468	3.5751	5.1397	25.5336
CHCHD6	1	6.3929	19.0132	21.0059	11.1926	8.6048	8.1062
CHD1	1	11.8351	7.7156	10.3592	7.6635	12.6892	7.8267
CHD1L	1	7.1924	13.33	10.4889	6.6274	6.3414	9.9788
CHD2	1	9.975	8.4008	14.3413	10.417	8.0856	9.5531
CHD3	1	6.7541	11.1866	9.8615	14.4172	9.8091	10.2712
CHD4	1	8.44	14.7869	11.1849	7.5257	8.3009	11.5203
CHD6	1	9.2513	8.6545	8.6087	10.6712	8.8872	17.0069
CHD7	1	8.06	10.3899	9.4744	9.1142	8.7174	14.3744
CHD8	1	10.2364	11.7344	7.2367	8.4675	6.3814	11.148
CHD9	1	8.4714	11.0018	8.7083	9.6851	8.8844	9.6513
CHEK1	1	14.1486	9.2035	8.5062	15.1515	9.0582	7.2228
CHEK2	1	4.198	17.3536	2.9933	7.9331	7.6513	7.9858
CHERP	1	10.2221	10.952	10.743	5.8045	7.3555	8.982
CHID1	1	8.1929	14.5564	10.7691	12.0779	4.0177	9.586
CHKA	1	12.7933	15.6577	5.4852	8.8087	9.2814	11.553
CHKB	1	10.8877	17.4585	6.5926	9.9109	9.235	10.7737
CHM	1	11.2711	8.2292	4.9072	6.6875	7.6783	9.567
CHML	1	6.5232	5.0701	7.7206	28.802	5.7436	4.9089
CHMP1A	1	7.0575	4.8393	7.4668	20.0299	10.1159	11.1146
CHMP1A	1	12.9898	7.5484	5.0143	7.7672	12.1914	12.611
CHMP1B	1	7.1928	3.7071	5.6854	20.0514	11.0338	8.9277
CHMP2A	1	7.1396	9.2749	4.2002	4.7649	10.4304	9.7138
CHMP2B	1	6.9212	8.449	4.8711	14.631	13.1951	13.6154
CHMP3	1	15.8738	5.7493	5.2393	7.7336	10.7794	17.1906
CHMP4A	1	10.7483	17.6242	3.1689	1.7999	9.6997	25.247
CHMP4B	1	12.8356	11.6778	3.4704	13.847	8.6211	9.0071
CHMP4C	1	9.8903	7.1778	4.2248	19.3096	7.9976	8.4501
CHMP5	1	10.8661	7.5227	4.1537	10.5894	11.5403	10.1317
CHMP6	1	11.9214	8.3406	12.9477	4.5793	12.9877	10.0232
CHMP7	1	11.2235	7.4325	4.7702	5.0095	21.0289	8.0164
CHN1	1	14.156	4.0748	7.0853	12.2847	9.7624	10.8204
CHORDC1	1	8.3795	10.5878	5.3324	7.4693	11.8789	6.213
CHP1	1	13.2418	8.7826	11.8897	3.7263	8.4218	10.3937
CHPF	1	10.3507	5.5371	9.7386	9.4831	11.7187	11.0455
CHPF2	1	12.9979	6.7021	11.501	8.5807	11.2874	9.1914
CHPT1	1	14.3725	19.6489	16.8675	4.3644	6.3292	7.7194
CHRAC1	1	10.7912	7.1052	9.9398	2.7535	9.5599	9.2139
CHST12	1	33.0437	3.1472	10.6435	2.9875	8.2005	8.3892
CHST14	1	10.518	8.3276	15.8783	8.3898	16.1434	7.0152
CHST3	1	14.238	3.728	16.3291	4.4283	11.3526	3.6402
CHSY1	1	8.8137	6.2639	10.9517	6.8596	15.0464	13.228
CHTF18	1	13.561	9.1482	9.3444	6.507	6.3937	12.9685
CHTF8	1	13.8133	5.4477	13.652	13.631	7.4505	7.1979
CHTOP	1	8.4338	7.3419	11.9665	13.6621	8.0032	8.5634
CHUK	1	13.5498	6.5183	6.4482	2.7248	8.9872	11.3387
CHURC1	1	7.3319	12.346	4.2757	11.7301	21.8022	12.467
CIAO1	1	14.4397	11.341	4.549	9.1175	7.9873	11.9231
CIAPIN1	1	8.9497	13.1343	5.6197	10.2747	6.8923	9.8155
CIB1	1	4.8508	9.4557	7.7613	5.8427	2.4131	15.4125
CIC	1	9.7265	6.901	9.2294	11.7509	13.5986	14.3317
CINP	1	13.2903	11.8222	8.2214	5.2487	9.862	7.3393
CIR1	1	10.8549	8.1594	8.3389	17.9837	8.9052	7.4446
CIRBP	1	8.7943	8.371	9.2479	5.6646	16.3427	19.1415
CIRH1A	1	8.7117	8.7009	12.5807	8.1142	8.2681	7.2171
CISD1	1	6.938	17.9993	7.7638	5.7038	6.0146	7.3244
CISD2	1	8.8908	10.3583	10.085	10.8049	6.92	11.355
CISD3	1	5.81	15.8463	23.1558	11.8513	3.8035	3.6917
CIT	1	10.0689	7.1371	12.0056	8.0391	11.2373	5.887
CIT	1	10.8726	7.49	9.5625	8.5487	10.7249	9.2556
CIZ1	1	8.7446	19.9558	8.7399	8.5258	11.261	11.0187
CKAP2	1	7.7251	7.2984	6.58	16.432	8.1925	4.865
CKAP2L	1	13.6736	7.3636	8.1308	9.5664	12.0652	4.8478
CKAP4	1	11.4484	4.3301	13.667	2.6247	13.5061	7.5551
CKAP5	1	13.3643	8.9392	8.4278	8.3632	11.0996	7.7809
CKB	1	7.5049	15.2847	2.292	2.0129	2.7578	4.1485
CKMT1A	1	2.9058	24.8278	17.2787	22.9809	2.4788	7.0067
CKS1B	1	13.7943	14.1025	3.6787	11.1985	7.043	3.5745
CKS2	1	11.3265	12.042	6.675	9.0844	12.2709	6.6456
CLASP1	1	12.7859	7.9682	8.7216	11.6909	12.3403	8.7439
CLASP2	1	13.888	11.0577	6.7697	7.7516	12.8434	11.0597
CLASRP	1	10.0949	10.9114	10.2843	7.8852	8.947	7.6078
CLCC1	1	5.2749	7.2791	8.7687	21.2023	7.8206	9.2442
CLCN2	1	8.4488	14.2164	7.0449	12.2733	4.0715	7.4738
CLCN3	1	9.8748	5.9791	15.3764	13.7832	8.546	9.0328
CLCN5	1	12.3762	16.7931	8.0566	10.0275	9.5889	9.8552
CLCN7	1	11.3543	6.6297	9.0469	8.0697	8.7349	15.4865
CLCNKB	1	8.3533	7.2347	23.2863	6.4817	8.1241	8.3717
CLDN1	1	4.7423	15.2774	22.9873	3.6099	3.9269	5.3471
CLDN3	1	4.6068	21.2939	2.1833	4.0434	2.3485	44.8567
CLDN4	1	10.6503	11.2096	3.836	6.3054	1.3058	21.5027
CLDND1	1	19.2463	5.0311	11.3995	5.9857	6.1376	4.3861
CLEC16A	1	12.0463	11.2197	6.2079	10.9202	9.1356	12.6472
CLEC3B	1	4.8246	4.1153	5.1661	4.5114	4.6724	19.8243
CLGN	1	53.8533	10.6462	4.335	2.4411	4.3365	9.2994
CLIC1	1	18.9745	5.7362	3.6431	7.3112	13.7447	9.7827
CLIC3	1	20.1004	11.9067	3.4099	19.5785	1.648	33.288
CLIC4	1	11.4556	5.9502	8.8608	9.0729	20.2512	9.9008
CLIC6	1	76.5489	0	2.2048	2.6424	2.8634	3.1733
CLINT1	1	9.0344	10.8318	8.2242	14.1009	9.0727	12.0502
CLIP1	1	11.4441	7.8181	3.8994	12.4878	9.5175	10.014
CLIP2	1	17.2527	6.5573	5.7381	6.0003	19.5599	6.3474
CLIP4	1	11.5901	10.6744	13.3223	5.6774	6.7023	10.2258
CLK1	1	11.6735	4.9966	16.0242	7.3666	6.7327	11.0743
CLK2	1	8.3457	6.819	12.8111	6.6128	11.7418	8.3896
CLK3	1	11.5378	7.8098	8.4975	6.0747	8.148	13.9403
CLMN	1	6.0831	18.3374	10.2513	10.5635	2.4453	8.0021
CLMP	1	6.4789	2.2485	17.9086	1.2733	12.0213	2.5891
CLN3	1	7.3301	10.5144	6.3333	2.2395	5.6437	20.4561
CLN5	1	5.5084	9.7903	19.1053	4.6996	13.0043	12.7404
CLN6	1	9.0908	10.3713	7.1492	15.3091	5.3088	13.4762
CLN8	1	6.7024	5.7489	12.2583	5.1707	10.8368	14.5388
CLNS1A	1	10.1974	11.6932	6.517	8.0564	10.049	10.8919
CLOCK	1	8.7321	6.234	13.1694	7.9603	13.3384	6.155
CLP1	1	8.4495	10.9743	8.6191	8.1282	8.7322	9.2196
CLPB	1	8.568	11.6366	15.4579	6.6349	8.3092	8.7894
CLPP	1	11.0834	15.6351	17.6702	5.4127	6.8093	6.1459
CLPTM1	1	10.0016	9.8457	12.4203	9.2537	12.2204	9.9484
CLPTM1L	1	9.4972	6.5692	7.6999	10.9902	7.2913	8.2955
CLPX	1	9.7067	14.5641	16.5757	9.2835	6.8511	8.3186
CLSPN	1	16.346	7.297	7.3789	6.9674	9.1685	7.4479
CLSTN1	1	11.2954	8.291	15.2128	5.6795	8.7501	6.0277
CLTA	1	15.324	5.3481	4.5561	3.4636	14.4532	14.4628
CLTB	1	9.5889	11.2284	15.5098	3.0078	6.9608	17.5273
CLTC	1	14.2296	6.9684	7.9071	12.2394	11.2006	15.1286
CLU	1	6.0336	32.7399	3.6781	3.7901	4.0907	24.0646
CLUH	1	8.7807	15.7629	6.2827	11.6102	8.1648	9.2255
CLUH	1	9.6572	18.7629	4.4375	12.1788	7.4193	8.0512
CLYBL	1	6.8282	10.8641	16.3571	8.8743	6.2749	9.7326
CMAS	1	6.8339	7.2352	11.6453	8.3503	4.9244	12.9641
CMBL	1	14.2616	1.8832	3.8461	1.683	6.2946	24.4874
CMC1	1	9.3629	15.7037	21.0291	4.0656	6.1672	14.7047
CMC2	1	9.6664	8.099	11.4896	7.3822	7.6587	12.9356
CMC4	1	7.0238	10.7243	14.0035	6.8246	7.1044	17.6616
CMIP	1	11.1952	5.0459	5.6561	15.952	8.5181	7.8756
CMPK1	1	9.3842	12.445	4.9384	12.9949	13.1351	6.957
CMPK2	1	6.012	8.7394	8.5085	6.3914	6.4759	10.2189
CMSS1	1	9.595	9.6708	7.4743	7.1684	11.3115	8.1018
CMTM4	1	5.1878	9.2081	11.4043	23.5298	3.9551	13.5041
CMTM6	1	12.8049	4.6593	15.1668	5.5993	9.3829	12.0047
CMTR1	1	15.7258	10.8338	5.1751	9.6719	13.7518	11.0074
CMTR2	1	4.4768	7.7687	5.1081	18.6044	7.2491	9.5892
CNBP	1	8.3699	8.613	7.2587	17.1534	13.7308	11.2774
CNBP	1	9.2111	9.4895	7.1493	13.1444	12.8677	14.0335
CNDP2	1	10.3201	29.3681	4.0438	8.9489	9.2778	7.7711
CNIH4	1	13.9221	13.639	14.3128	7.1819	6.9288	9.5564
CNKSR3	1	1.2846	0.65314	0	0.36299	0.29714	0.064499
CNN1	1	2.484	2.3225	2.1203	0.71469	75.771	3.6426
CNN2	1	14.544	5.0311	5.2023	14.1818	19.9031	2.1976
CNN3	1	13.7125	4.941	4.1415	13.664	18.2752	2.4287
CNNM3	1	15.972	10.4963	11.3205	12.4071	4.7924	11.741
CNNM4	1	6.1038	17.7715	7.6427	13.3979	4.2488	14.0515
CNOT1	1	8.4475	11.5095	7.8433	12.1501	7.93	11.6133
CNOT10	1	8.8671	11.6111	8.4685	10.1146	7.7509	10.6443
CNOT11	1	7.2201	13.1414	8.0657	11.8732	8.0928	11.6544
CNOT2	1	9.5492	12.1587	7.5145	11.2838	9.6178	12.6311
CNOT3	1	9.8468	10.4164	8.1233	8.8624	9.3131	11.3196
CNOT4	1	10.091	9.1375	8.0643	12.3158	10.6632	11.3735
CNOT6	1	9.5548	15.913	9.589	11.183	7.0271	10.3875
CNOT6L	1	9.3694	17.9271	9.0715	10.2666	6.8572	7.8895
CNOT7	1	7.9906	10.6466	8.6121	6.5904	12.4037	10.7077
CNOT8	1	9.8338	12.1715	7.3344	10.7807	3.4433	15.8592
CNP	1	10.9597	11.3123	12.2891	17.1018	8.3128	4.1905
CNPY2	1	5.3121	9.5779	12.5014	4.82	7.2634	19.9432
CNPY3	1	16.8774	3.7754	7.0426	7.334	10.0115	15.3417
CNPY4	1	6.4181	7.2628	5.1219	1.6596	32.6772	9.6231
CNRIP1	1	6.1624	7.9542	15.5426	8.9656	12.7118	9.7787
CNST	1	10.6751	5.4821	16.2345	8.1925	11.7882	8.0949
CNTLN	1	5.8716	4.4749	8.9839	9.6265	10.7591	5.2897
CNTNAP1	1	13.3962	4.6481	11.3108	4.4247	23.8564	5.3034
CNTNAP3	1	6.9216	4.3873	15.8993	7.6126	10.9096	7.401
CNTROB	1	9.9986	10.0056	14.1499	8.4584	10.2751	7.7809
COA1	1	9.5936	28.7089	8.0051	6.1149	6.704	7.9356
COA3	1	12.8333	7.4749	20.3586	4.8739	7.2318	8.5182
COA5	1	8.856	13.4093	13.4309	7.9032	7.2031	12.5992
COA6	1	7.3019	12.3914	23.3984	2.5395	4.135	7.8433
COASY	1	9.4234	10.9348	5.3864	13.0441	8.6218	6.5805
COBLL1	1	2.3935	9.6273	8.6283	5.1997	14.3704	8.3949
COG1	1	7.4514	12.4022	6.005	13.543	6.6314	17.3565
COG2	1	8.1766	14.0522	6.6769	11.45	6.3458	17.0595
COG3	1	8.4832	11.2379	5.734	7.8689	7.9829	14.363
COG4	1	8.105	11.385	5.8613	15.4268	6.6541	16.2073
COG5	1	7.9979	13.7155	7.1777	6.7455	8.2108	18.1352
COG6	1	12.6003	11.3137	5.4672	6.5147	7.1692	16.452
COG7	1	7.4511	13.161	7.5303	6.8326	8.3879	17.7541
COG8	1	8.3125	12.017	7.2836	8.8053	7.5079	18.1353
COIL	1	7.7571	4.5782	11.1162	8.2743	6.1859	17.7822
COL12A1	1	6.0589	4.3471	11.7539	13.8176	19.014	4.2293
COL15A1	1	8.0494	6.942	3.4621	5.5538	6.0743	6.4716
COL17A1	1	2.1361	1.5365	34.437	0.86543	4.4512	1.3286
COL18A1	1	10.2073	3.837	5.2297	13.1468	18.0384	12.7595
COL1A1	1	1.5767	1.5776	1.5939	2.2449	76.3941	1.9495
COL1A2	1	1.9706	1.7618	2.5201	2.8312	69.835	2.614
COL2A1	1	0.93615	0.56997	0.7244	5.0701	80.5237	1.5087
COL3A1	1	1.7894	1.2324	2.0868	1.5722	67.9034	1.9503
COL4A1	1	2.1229	0.28509	6.6801	2.7028	38.3048	0.37454
COL4A2	1	7.8975	2.0952	14.5984	5.0303	11.2044	2.4234
COL4A3BP	1	13.4061	11.8829	4.1041	8.4942	10.3116	12.1676
COL4A5	1	2.819	16.6771	9.5671	4.123	16.6637	7.6613
COL5A1	1	6.6309	2.6272	4.7371	6.9078	49.8617	3.8321
COL5A2	1	2.4847	3.208	4.9798	5.4066	38.7023	3.4914
COL5A3	1	6.3599	7.9716	17.0126	4.5057	30.135	4.8006
COL6A1	1	6.226	1.6714	2.3984	2.4842	65.4583	2.2329
COL6A2	1	3.7628	3.2473	3.501	4.2046	60.7635	2.6897
COL6A3	1	2.1871	1.7322	2.7678	2.0309	77.4946	2.3158
COL6A3	1	1.9989	0.33939	2.0582	1.5206	82.4971	1.5165
COL7A1	1	10.5733	7.9794	17.3331	3.7877	18.095	8.4574
COL8A1	1	11.7237	6.3472	17.8471	5.6661	21.7442	7.1922
COLGALT1	1	11.8263	4.3688	11.6764	9.4962	15.8975	3.3028
COLGALT2	1	9.3634	3.3583	12.1587	10.1953	17.167	3.3145
COMMD1	1	10.4459	9.0612	5.2903	9.5191	17.7771	10.5678
COMMD10	1	14.1779	8.4375	9.8772	6.5797	10.2212	16.1126
COMMD2	1	10.3056	8.1762	5.7359	7.609	11.455	14.1647
COMMD3	1	11.6972	9.8267	5.5619	5.3233	12.229	12.825
COMMD3-BMI1	1	10.4365	9.2037	14.5295	8.7079	11.3129	14.7537
COMMD4	1	12.6494	9.375	5.5213	10.9975	11.219	14.9932
COMMD5	1	10.3676	8.4811	6.6895	7.4572	27.6622	12.7757
COMMD6	1	13.7246	10.4059	6.3294	6.1036	14.3768	12.0333
COMMD7	1	14.4422	8.8263	7.2172	7.5133	14.3597	12.3158
COMMD8	1	10.5407	15.7193	5.4811	5.7997	15.6437	9.9938
COMMD9	1	12.5489	11.11	5.762	7.9985	11.3193	11.7885
COMT	1	4.4297	19.4298	6.5141	8.7205	16.7083	7.5023
COMTD1	1	7.7546	20.0563	13.8368	8.4127	5.78	8.3357
COPA	1	10.0973	12.349	5.9082	11.3594	11.4237	10.1184
COPB1	1	13.3375	10.8408	4.8525	10.6042	10.4025	10.3884
COPB2	1	9.7688	11.2497	5.681	12.9147	12.6051	10.0605
COPE	1	11.8256	13.7476	5.5261	6.6912	11.565	11.5199
COPG1	1	10.688	10.2924	5.5794	11.9645	12.067	9.7017
COPG2	1	13.995	12.2298	5.9265	12.9213	9.071	12.7946
COPRS	1	18.6648	5.9757	4.2652	2.8075	11.9139	11.0366
COPS2	1	11.2595	11.5591	6.078	8.7862	11.9856	12.1919
COPS3	1	11.5971	10.1898	5.1744	10.3839	12.1867	10.2895
COPS4	1	12.1829	11.9643	5.4308	9.432	11.463	11.6701
COPS5	1	10.5316	10.8181	5.5104	14.5288	10.804	11.3399
COPS6	1	11.571	11.4183	5.553	11.2934	11.2942	11.51
COPS7A	1	12.3048	10.5978	5.6419	12.3831	12.1286	11.4119
COPS7B	1	10.6319	9.9537	5.7307	6.4984	10.4317	11.2742
COPS8	1	10.5299	9.9637	6.7137	9.3514	11.1917	10.436
COPZ1	1	13.2066	13.6877	4.9562	5.0083	10.5691	11.401
COPZ2	1	6.9076	4.4954	5.5962	5.4243	31.6313	6.7138
COQ10B	1	12.5471	6.9795	11.9	8.3592	7.1174	9.1019
COQ3	1	5.6902	22.452	16.3927	6.7928	6.183	11.5031
COQ5	1	4.4381	14.8189	25.2807	7.0392	5.9806	10.4386
COQ6	1	5.5944	19.792	19.2361	8.2951	5.7519	11.6542
COQ7	1	4.234	20.2564	14.9082	12.2672	9.5139	9.3198
COQ9	1	3.7724	28.2755	19.9375	4.4246	4.3901	6.6528
CORO1A	1	1.6412	62.2632	6.8716	1.1336	2.9607	8.9844
CORO1B	1	9.2682	10.3628	7.314	16.3929	8.917	12.0925
CORO1C	1	12.0902	2.0123	10.9066	7.8551	16.9225	3.3283
CORO2A	1	9.6682	23.4043	15.9745	4.4947	2.1597	6.0432
CORO2B	1	7.769	2.5058	6.8867	3.3479	58.6046	5.3049
CORO7	1	12.1486	7.1099	7.3534	4.9108	4.5798	21.3584
COTL1	1	6.652	3.1273	3.1366	25.4933	6.839	2.9955
COX10	1	9.8603	16.7455	17.3188	7.1591	2.7155	3.4529
COX11	1	12.1479	8.2473	14.0229	8.4899	7.9164	14.2714
COX14	1	10.6817	17.3616	17.2864	7.5403	4.7537	14.4729
COX15	1	7.4378	6.9154	10.1703	5.5999	7.566	5.9788
COX16	1	7.7709	13.6583	12.9495	4.6253	6.9635	16.9296
COX17	1	3.8244	13.7302	13.4311	2.5942	13.5008	12.7788
COX18	1	14.0028	13.4117	11.9327	5.1102	9.2116	7.7143
COX19	1	9.6006	14.4162	10.0988	6.8847	6.9021	14.054
COX20	1	7.6414	9.0194	18.0141	6.8935	12.0152	8.4386
COX4I1	1	7.6838	11.3246	18.5297	4.8472	6.6709	12.6162
COX5A	1	5.8627	12.7954	16.4876	2.4153	5.4516	15.6313
COX5B	1	9.0947	13.0009	19.3959	4.9128	3.727	13.6103
COX6A1	1	8.9661	13.535	22.5719	3.3767	2.9877	13.5554
COX6B1	1	8.132	12.3783	21.1178	4.2495	5.835	14.4122
COX6C	1	7.8599	10.1462	21.208	4.3676	4.5945	16.7434
COX7A2	1	9.602	11.4924	23.4068	3.5244	3.046	15.5825
COX7A2L	1	8.1933	9.709	16.6498	10.6937	6.2164	12.5158
COX7B	1	3.421	4.9186	22.7676	19.8109	9.7199	13.2171
COX7C	1	10.2148	12.845	18.9245	4.3796	3.3373	15.1358
CP	1	3.403	4.4465	4.8406	4.6576	3.7696	4.3119
CPA4	1	7.6654	5.8271	6.0436	40.1288	5.3718	2.1515
CPD	1	21.9756	10.6476	9.638	14.8391	5.3507	5.631
CPE	1	5.3373	15.0167	4.1033	3.4796	6.0472	34.7833
CPEB4	1	13.3226	12.2955	11.4186	13.3439	10.8965	7.7787
CPM	1	4.1311	11.606	7.3396	1.9455	2.8506	3.6887
CPNE1	1	20.1805	8.6955	2.8112	22.0283	9.9822	4.5166
CPNE2	1	9.3607	7.7627	5.9322	6.3222	11.0491	6.6721
CPNE3	1	8.1861	28.0365	5.2052	6.4912	12.3479	11.8454
CPNE7	1	9.4854	28.4072	3.9299	4.6269	9.3617	13.612
CPNE8	1	17.4373	5.0268	21.9744	12.2712	5.4108	3.5968
CPOX	1	27.0795	3.3768	9.1927	7.6183	15.4274	3.6595
CPPED1	1	10.7936	16.1874	3.025	22.2567	5.9691	8.0897
CPQ	1	8.332	4.0964	8.6408	3.7189	33.3691	6.9051
CPS1	1	5.4561	37.8293	8.1888	7.8204	12.7402	6.2592
CPSF1	1	8.6117	8.7066	12.3959	9.6006	9.2432	9.1454
CPSF2	1	10.0865	9.2231	12.5729	10.2237	8.1736	8.8862
CPSF3	1	11.5325	10.2428	12.4306	10.3552	8.6414	9.152
CPSF3L	1	9.5579	9.6333	13.7539	5.9052	7.5647	10.5986
CPSF4	1	10.194	13.0533	11.0308	10.6067	9.244	8.0248
CPSF6	1	8.889	11.2196	10.9673	8.7251	7.6169	10.1997
CPSF7	1	11.2705	9.6533	9.8069	6.4951	10.364	10.2363
CPT1A	1	6.9842	20.5387	13.226	5.3415	6.2573	12.78
CPT2	1	5.8314	17.8004	18.4118	7.6175	5.6864	11.9634
CPVL	1	3.6382	58.4241	11.4685	1.5365	1.6838	1.956
CRABP1	1	0.31369	0.64538	0.2833	0.51514	0.8079	94.3457
CRABP2	1	0.64313	4.6987	0.76107	6.1149	1.0911	20.1443
CRAMP1L	1	8.2038	9.351	11.0925	10.2847	7.6048	13.3583
CRAT	1	16.765	11.5397	15.1379	2.3587	7.1406	3.5897
CRBN	1	12.8591	9.4026	4.1424	7.9421	12.2832	16.3327
CREB1	1	9.3977	7.2626	11.2435	7.6162	9.0211	9.3887
CREBBP	1	8.8019	13.212	6.0209	10.39	9.8138	11.7483
CREG1	1	9.2666	5.3653	37.7604	5.6974	3.6415	6.8193
CRELD1	1	7.8166	4.6632	7.409	5.6589	6.8946	11.9129
CRELD2	1	6.4334	9.071	7.0266	4.7184	11.0689	7.3644
CREM	1	7.4639	5.5453	7.33	5.8289	8.0846	10.1885
CRIM1	1	18.4963	4.4302	11.9904	6.8578	15.9891	6.8106
CRIP1	1	0.58783	2.1479	0.71519	1.3417	2.0843	0.97382
CRIP2	1	1.8957	27.752	2.1007	4.8634	5.0214	25.5658
CRIPT	1	11.2862	9.597	5.4096	13.0887	17.3087	9.7458
CRISPLD2	1	15.531	6.037	4.1608	5.8205	23.0034	6.1169
CRK	1	13.3918	9.9666	5.518	10.8604	11.9574	12.7167
CRKL	1	9.6318	10.9203	5.0801	9.426	10.4817	11.4018
CRLF3	1	12.2923	11.2944	5.0061	8.7344	10.5204	5.1424
CRNKL1	1	8.758	16.4216	11.5307	5.9129	7.1997	9.3166
CROCC	1	10.8373	11.2916	7.7788	11.1886	7.2791	11.1038
CROT	1	6.4084	13.3926	14.7736	13.6131	7.8291	19.5421
CRTAP	1	14.0523	1.6612	9.4436	3.5792	29.0915	2.9063
CRTC1	1	6.0442	5.832	10.6916	25.1755	10.8552	7.8372
CRTC2	1	10.3371	16.9586	4.1301	9.3824	6.4479	11.3413
CRYAB	1	2.9051	15.5821	4.8121	34.0638	11.3161	3.4828
CRYBG3	1	8.2991	8.4102	8.5898	13.0949	8.5496	14.63
CRYBG3	1	10.3903	6.6535	5.7307	12.7573	10.158	5.1866
CRYL1	1	6.611	3.6421	4.802	25.8334	3.9988	38.6011
CRYZ	1	4.9677	16.7357	12.1159	3.0448	6.7805	6.5686
CRYZL1	1	17.685	8.6362	5.2804	10.6526	9.5221	10.1037
CS	1	6.893	15.6124	13.2992	5.9827	6.6323	11.5227
CSDE1	1	10.3303	7.7667	5.5861	16.9646	12.8482	10.0085
CSE1L	1	12.3851	13.2413	4.3214	14.851	9.9031	8.7549
CSF1	1	31.1043	3.0827	11.0785	2.6307	6.9968	5.7041
CSGALNACT2	1	10.979	6.8125	9.4492	8.6893	15.5987	8.9997
CSK	1	8.4694	14.3345	4.5986	13.1739	9.941	15.5808
CSNK1A1	1	3.5995	10.2812	9.9818	9.8022	2.4083	21.6573
CSNK1A1	1	6.7163	9.2584	14.707	8.2355	6.2671	13.7937
CSNK1D	1	7.3536	9.0868	14.4735	9.4625	7.1593	10.9587
CSNK1E	1	8.1399	13.1221	11.2066	11.7453	6.821	7.739
CSNK1G1	1	7.6067	8.2153	14.1804	10.2708	3.7188	14.8617
CSNK1G3	1	10.4735	7.5075	15.807	7.1231	7.0425	9.3632
CSNK2A1	1	11.4795	14.6517	6.9872	4.9533	8.2293	9.1099
CSNK2A2	1	8.3373	7.8557	8.336	16.7726	7.1828	7.3779
CSNK2B	1	11.7605	11.8359	6.2047	5.921	8.59	7.2446
CSPG4	1	12.0866	3.0748	5.1235	3.0362	54.9871	4.1578
CSPP1	1	7.2888	9.7944	6.6193	5.1331	12.0767	4.7837
CSRP1	1	7.0399	22.6828	7.1757	19.8515	13.5107	13.3552
CSRP2	1	6.7561	3.5137	11.8591	2.6725	25.9661	2.6893
CSRP2BP	1	12.085	11.0919	3.9758	8.8371	6.7059	14.995
CST1	1	76.588	2.4369	2.0904	2.5566	1.8086	6.6537
CST3	1	16.1086	4.5527	15.475	3.2192	8.3588	18.3006
CSTA	1	1.426	2.4127	19.883	0.95286	6.9492	2.7017
CSTB	1	8.4183	5.3963	2.8256	6.0873	8.4107	11.1513
CSTF1	1	9.1389	13.0508	12.5027	9.6058	8.0753	7.3592
CSTF2	1	10.4556	8.6713	12.5435	8.2269	7.3439	9.4356
CSTF2T	1	11.6471	8.6526	12.355	8.0457	7.2001	8.3387
CSTF3	1	12.1119	8.5445	13.764	6.1648	10.1943	8.2281
CT45A1	1	1.1765	1.0394	2.4215	67.7502	1.3752	1.1942
CT45A5	1	1.9544	1.0369	1.4921	65.6169	3.6519	0.97684
CTAGE5	1	9.63	9.8121	14.5683	6.3502	7.086	9.8104
CTBP1	1	13.1159	6.9806	6.3185	12.0687	9.8392	14.8144
CTBP2	1	7.3998	7.244	7.0678	11.8236	8.3335	9.6557
CTBS	1	12.6937	8.0094	8.467	8.2571	6.3167	16.8242
CTCF	1	6.8311	9.4757	11.202	15.5434	9.4819	11.5574
CTDNEP1	1	10.9948	6.1098	13.1974	11.5054	10.7709	7.9469
CTDP1	1	8.4619	7.4796	9.9068	8.7596	12.2064	9.9659
CTDSP1	1	9.5636	14.2449	13.4028	6.5468	7.1536	10.8323
CTDSPL	1	15.7727	8.4577	17.9313	7.7142	6.1375	3.4102
CTDSPL2	1	6.6758	10.076	10.0106	7.5533	8.0703	5.0574
CTGF	1	9.0815	2.5741	5.2776	2.469	54.8017	2.9049
CTH	1	43.3418	9.1926	1.4402	2.4025	3.9705	4.7479
CTHRC1	1	6.5063	7.2895	5.2053	5.6905	24.7433	8.2027
CTIF	1	10.5716	6.952	8.8312	9.4117	13.9941	11.5218
CTNNA1	1	4.5837	5.2781	14.6914	10.0001	10.3058	9.1178
CTNNAL1	1	16.8805	6.2071	10.2614	11.4223	7.4027	8.9211
CTNNB1	1	4.1372	1.4871	13.2225	12.6205	13.3648	4.8853
CTNNBL1	1	8.1503	10.7189	10.6092	8.9523	9.8824	8.0438
CTNND1	1	5.3573	7.5831	13.9465	9.3719	9.7588	5.5514
CTNND2	1	9.2423	8.3767	8.7493	8.1704	9.283	10.8433
CTNS	1	8.0115	11.8361	9.0662	8.3808	4.2744	28.5937
CTPS1	1	9.1178	10.1143	3.5079	14.8299	11.6689	5.5919
CTPS2	1	9.3261	3.8534	4.7272	13.8082	11.0843	22.3726
CTR9	1	10.2048	13.1013	13.0913	11.8829	8.9169	8.4276
CTSA	1	12.848	20.383	7.8364	8.8462	8.9447	14.4458
CTSB	1	7.1857	3.8313	18.0272	1.517	16.551	4.9614
CTSC	1	4.8523	8.1445	19.0363	4.7661	7.5156	5.7877
CTSD	1	19.7816	15.5861	9.0027	7.6753	4.9314	26.8093
CTSH	1	4.7613	7.1149	14.5685	20.0666	2.2382	13.1276
CTSL	1	7.7384	2.293	8.4041	2.4534	19.7758	3.1544
CTSS	1	24.6636	1.932	2.6198	1.5478	0.50522	1.2276
CTSV	1	6.683	4.1166	19.2248	3.978	7.621	5.1634
CTSZ	1	10.1189	14.7181	20.1722	8.0079	12.5399	1.6134
CTTN	1	9.1396	9.3173	6.412	13.7404	9.213	12.6205
CTTNBP2NL	1	10.0933	4.5705	6.6606	14.0185	13.9568	6.8637
CTU1	1	11.3305	7.8653	10.0788	9.6733	9.0127	10.4407
CTU2	1	10.1892	8.4014	7.4522	8.4302	12.6164	11.6742
CUEDC2	1	13.7808	6.9019	4.583	3.4039	13.1948	6.8577
CUL1	1	12.4635	13.8388	7.0645	10.5955	10.8173	9.2311
CUL2	1	10.3034	8.3516	4.1788	14.6938	6.9609	9.4315
CUL3	1	7.2325	11.2323	6.512	13.4684	8.1334	14.4354
CUL4A	1	10.0644	14.9892	7.0576	8.3972	7.7836	8.074
CUL4B	1	10.8702	6.4732	8.5219	13.6135	14.9383	6.5271
CUL5	1	11.8022	10.1874	8.0673	13.5028	9.5965	8.4921
CUL7	1	12.6428	10.4114	6.1667	12.6458	11.895	10.7152
CUL9	1	9.8697	5.8884	9.1886	18.6483	11.4723	10.9607
CUTA	1	21.8126	10.3024	4.6939	2.0108	12.6166	9.0195
CUTC	1	9.1434	13.7855	6.4564	5.396	9.5018	10.7032
CUX1	1	8.248	11.8312	10.3291	7.0518	12.4468	15.739
CUX1	1	8.4095	8.0955	8.696	9.829	12.1174	17.7345
CWC15	1	9.4075	9.9965	10.8908	6.5078	9.2381	7.8146
CWC22	1	8.1667	6.1187	7.7395	7.1901	6.5681	6.1959
CWC25	1	9.8955	6.8226	10.0888	8.1313	9.8301	8.6468
CWC27	1	9.9465	6.4028	7.2736	8.6455	12.0815	6.2665
CWF19L1	1	8.611	8.124	8.3934	5.3715	11.3242	11.7919
CWF19L2	1	10.2815	12.1292	7.6868	10.1996	9.0079	6.2282
CXADR	1	7.9377	4.9901	3.3288	2.999	1.634	9.271
CXCL1	1	4.1648	3.171	6.9393	1.8933	2.4703	3.2295
CXCL5	1	3.3324	6.6869	4.1423	4.4094	4.0757	4.4393
CXorf38	1	16.1385	9.8346	7.5817	7.4857	8.387	11.9252
CXorf56	1	7.1745	7.3975	7.1287	19.943	8.6222	7.9255
CXXC1	1	8.7515	9.2385	12.0945	7.5074	9.7633	12.1374
CYB561	1	7.9293	8.9698	4.9061	5.7904	2.2594	41.1225
CYB5A	1	7.1442	15.9366	12.8758	2.6558	6.0143	19.2791
CYB5B	1	6.2698	4.3743	14.8179	6.2319	8.028	12.9524
CYB5R1	1	8.1833	12.6849	16.0687	18.1483	4.4776	12.5817
CYB5R2	1	4.9023	21.5635	3.6345	4.8265	10.9128	3.2607
CYB5R3	1	8.2258	5.2617	12.4281	7.2963	18.4067	5.1059
CYB5R4	1	10.6906	10.1744	11.4287	8.1876	7.1529	10.272
CYBA	1	13.9447	7.8314	6.3602	4.4434	4.4788	23.574
CYBRD1	1	15.1341	1.8766	18.4604	12.8798	8.7953	9.7914
CYC1	1	8.0969	9.7283	19.4709	5.4205	7.1284	12.5133
CYCS	1	10.1748	18.444	13.0394	4.9253	6.5188	9.6466
CYFIP1	1	9.9531	9.2145	6.6924	13.6385	7.4492	9.0826
CYFIP2	1	9.5841	11.7638	6.0386	14.7593	7.1237	8.9485
CYHR1	1	14.1539	5.7035	6.1046	10.8202	13.6111	13.7822
CYLD	1	10.4558	6.3542	9.2866	14.2694	9.8726	8.0305
CYP1B1	1	19.713	6.0209	4.8599	4.0077	4.2812	8.3505
CYP20A1	1	10.0746	7.2714	12.7228	8.666	8.5187	13.6807
CYP27A1	1	22.4062	1.8086	2.8723	2.3086	4.5864	2.2487
CYP2S1	1	10.5845	4.0058	4.5855	4.9804	7.5627	5.6733
CYP4F11	1	3.0989	2.3892	15.0077	36.9035	3.376	7.6394
CYP51A1	1	6.7488	10.9185	22.6673	2.9376	14.0927	9.301
CYR61	1	32.0797	3.5736	4.8452	5.5305	25.0119	2.06
CYSTM1	1	18.1259	4.928	7.9851	0.88111	4.5593	9.6981
CYTH1	1	11.6171	12.6248	11.6221	7.5228	6.1069	8.296
CYTH2	1	11.9132	11.4044	6.7026	10.7601	7.526	10.124
CYTH3	1	9.6645	15.1236	6.6002	12.7917	11.8198	3.9676
D2HGDH	1	7.4554	6.9898	13.9731	9.7066	4.5754	26.1714
DAAM1	1	10.9878	12.0076	10.2268	7.1409	5.8031	17.3027
DAB2	1	4.8909	4.3747	3.3194	4.0692	31.0606	3.9402
DAB2IP	1	17.436	13.4598	6.614	8.0147	16.0566	6.6678
DAD1	1	12.0287	10.6997	10.0247	8.8159	10.2422	9.3839
DAG1	1	13.1019	19.5808	10.6074	6.293	9.3741	10.4962
DAGLB	1	10.0049	9.9422	6.282	6.2718	9.2378	10.7454
DAK	1	3.7124	18.7358	3.6771	18.5218	6.4035	26.0808
DAP	1	6.8811	3.4388	5.8763	35.9302	9.6076	6.9797
DAP3	1	9.0009	15.6097	15.0748	7.0212	6.0632	9.2275
DAPK3	1	11.3631	6.5031	15.584	5.6038	13.0418	4.3213
DAPP1	1	4.6589	24.5794	6.4392	3.6344	3.8744	7.3019
DARS	1	13.4039	8.6258	7.5353	13.8968	7.2278	10.2288
DARS2	1	4.906	15.9153	17.4626	10.5764	4.8017	9.9716
DAXX	1	9.1106	10.6659	8.2647	4.5305	9.0578	5.958
DAZAP1	1	8.7532	11.7754	14.5762	7.3821	9.2786	9.1229
DBI	1	4.0256	17.7868	2.6783	3.2571	8.8749	22.6774
DBN1	1	6.2418	4.5525	15.1045	1.8729	18.5301	7.2228
DBNL	1	9.5903	14.1133	4.6269	9.8736	12.8621	9.4669
DBNL	1	8.1652	9.2509	4.3332	18.6704	18.3614	8.4679
DBR1	1	7.3044	11.4944	4.2144	10.8542	12.6813	12.2946
DBT	1	5.8408	17.9909	11.7328	9.4823	5.0345	6.6788
DCAF11	1	7.1661	18.809	3.4597	12.9405	7.3258	14.1965
DCAF12	1	9.5275	8.3203	6.439	13.4027	9.1909	9.395
DCAF13	1	5.7929	8.6879	11.6646	12.0567	10.2938	7.9903
DCAF15	1	13.349	4.3974	11.4138	4.6064	21.9549	7.2895
DCAF16	1	16.238	3.7717	16.2725	7.7168	10.219	9.5913
DCAF5	1	10.6101	5.3493	10.4959	5.1392	7.6192	23.1221
DCAF6	1	12.117	10.7899	9.2436	12.0713	9.1729	8.2125
DCAF7	1	10.1393	11.2555	7.9778	8.6184	7.5582	15.4431
DCAF8	1	12.1275	15.5915	7.0121	10.6481	6.3874	11.1119
DCAKD	1	7.1751	3.5058	17.0986	6.6383	10.2877	12.556
DCBLD1	1	4.5879	2.9395	18.1294	9.6628	14.9648	5.481
DCBLD2	1	15.3889	2.9722	12.5974	5.0313	17.2077	3.9504
DCK	1	11.5451	16.4048	3.8937	9.2837	9.4762	6.9819
DCLK1	1	1.8493	1.2769	1.3357	0.86686	12.6423	45.3075
DCLRE1C	1	6.8132	14.7791	8.1513	10.7474	7.0846	6.2599
DCP1A	1	10.4699	12.4439	6.7682	11.6527	9.5773	7.8058
DCP1B	1	10.1837	9.9961	4.8975	6.1676	8.5822	13.0832
DCP2	1	9.6868	9.8179	4.3691	9.1217	9.6383	12.313
DCPS	1	10.4152	15.1712	5.4098	16.0847	10.2527	7.2102
DCTD	1	20.7001	6.0379	4.4581	17.1469	8.6326	3.7326
DCTN1	1	12.2891	7.2195	4.7213	9.3181	13.933	13.2695
DCTN2	1	12.9955	6.9986	4.3769	4.8269	14.3966	14.5097
DCTN3	1	13.6411	7.3929	4.2701	2.4567	14.0266	14.0677
DCTN4	1	12.9231	8.1898	5.3503	8.9808	12.0793	14.3466
DCTN5	1	11.2749	7.2787	6.6198	12.5261	11.1353	12.0465
DCTN6	1	12.1147	10.5077	7.381	8.8657	10.4055	12.4618
DCTPP1	1	3.5607	11.9961	3.7504	4.9926	5.1223	18.0156
DCUN1D1	1	6.9505	12.7615	3.5152	8.4454	8.5983	12.1154
DCUN1D3	1	11.2262	5.2803	19.5941	3.2029	8.6025	9.5041
DCUN1D4	1	6.5309	8.9329	5.5245	7.084	19.6419	14.5819
DCUN1D5	1	9.1828	13.6411	15.1849	6.3011	8.2095	8.4069
DCXR	1	4.4401	34.6948	7.6361	10.9299	5.0982	12.7578
DDA1	1	12.921	10.6327	7.9608	8.0233	12.1257	14.3846
DDAH1	1	12.6497	16.8687	3.5147	13.1992	5.3527	13.6632
DDAH2	1	12.4962	4.9879	4.0396	7.6145	17.344	14.1116
DDB1	1	11.2156	10.9051	7.2133	9.1147	9.17	12.7542
DDB2	1	7.1594	5.2735	9.3295	7.2575	6.822	16.0468
DDHD2	1	6.2985	11.3699	6.3498	9.6139	18.9554	4.4618
DDI2	1	5.7698	14.5057	3.5278	12.8485	5.7849	14.0983
DDOST	1	9.2405	8.7514	12.3603	8.979	11.3978	9.8197
DDR1	1	6.26	9.257	10.1848	9.3293	5.3229	12.844
DDR2	1	1.7908	2.0935	2.0122	1.3658	33.2124	2.5912
DDRGK1	1	6.1949	9.466	14.3271	8.2926	10.1846	14.492
DDT	1	7.6169	21.7048	3.621	10.5434	12.2678	9.1299
DDX1	1	10.004	12.3348	7.7368	12.3913	12.6216	12.0819
DDX10	1	9.0155	8.5174	10.4649	5.6452	9.0076	7.4255
DDX11	1	8.6739	8.2095	5.1087	6.3713	6.1303	8.0348
DDX17	1	8.338	11.4623	11.639	9.9462	9.5106	8.4913
DDX18	1	7.672	9.7808	10.0725	13.0455	6.7396	13.4798
DDX19A	1	6.0937	7.5981	3.4827	27.0769	8.1474	8.9638
DDX19B	1	5.919	6.0215	4.0904	29.7109	6.6796	9.8228
DDX20	1	9.7297	9.0799	11.5707	10.5224	10.2603	9.2756
DDX21	1	7.6693	13.8337	11.6185	5.8658	6.2137	5.2217
DDX23	1	7.8331	12.4684	11.8085	9.479	7.3861	12.6818
DDX24	1	9.8951	9.6616	10.4379	3.9286	7.8511	10.3487
DDX27	1	7.4402	13.7774	10.512	9.57	7.6394	10.6136
DDX28	1	8.4214	10.7002	14.0548	7.9801	6.6201	8.0646
DDX31	1	9.0567	9.4767	13.881	8.9261	5.5079	12.4473
DDX39A	1	10.8637	13.6416	9.2144	8.0649	10.866	8.2527
DDX39B	1	10.5792	10.1031	10.8016	10.6968	8.6093	8.6939
DDX3X	1	11.2373	11.0885	11.9977	8.3982	9.2998	9.7936
DDX41	1	9.9489	11.0845	9.0607	10.6836	7.4153	11.0848
DDX42	1	9.7499	14.717	10.7317	7.759	6.809	13.8104
DDX46	1	10.879	7.1141	9.9525	10.1172	9.4714	9.6451
DDX47	1	9.4716	8.2531	9.803	7.7555	6.2902	7.14
DDX49	1	9.2102	11.1571	9.1923	7.0908	7.623	9.3614
DDX5	1	8.4273	10.4331	12.4813	8.6127	7.7357	10.4958
DDX50	1	9.1983	9.1261	11.205	6.3461	7.4889	5.697
DDX51	1	9.9451	11.1957	11.5367	7.7228	7.7769	9.8676
DDX52	1	7.2539	5.6888	12.7932	9.1625	9.2488	7.7156
DDX54	1	9.3916	9.0929	13.6589	6.9927	8.9258	12.1283
DDX55	1	9.8168	8.4605	9.9589	9.1606	8.4069	9.6543
DDX56	1	9.0666	15.3182	10.732	6.4197	6.5512	10.0097
DDX58	1	14.9299	4.5326	4.2447	4.5445	6.0586	13.1441
DDX59	1	7.9495	15.793	6.0698	11.1007	9.6936	10.8639
DDX6	1	10.0058	8.9787	6.0989	17.6057	9.1029	10.3818
DDX60	1	11.105	2.7349	5.5794	4.9778	3.0343	7.9847
DDX60L	1	22.129	2.1649	4.9323	2.9069	5.9434	5.593
DECR1	1	5.6111	36.2756	11.1337	3.805	6.7741	11.8771
DECR2	1	4.9966	10.5219	18.532	17.7808	5.5618	10.3784
DEF6	1	10.6325	6.6291	11.7581	7.2718	8.8253	9.8424
DEGS1	1	17.1958	10.9098	15.8595	10.0172	10.0959	3.8879
DEK	1	12.7915	8.5929	8.697	5.9496	9.6713	6.5354
DENND1A	1	11.581	10.8014	8.2773	12.5987	10.3745	9.9234
DENND2D	1	7.4359	26.0792	4.444	2.6463	3.7317	21.5392
DENND3	1	9.3833	7.0708	8.5169	5.1027	7.36	8.3899
DENND4A	1	11.0265	11.7194	9.333	11.8352	7.6716	9.2402
DENND4B	1	7.9166	8.8378	9.4392	8.7351	7.9278	26.285
DENND4C	1	8.2346	15.1374	6.3582	14.1038	6.2431	10.0329
DENND6A	1	8.981	9.8502	10.8216	10.0323	8.7743	9.992
DENR	1	14.3599	7.6154	8.9595	9.5281	8.7152	14.981
DEPTOR	1	8.6218	9.7129	8.8388	5.8654	15.3308	18.6208
DERA	1	13.4495	8.3244	6.2688	14.9593	7.2893	9.5116
DERL1	1	6.7059	21.7161	8.3782	4.6006	8.894	9.9099
DERL2	1	13.956	5.1948	11.7562	8.3446	10.6158	12.5171
DESI1	1	7.8171	14.0791	4.8411	3.1144	11.666	7.3938
DESI2	1	8.3122	6.6686	19.7261	5.3184	7.3055	7.7695
DFFA	1	8.5254	10.8894	3.5632	8.5968	11.1848	8.3001
DFFB	1	7.9535	9.2714	9.0136	13.0887	12.2439	8.7297
DFNA5	1	30.1438	1.0379	9.6032	4.6743	12.1536	2.8868
DGAT1	1	6.8966	13.6732	13.1997	3.7311	12.7096	10.9942
DGCR14	1	8.3341	10.4623	9.5114	7.0041	12.4592	9.3007
DGCR2	1	10.2362	7.7813	10.7984	6.443	8.54	9.5596
DGCR8	1	10.1424	9.4909	11.0347	7.6221	8.9514	9.8739
DGKA	1	3.9394	2.8454	19.2264	7.1771	8.8324	11.914
DGKE	1	4.3636	6.9335	11.2559	13.0834	8.6197	18.023
DGKH	1	6.7371	9.1689	7.522	8.7769	8.4769	9.351
DGKZ	1	9.7639	16.5494	7.6876	6.7252	7.9436	15.0769
DGUOK	1	13.2988	3.8831	6.7709	9.9287	6.4145	16.4428
DHCR24	1	3.5304	15.3501	6.9084	9.8191	17.6769	6.747
DHCR7	1	6.4819	5.2838	13.3175	5.0042	8.7977	15.2719
DHDDS	1	9.7972	6.9217	9.8761	4.9596	11.6964	6.6259
DHFR	1	11.1417	14.685	4.6887	15.7599	9.2374	7.875
DHODH	1	6.9277	13.3641	9.8707	15.5949	5.5554	8.3316
DHPS	1	13.8266	7.3911	2.9319	5.865	13.5898	7.3218
DHRS1	1	9.5618	13.0396	22.7525	8.4735	6.2572	10.5505
DHRS11	1	14.3144	14.8793	5.1912	13.5608	5.8504	8.816
DHRS13	1	9.4097	22.7396	7.1239	8.2891	5.6438	14.1118
DHRS2	1	3.237	61.6962	3.6575	12.9551	2.8582	3.8323
DHRS3	1	4.5888	9.6453	9.1112	31.5884	4.7982	3.3428
DHRS4	1	5.609	10.6536	8.3254	10.1368	6.6882	27.3836
DHRS7	1	6.3299	10.3034	12.8375	6.4957	4.6028	11.6658
DHRS7B	1	19.3466	11.6691	13.6555	1.1227	6.5565	20.1525
DHRS9	1	5.7202	5.5331	7.8185	6.1451	4.5402	3.9408
DHTKD1	1	2.8156	17.2109	10.0876	10.1091	3.1482	8.9594
DHX15	1	11.3327	9.2117	9.1349	11.2459	8.0051	8.8299
DHX16	1	12.009	11.216	7.4477	10.1072	10.1764	7.7712
DHX29	1	14.6764	8.2323	5.0088	5.9871	14.1319	11.0101
DHX30	1	12.6259	12.4487	12.3817	8.6699	10.0812	8.4015
DHX32	1	11.4724	18.6451	7.5759	7.2552	9.0605	9.9951
DHX33	1	8.5463	15.0455	9.356	6.4051	6.9784	9.2643
DHX34	1	9.4689	12.3165	10.0854	7.8381	11.0237	4.9312
DHX35	1	12.0576	9.0373	8.9912	10.1251	6.5271	7.5857
DHX36	1	6.0231	12.3226	7.4137	10.3096	10.7891	9.8331
DHX37	1	6.635	9.2749	14.6993	7.4788	7.8897	8.0245
DHX38	1	6.8739	6.342	6.8182	18.7882	8.2993	8.3285
DHX40	1	7.9429	5.8218	6.9608	12.2488	9.308	18.6141
DHX57	1	8.8937	10.821	7.2937	8.8147	9.1372	10.7699
DHX8	1	9.6379	10.4856	11.243	10.2589	7.3213	10.0489
DHX9	1	8.8178	10.3627	13.587	9.5233	7.3974	8.8911
DIABLO	1	10.4877	5.4876	14.3165	7.0314	8.1198	14.5292
DIAPH1	1	9.6705	13.3093	4.868	10.9516	8.1002	8.5061
DIAPH2	1	13.8102	4.4108	5.9763	5.5933	8.304	7.9577
DIAPH3	1	13.701	10.4609	7.7782	5.9887	11.0208	4.9731
DICER1	1	12.4724	10.8961	5.4199	10.0033	6.7427	14.1643
DIDO1	1	6.7527	8.8196	12.8473	14.0182	7.8613	10.582
DIEXF	1	9.8355	12.8802	12.8681	6.1043	7.5888	6.7152
DIMT1	1	7.2592	9.1895	12.9104	8.2453	10.936	9.8674
DIP2A	1	10.5267	8.2393	6.9055	14.0163	11.9155	13.8027
DIP2B	1	8.0229	9.8633	7.2126	16.6612	7.0824	11.0534
DIP2C	1	9.6752	10.5528	7.5968	8.8803	13.3239	14.2887
DIRC2	1	10.0915	4.7317	12.486	5.8557	8.6946	13.3341
DIS3	1	12.1674	11.0363	9.384	8.6229	8.3996	7.7244
DIS3L	1	21.8545	12.0815	7.9423	9.3818	8.045	5.5467
DIS3L2	1	10.3982	10.6343	5.7224	14.4855	8.8754	10.1324
DKC1	1	8.917	10.9341	11.6734	11.2631	6.6279	10.7267
DKC1	1	11.0995	9.7918	11.52	7.1979	11.7576	10.5108
DKK1	1	22.472	1.2752	20.3966	2.1776	6.7993	14.0183
DLAT	1	11.4281	18.1689	13.9272	7.5648	4.6114	4.6826
DLC1	1	18.2212	3.1479	5.7206	3.8545	42.5111	5.2052
DLD	1	9.881	17.273	13.5918	7.4043	7.7751	10.9968
DLG1	1	13.0897	11.0062	12.7279	7.7736	8.3972	7.9026
DLG2	1	12.0811	9.6589	13.1264	7.5046	8.8326	9.8115
DLG3	1	6.9117	19.6925	11.8595	11.377	2.7935	17.1654
DLG5	1	8.565	10.8291	10.7114	7.2364	9.3578	16.3258
DLGAP4	1	10.6364	23.2075	3.4892	7.5017	10.0265	10.541
DLGAP5	1	13.2612	6.3977	5.1037	9.8571	11.8696	5.0243
DLST	1	9.3553	13.5752	17.4207	5.4579	4.7167	11.5497
DLX3	1	13.2612	24.1428	4.1611	12.0662	6.8326	6.4182
DMAP1	1	8.7868	9.1913	11.7013	9.2141	9.9064	9.6337
DMBT1	1	4.6997	6.5031	5.1443	5.0661	3.6298	3.4335
DMD	1	7.6941	7.0406	13.9065	11.9065	13.9779	7.3394
DMXL1	1	7.9817	8.6592	7.8373	10.5945	15.2159	10.1333
DMXL2	1	9.2519	8.3895	6.4832	9.764	13.171	15.1645
DNA2	1	12.193	17.4094	5.783	5.6163	6.6377	5.9251
DNAAF2	1	10.9323	10.2623	8.0465	7.7397	7.9669	11.9381
DNAH12	1	13.8788	8.7877	8.3374	9.2245	7.1429	10.6137
DNAH8	1	8.7589	8.0543	7.4206	8.938	10.5903	13.7133
DNAH9	1	11.2545	13.7482	4.2452	8.0479	6.5994	10.2418
DNAJA1	1	11.0481	9.3588	5.1097	8.7276	7.8648	6.5585
DNAJA2	1	8.2658	12.9663	5.5284	18.0918	7.3006	5.4062
DNAJA3	1	5.6239	13.2463	14.2764	14.8165	6.7483	10.4352
DNAJA4	1	1.0538	4.5256	1.3565	1.2221	2.8209	21.5936
DNAJB1	1	9.3084	13.6655	4.172	11.4537	8.6987	9.5501
DNAJB11	1	6.6898	8.4115	9.9729	6.6414	10.0761	9.3467
DNAJB12	1	8.4157	8.7306	11.5626	9.1693	8.0106	9.4578
DNAJB14	1	5.1839	5.866	15.0871	18.3587	8.343	7.6489
DNAJB2	1	10.6102	5.2046	9.3108	13.9234	10.016	14.7962
DNAJB4	1	6.1797	5.2498	5.2994	9.8964	15.8584	2.7027
DNAJB6	1	15.0153	6.0461	7.0458	15.6695	7.848	12.5474
DNAJC1	1	9.9023	8.3679	12.3603	8.1452	10.2595	13.7429
DNAJC10	1	7.3837	5.0097	15.5121	11.9826	8.3112	5.8544
DNAJC11	1	8.6904	13.1407	13.6666	11.9961	6.7754	7.9437
DNAJC12	1	8.4951	11.9626	8.999	5.9188	8.1324	25.8596
DNAJC13	1	8.684	8.7848	9.3286	8.6696	13.7807	10.5847
DNAJC15	1	8.673	3.929	13.3005	4.2928	9.7258	12.3808
DNAJC16	1	15.8248	5.5599	11.6358	6.9993	8.6504	8.1274
DNAJC17	1	8.3478	16.9894	6.8918	4.1175	9.6253	11.2661
DNAJC19	1	6.3623	15.1529	13.3291	8.0037	6.4522	11.2868
DNAJC2	1	7.092	13.4457	5.228	8.7048	8.7543	10.4749
DNAJC21	1	10.0908	11.0145	4.4661	13.6749	11.1285	6.9218
DNAJC25	1	9.5906	9.316	11.1082	13.6623	11.4652	8.9602
DNAJC3	1	8.9606	9.9902	17.9853	4.2157	7.2757	8.3492
DNAJC30	1	6.4889	21.8313	12.3381	6.8365	16.7803	8.7312
DNAJC5	1	9.2769	8.4192	13.0055	8.8893	8.7871	18.6107
DNAJC6	1	8.9921	24.2579	5.6601	6.1012	24.2289	8.8253
DNAJC7	1	13.2029	14.3842	5.5972	9.0082	10.8094	6.8186
DNAJC8	1	9.8599	7.524	6.7496	6.5683	12.382	10.5064
DNAJC9	1	13.5532	17.0476	3.9354	4.9427	9.8116	7.216
DNAL1	1	12.2424	5.8437	5.7716	6.5263	11.4675	13.1709
DNASE1L1	1	7.8355	6.3203	14.6153	14.829	9.1872	11.4488
DNASE2	1	7.0758	12.9835	8.3775	8.6745	12.0366	14.1095
DNLZ	1	7.8645	6.0911	11.3587	8.6679	6.7466	34.0803
DNM1	1	10.5909	2.9664	3.3278	6.5558	12.1131	7.6204
DNM1L	1	10.1942	9.9467	4.8478	7.4752	9.8186	6.8312
DNM1L	1	16.7321	8.5428	3.9299	4.9145	12.8128	5.3277
[truncated: 14,745 more rows]
