# Supplementary material for: Common and cell-type specific responses to anti-cancer drugs revealed by high throughput transcript profiling
Source: Nat Commun. 2017 Oct 30;8:1186. doi: 10.1038/s41467-017-01383-w (PMC5662764; doi:10.1038/s41467-017-01383-w)
Supplement: Supplementary file 9 — Supplementary Data 6 [file 41467_2017_1383_MOESM9_ESM.txt]

Gene name	Sequence	Replicate	MDAMB231	SKBR3	MCF10A	BT20	HS578T	MCF7
SEPT2	K.IYHLPDAES#DEDEDFK.E	1	10.5506	9.1842	6.5648	10.7589	13.2364	9.1167
SEPT4	K.IYQFPDCDS#DEDEDFK.L	1	41.9674	4.7992	3.1171	1.9334	19.7077	6.4333
SEPT5	K.FGIHVYQFPECDS#DEDEDFK.Q	1	3.2983	5.1633	3.4198	2.3835	19.7785	45.9431
SEPT5	R.M*ES#PIPILPLPTPDAETEK.L	1	0.67953	5.5727	0.71928	1.8206	40.8084	31.4827
SEPT6	K.TAAELLQSQGSQAGGS#QTLK.R	1	8.4328	12.9879	5.7327	13.624	11.452	4.4572
SEPT7	K.S#PLAQM*EEERR.E	1	8.4959	13.3611	7.4485	10.9359	10.7925	6.6939
SEPT7	K.IYEFPET#DDEEENK.L	1	12.9966	8.2571	6.9114	5.9706	9.7149	8.5137
SEPT7	R.ILEQQNSSRT#LEK.N	1	9.5131	1.3875	4.077	5.2511	33.4956	6.706
SEPT9	R.LGDS#SGPALK.R	1	5.5216	45.2954	2.8364	13.8918	1.2936	11.7291
SEPT9	R.S#FEVEEVETPNSTPPR.R	1	9.0225	17.5117	7.5668	13.1228	6.0022	15.261
SEPT9	K.SVQPTS#EERIPK.T	1	9.878	20.7574	6.2834	8.3256	6.8002	12.9005
SEPT9	R.S#PKAS#LR.R	1	6.8238	7.8734	10.0157	17.401	14.5468	10.7623
SEPT9	K.EFDEDS#EDRLVNEK.F	1	9.0481	21.8965	5.7552	6.2246	7.3764	17.8176
SEPT9	K.RSFEVEEVET#PNSTPPR.R	1	7.2458	21.6902	3.1216	21.2155	3.2901	17.823
SEPT9	K.S#VQPTSEER.I	1	4.4197	11.0425	6.3368	15.3722	13.0021	6.3025
SEPT9	K.T#PEPAPR.R	1	4.2193	5.8304	4.8343	33.8241	12.6137	5.9261
SEPT9	R.SFEVEEVET#PNS#TPPRR.V	1	8.292	11.1739	11.8654	7.2954	9.2112	8.3087
SEPT9	R.LNEGSS#AM*ANGM*EEK.E	1	6.8859	27.1334	10.4295	11.4187	5.8047	8.9343
SEP10	K.TTCMSSQGS#DDEQIK.R	1	10.6992	3.9443	6.2155	19.7161	8.8198	4.1787
AAK1	R.ILS#DVTHSAVFGVPASK.S	1	13.5809	2.7923	3.0034	26.3618	13.6234	2.9605
AAK1	K.VQTT#PPPAVQGQK.V	1	5.6749	9.4542	4.6565	27.7927	12.9115	3.4947
AAK1	K.SATTT#PSGS#PR.T	1	3.4177	2.4853	4.8171	58.456	3.5673	4.0549
AAK1	R.EQGGSGLGSGSSGGGGST#SGLGSGYIGR.V	1	5.0075	21.5777	5.652	20.1673	6.6027	9.4208
AAK1	K.VGS#LT#PPSS#PK.T	1	9.3952	6.9482	4.906	27.3511	12.1447	6.5456
AAK1	K.S#TQLLQAAAAEASLNK.S	1	8.9292	5.9598	5.2295	20.7477	14.9116	6.4938
AAK1	K.AGQTQPNPGILPIQPALT#PR.K	1	8.9407	6.5127	3.3988	31.315	13.5441	2.7389
AARS	K.VDDSS#EDKTEFTVK.N	1	1.8917	7.7763	1.4071	8.4563	6.7048	29.2279
AASDH	K.GLNS#PVLIGK.S	1	14.2619	19.3372	5.8399	12.1186	7.2218	4.3003
AATF	K.TPGFSVQSIS#DFEK.F	1	12.997	10.1064	6.465	5.5628	8.9698	9.8884
AATF	R.AGDRNS#EDDGVVMTFSSVK.V	1	10.1149	15.4281	12.5964	9.781	6.659	8.544
ABCA1	K.QSCLRPFTEDDAADPNDS#DIDPESR.E	1	63.7635	2.4529	2.607	2.114	3.688	2.5027
ABCA2	R.ALVADEPEDLDT#EDEGLIS#FEEER.A	1	7.0238	14.7026	8.382	15.9926	6.8904	26.8524
ABCA2	K.LSVAIAFVGGSRAIILDEPTAGVDPY#AR.R	1	2.8185	3.7232	3.1642	2.5911	4.3237	53.7423
ABCC1	R.QLSSSS#S#YSGDISR.H	1	18.0473	11.0513	8.9114	6.2673	8.3271	9.4103
ABCC1	R.HHNS#TAELQK.A	1	2.8307	3.4255	13.5891	18.6198	16.1198	9.2144
ABCC1	R.QLSSSSS#YSGDISR.H	1	9.5052	7.0683	13.859	6.7806	7.3034	13.4878
ABCC1	R.QLSSSSSY#S#GDISR.H	1	9.6869	6.6467	19.1288	5.4101	6.0878	13.9756
ABCC1	R.KSS#TVGEIVNLMSVDAQR.F	1	9.7575	5.6715	49.1535	3.6766	2.2328	7.8806
ABCC2	K.NQSQS#QDALVLEDVEK.K	1	2.9708	7.6809	12.0555	38.2374	1.9636	8.5082
ABCC3	K.EALLIEDT#LSNHTDLTDNDPVTYVVQK.Q	1	7.6149	2.9394	32.7441	22.4153	2.1563	4.6666
ABCC3	R.QLS#ALS#S#DGEGQGRPVPR.R	1	13.6788	6.5085	11.3406	32.8913	3.7671	7.6107
ABCC3	R.NGSFANFLCNYAPDEDQGHLEDSWT#ALEGAEDK.E	1	7.7377	4.0785	19.6046	17.4268	6.1477	8.1054
ABCC4	K.DNEESEQPPVPGT#PTLR.N	1	16.451	4.5562	24.4572	3.4225	6.7821	5.4887
ABCC4	K.KDNEESEQPPVPGTPT#LR.N	1	17.5459	3.5411	27.7202	0.92603	5.8987	3.6229
ABCC5	K.GHLLLDS#DERPSPEEEEGK.H	1	11.8852	8.088	4.9126	10.6746	20.0848	7.5552
ABCC5	K.GHLLLDSDERPS#PEEEEGK.H	1	4.6513	15.1042	2.9443	3.0417	4.4669	21.447
ABCC5	K.EYIIPSPGYRS#VR.E	1	6.3202	16.6049	7.2269	12.1151	17.1057	5.5907
ABCF1	K.GGNVFAALIQDQS#EEEEEEEK.H	1	14.5174	12.13	4.5653	11.7803	10.7787	10.6966
ABCF1	K.KAEQGS#EEEGEGEEEEEEGGESK.A	1	13.4849	9.8812	8.3601	11.3559	9.1367	11.4422
ABCF1	K.KLS#VPT#S#DEEDEVPAPKPR.G	1	15.9245	13.1264	4.0533	7.5723	6.9634	10.1908
ABCF1	K.QQPPEPEWIGDGESTS#PSDK.V	1	13.9537	13.0574	4.8421	11.2852	8.4283	6.0727
ABCF1	K.AVS#EEQQPALK.G	1	5.8899	43.9542	1.8586	15.0801	5.3535	5.5754
ABCF1	K.NQDEES#QEAPELLK.R	1	13.1869	13.015	3.3049	8.8802	9.5867	15.964
ABCF3	K.TSNPLVLEEASASQAGS#RK.E	1	17.5579	14.7908	3.8144	5.9006	23.2582	3.9995
ABHD17B	K.QFVS#QELVNL.-	1	12.3244	7.7663	9.5539	7.5057	2.3814	10.453
ABI1	R.TNPPTQKPPS#PPMSGR.G	1	10.1647	11.2197	5.9523	19.3143	6.8486	8.7919
ABI1	K.TLEPVKPPTVPNDYMTS#PAR.L	1	8.4047	12.3715	13.0437	12.4229	7.1543	6.8304
ABI1	R.LGS#QHSPGR.T	1	3.8881	5.4328	2.4979	42.8205	22.5252	5.332
ABI1	K.T#LEPVKPPTVPNDYMTSPAR.L	1	13.3376	8.9115	6.5438	17.7793	7.2699	7.7495
ABI2	R.NMAPSQQS#PVR.T	1	10.3958	7.3978	4.1371	13.7165	12.4637	10.2564
ABI2	R.TTPPTQKPPS#PPMSGK.G	1	11.6393	11.4224	7.3831	12.3053	11.4711	10.9022
ABI2	R.HTPPTIGGS#LPYR.R	1	12.574	9.6842	6.1338	21.663	13.6593	10.6256
ABL1	R.RPS#LPALHFIK.G	1	7.8869	5.8295	5.5372	16.6955	4.1674	35.0333
ABL1	R.ESGGSGFRS#PHLWK.K	1	8.0969	9.1708	2.7888	26.27	6.2534	8.9798
ABL1	K.AGGKPSQS#PSQEAAGEAVLGAK.T	1	7.746	9.7062	7.4845	13.1311	6.578	13.6157
ABL1	K.GSALGTPAAAEPVT#PTSK.A	1	9.8788	5.9404	6.2934	15.8973	10.2615	7.3875
ABL2	R.DKS#PSSLLEDAK.E	1	14.5784	9.6536	5.0811	9.2956	4.8126	9.3168
ABL2	K.VPVLIS#PTLK.H	1	16.8505	5.1335	3.5271	5.684	4.3051	5.5837
ABL2	R.TVSTSS#QPEENVDR.A	1	13.342	12.7512	4.0823	9.0303	7.6903	6.5818
ABL2	R.GAQASSGS#PALPR.K	1	12.9767	11.6209	7.1049	9.5555	6.9013	9.1345
ABL2	K.AGRPVMPPPQVPLPTSSIS#PAK.M	1	12.8606	10.5048	8.1951	7.277	6.1322	7.9351
ABL2	R.SNSTSS#MSSGLPEQDR.M	1	7.7461	4.5164	15.988	7.5414	10.7186	12.5787
ABL2	K.ENIEGAQDATENSAS#SLAPGFIR.G	1	10.3022	9.7229	10.5165	7.0562	8.9705	10.6521
ABLIM1	R.GVS#M*PNM*LEPK.I	1	13.2779	26.8668	4.5428	2.8668	1.5667	6.3348
ABLIM1	R.DCLCQLCAQPMSSS#PK.E	1	13.5649	20.6412	8.5161	4.3485	4.5939	8.651
ABLIM1	R.STS#QGSINSPVYSR.H	1	16.7585	16.4542	8.0247	1.9039	2.1452	8.7957
ABLIM1	R.STSQGSINS#PVYSR.H	1	25.4383	12.9688	6.3255	4.2583	5.2511	9.4683
ABLIM1	R.TLS#PTPSAEGYQDVR.D	1	13.4575	15.2002	19.3984	1.8894	2.039	8.0913
ABLIM1	R.QSLGES#PR.T	1	8.4973	12.4667	16.3737	3.7253	5.8837	7.4647
ABLIM3	R.RAS#S#PGYIDSPTYSR.Q	1	10.4552	1.2965	61.4846	2.5214	14.6982	2.1911
ABLIM3	R.RFS#S#GGEEDDFDR.S	1	8.4622	1.8987	64.6818	3.6096	9.5487	3.1062
ABLIM3	R.RFS#S#GGEEDDFDR.S	1	8.2866	1.492	66.8553	3.6353	8.8348	2.9575
ABLIM3	R.TS#ETSISPPGSSIGSPNR.V	1	11.054	9.8009	34.7586	4.3102	9.4959	4.8604
ABLIM3	R.QGMS#PTFSR.S	1	13.6111	1.522	56.675	3.5761	12.7718	2.8056
ABLIM3	R.RAS#S#PGYIDSPTYSR.Q	1	7.2625	6.1	35.5379	4.8008	6.0128	9.3092
ABLIM3	R.RTSET#SIS#PPGSSIGSPNR.V	1	8.7174	8.7336	18.9195	4.5401	14.1699	18.6787
ABR	R.SQGGGDGVSPT#PPEGLAPGVEAGK.G	1	7.7947	4.926	6.2912	4.6695	9.3753	39.2032
ABT1	K.AATEQEPLEGTEQTLDAEEEQEES#EEAACGSK.K	1	8.8624	13.5349	10.3872	4.6362	6.2738	9.4573
ABTB2	R.HPLCPGAS#PAR.Q	1	7.8904	8.5725	15.0009	18.6671	6.8697	6.4561
ABTB2	R.HNSWDT#VNTVLPEDPEVADLFSR.C	1	14.4195	20.4702	7.2446	11.0532	7.8938	10.5905
ACACA	R.FIIGSVSEDNS#EDEISNLVK.L	1	11.1271	10.5414	5.7428	6.5918	9.1249	7.4329
ACACA	R.FIIGSVS#EDNSEDEISNLVK.L	1	9.5816	21.2504	5.5578	8.6788	7.9721	5.7709
ACAP2	K.SSPSTGS#LDSGNESK.E	1	7.1597	15.5351	4.0012	13.1511	9.6741	14.1396
ACAP2	K.YSISLS#PPEQQK.K	1	8.7621	10.4497	2.9561	11.4885	9.2073	8.7406
ACAP2	K.KSS#PSTGS#LDSGNESK.E	1	5.012	12.475	5.8194	12.2463	9.6545	6.9987
ACAP2	K.SSPS#TGS#LDSGNESK.E	1	4.4579	13.7325	1.7895	13.7904	13.163	5.9669
ACAP2	K.SSPSTGS#LDS#GNESK.E	1	6.3381	19.6086	2.4859	13.0657	7.8708	9.6081
ACAP3	R.TASPSTSS#IDS#ATDTRER.G	1	9.4741	8.7862	10.9224	9.7425	9.2066	13.5251
ACAP3	R.TAS#PSTSSIDSATDTR.E	1	9.4008	10.0442	11.2754	6.7299	11.1574	10.733
ACBD3	K.QQEVVVAGSS#LPTSSK.V	1	6.2211	8.1051	9.4599	5.7539	12.0266	14.7441
ACBD4	R.NS#PVPPTK.K	1	7.9363	5.1019	23.1097	14.848	5.6519	8.4791
ACBD4	K.EPAPPS#PESHSPR.D	1	10.5855	9.0205	17.9369	7.8948	9.1195	11.8791
ACBD5	R.SSDITSDLGNVLTST#PNAK.T	1	10.8085	12.4158	10.5877	12.3041	5.4025	8.5297
ACBD6	K.ALGDS#SPSQAMQEYIAVVK.K	1	9.8779	13.9106	9.7708	6.1361	4.4544	13.404
ACD	R.TPSS#PLQSCTPSLS#PR.S	1	10.9475	9.2872	6.8947	9.8133	9.1554	14.5336
ACD	R.ELILGSETPS#SPR.A	1	7.7187	18.5591	8.0594	7.4241	7.8309	8.9927
ACD	R.TPS#SPLQSCTPSLS#PR.S	1	12.0041	9.5153	11.4257	9.4996	7.1157	9.5617
ACIN1	R.RLS#QPES#AEK.H	1	9.5094	7.2279	13.9296	5.6907	6.7694	5.9046
ACIN1	R.TAQVPS#PPR.G	1	9.3048	8.7878	16.6405	7.7992	7.4087	10.9046
ACIN1	K.TTS#PLEEEER.E	1	9.4409	9.5905	10.9085	5.1714	5.091	14.5002
ACIN1	K.AES#PAEKVPEESVLPLVQK.S	1	10.272	10.9919	11.8978	3.8671	4.3623	10.6393
ACIN1	K.GVPAGNS#DTEGGQPGR.K	1	14.054	10.9986	9.8726	5.7056	7.7352	7.4332
ACIN1	K.KPS#ISITTESLK.S	1	7.1438	8.8961	9.3416	4.8596	8.289	23.3936
ACIN1	K.SSS#ISEEKGDS#DDEKPR.K	1	10.6117	8.2056	11.4176	6.4416	8.1748	8.9681
ACIN1	R.DSSTSY#TETK.D	1	7.663	5.7903	11.5968	6.4557	9.7474	11.2346
ACIN1	K.ASLVALPEQTAS#EEET#PPPLLTK.E	1	10.9842	10.677	10.4051	4.6831	6.4572	8.5186
ACIN1	K.DPSSGQEVAT#PPVPQLQVCEPK.E	1	9.471	11.1627	9.8523	6.1755	6.7522	10.2833
ACIN1	K.S#LS#PGVSR.D	1	8.75	9.3744	14.5248	18.2091	5.2048	9.9105
ACIN1	K.ASLVALPEQTASEEET#PPPLLTK.E	1	8.695	8.2047	10.8087	6.5285	6.3884	14.5575
ACIN1	R.LQPERGS#PKK.C	1	2.8913	1.7008	13.4362	30.3419	13.8816	5.9558
ACIN1	K.S#LS#PGVSR.D	1	9.2478	9.7475	12.3783	12.7144	6.4981	9.0846
ACIN1	K.SLIPDIKPLAGQEAVVDLHADDSRIS#EDETER.N	1	12.103	12.5708	12.8959	6.2701	6.5514	9.5974
ACIN1	K.IS#VVSATK.G	1	8.309	2.9419	5.4325	3.6357	25.2452	14.9654
ACIN1	R.AAKLS#EGS#QPAEEEEDQET#PSR.N	1	5.9687	6.0358	7.7128	7.6558	6.3949	30.2747
ACIN1	K.LSEGSQPAEEEEDQET#PSR.N	1	9.7167	10.4626	14.7319	5.6402	6.7121	5.3605
ACIN1	R.AAKLS#EGS#QPAEEEEDQET#PSR.N	1	7.188	7.0726	12.5539	6.5186	8.0843	10.7566
ACIN1	K.AESPAEKVPEES#VLPLVQK.S	1	9.8702	10.6436	12.8291	3.9926	3.655	10.316
ACIN1	R.IS#EDETERNGDDGTHDK.G	1	10.1365	14.4043	12.0399	6.7891	7.5606	7.999
ACIN1	K.S#GVSITIDDPVR.T	1	7.0517	9.9777	5.4644	5.432	13.553	9.7993
ACIN1	K.TRS#QEQEVLER.G	1	7.3908	5.3813	8.6336	4.115	5.6072	10.2578
ACIN1	K.KAS#LVALPEQTASEEETPPPLLTK.E	1	9.7485	10.5108	11.781	5.2017	5.4973	10.5367
ACIN1	R.ELLVSQHTVQLVGGLS#PLSSPSDTK.A	1	11.0173	10.9477	8.2381	8.1607	14.5582	11.7974
ACIN1	R.NLKT#EEEEEEEEEEEEDDEEEEGDDEGQK.S	1	8.9682	9.6355	11.1829	6.7282	7.114	9.2993
ACIN1	K.SLIPDIKPLAGQEAVVDLHADDSRISEDET#ER.N	1	11.5493	11.2914	12.3736	6.0777	8.6235	10.5293
ACIN1	R.RAS#HTLLPSHR.L	1	9.9162	6.6515	16.4716	5.9065	7.1743	17.2217
ACKR3	K.LIDASRVS#ETEYS#ALEQSTK.-	1	7.2557	2.3087	4.8539	2.6626	6.6624	26.4841
ACLY	R.TASFS#ESRADEVAPAK.K	1	5.4961	28.0833	2.8954	9.6637	15.0171	5.5938
ACLY	K.AKPAMPQDSVPS#PR.S	1	10.715	25.6397	5.292	9.1767	8.6512	11.5258
ACLY	R.TAS#FSESRADEVAPAK.K	1	5.1573	28.296	3.0706	9.8508	14.3421	5.7357
ACOX1	R.DSASFNPELLTHILDGS#PEK.T	1	6.6305	12.4381	8.2841	13.6696	12.3066	4.2119
ACOX1	R.DSASFNPELLT#HILDGSPEK.T	1	4.6634	6.1353	22.0706	8.3818	8.3649	6.217
ACSL3	K.IRLS#PEPWTPETGLVTDAFK.L	1	7.1652	13.1724	17.556	4.7785	6.4155	3.1601
ACSL3	R.LSPEPWT#PETGLVTDAFK.L	1	16.8081	1.6797	10.0502	5.9828	5.245	1.1701
ACSL4	K.VRLS#PEPWTPETGLVTDAFK.L	1	14.5992	1.2648	9.3697	6.6424	5.7812	0.8256
ACSS2	R.SWS#PPPEVSR.S	1	11.677	20.256	3.3487	15.8871	5.0951	8.7408
ACSS2	R.AELGMGDSTSQS#PPIK.R	1	8.6932	24.6249	2.2859	14.1717	5.2209	4.6238
ACTA2	K.S#YELPDGQVITIGNER.F	1	10.6007	5.7863	9.2818	5.9962	12.9693	12.7576
ACTL6A	R.EGS#PANWKR.K	1	6.4172	8.1125	8.8813	6.0564	9.6915	5.053
ACTN1	R.FAIQDIS#VEETSAK.E	1	12.9689	5.1134	29.7354	6.6206	21.7084	6.6444
ACTN1	K.AS#IHEAWTDGK.E	1	8.9613	10.1974	25.4908	10.5741	4.9406	13.8267
ACTN1	K.CQLEINFNT#LQTK.L	1	14.1076	5.77	29.8182	5.0789	12.5821	6.8438
ACTN4	R.QFAS#QANVVGPWIQTK.M	1	10.2575	10.762	17.0695	11.0468	6.7263	14.5882
ACTN4	K.ICDQWDALGS#LTHSR.R	1	16.7383	6.7563	14.4419	9.6326	15.2477	15.3325
ACTR8	R.RIPVS#PEQAR.S	1	15.2417	11.5329	10.4811	5.4509	9.9464	7.5668
ACTR8	R.S#QGDPEDPHDEHYLLATQSK.Q	1	11.9823	11.7932	1.1969	2.1638	12.9732	5.2816
ADAM10	K.LPPPKPLPGT#LK.R	1	21.1474	11.9431	6.4476	13.7019	9.4645	5.0617
ADAM17	K.S#FEDLTDHPVTR.S	1	11.7218	10.5784	8.0796	12.9615	6.2506	9.0648
ADAM17	K.DPFPNS#STAAK.S	1	23.1281	9.5908	12.3203	7.3951	5.5476	8.4929
ADAM22	R.SNS#TETLSPAK.S	1	21.5371	2.517	6.0739	12.4696	4.649	17.0064
ADAM9	R.HVS#PVT#PPR.E	1	10.1209	4.1049	13.9356	12.7494	8.5273	4.1317
ADAM9	R.QPGS#VPR.H	1	5.0658	2.2363	2.6564	13.8821	33.936	2.6266
ADAM9	R.FAVPTY#AAK.Q	1	6.2619	3.1149	5.4255	3.4568	6.5049	2.9212
ADAM9	K.VSSQGNLIPARPAPAPPLYSS#LT.-	1	11.7929	6.158	5.3066	19.0677	7.5989	5.426
ADAR	R.S#PEAQPK.T	1	8.7238	16.2942	9.6115	8.3967	6.0378	8.8138
ADAR	K.TAESQT#PTPSATSFFSGK.S	1	7.4797	14.2557	15.8205	8.3786	4.538	11.6763
ADAR	K.S#PVTTLLECMHK.L	1	6.4429	18.8062	9.7741	10.0573	5.8511	10.8352
ADAR	K.TAESQTPTPS#ATSFFSGK.S	1	8.1079	14.2867	15.8576	7.6341	4.8426	11.0396
ADAR	R.T#M*LLLSRSPEAQPK.T	1	8.5362	17.0412	10.2433	7.7658	5.9719	8.6437
ADAT1	R.KCEDPDS#PVTK.K	1	4.2214	2.0738	2.8881	42.0892	8.7578	7.3657
ADCY6	R.DAEPPS#PTPAGPPR.C	1	6.4731	12.5432	14.7528	12.7887	5.1144	10.5184
ADCY9	K.DAHLS#PK.R	1	5.9976	1.0312	9.5101	12.1785	27.353	12.4399
ADCY9	R.VIPQHQLSIS#PDIR.V	1	13.871	6.0926	5.4307	4.4304	19.4283	8.3266
ADCY9	R.VQVDGSIGRSPT#DEIANLVPSVQYVDK.T	1	15.2098	5.1273	9.2108	1.9001	8.6807	22.8067
ADD1	R.WLNSGRGDEASEEGQNGS#SPK.S	1	15.6206	2.1599	10.3268	15.2868	24.8979	4.1634
ADD1	R.SPGS#PVGEGTGSPPK.W	1	18.6878	2.9173	6.8096	10.4736	19.8427	4.6385
ADD1	R.SPGSPVGEGTGS#PPK.W	1	13.0079	3.3285	7.2811	10.4463	23.0484	4.7273
ADD1	R.AAVVTS#PPPTTAPHK.E	1	18.8172	4.5233	5.4509	8.8837	18.7772	6.1244
ADD1	K.QKGS#EENLDEAR.E	1	6.7565	0.02335	11.8013	27.4443	3.4321	4.8238
ADD1	R.TPS#FLKK.S	1	31.1875	2.8919	2.6647	8.1509	25.8501	2.3952
ADD1	K.YSDVEVPASVTGYSFASDGDSGTCS#PLR.H	1	13.1118	5.0854	7.1635	9.7016	18.6656	3.3816
ADD1	R.T#STSAVPNLFVPLNTNPK.E	1	9.1661	2.714	6.4201	7.7119	20.7992	2.0539
ADD1	K.EKS#PPDQPAVPHPPPSTPIK.L	1	10.982	5.0049	4.9455	8.3182	24.4196	3.1376
ADD1	R.GDEAS#EEGQNGSSPK.S	1	13.1318	3.1715	9.3036	20.4632	29.2099	4.0271
ADD2	K.ETAPEEPGS#PAK.S	1	2.142	1.1664	2.5552	10.1832	1.1235	0.77634
ADD3	K.IEEVLSPEGS#PSKS#PSK.K	1	17.5913	3.6181	9.5064	6.9405	23.5855	2.4359
ADD3	K.IEEVLSPEGS#PSKS#PSKK.K	1	13.6654	3.3206	9.4397	8.3085	23.7423	2.7923
ADD3	R.HKS#DVEIPATVTAFSFEDDTVPLS#PLK.Y	1	17.5867	5.2816	5.362	4.6007	17.2489	3.8283
ADD3	R.NMS#PDLR.Q	1	7.0767	3.2244	3.5703	17.4934	26.4646	4.4676
ADD3	K.QQGLEDAEQELLSDDASSVSQIQSQTQS#PQNVPEK.L	1	18.7173	7.1283	4.9021	10.3454	4.2139	5.7512
ADD3	K.IEEVLSPEGS#PSKSPS#KK.K	1	17.1012	3.3795	10.7703	8.2993	22.0893	2.291
ADH5	K.S#VESVPK.L	1	6.4506	5.1567	8.4464	6.9052	7.9223	11.6966
ADH5	K.VDEFVTHNLS#FDEINK.A	1	7.9172	10.7213	4.2127	5.4549	14.8952	7.8259
ADNP	K.LDDDS#DSPSFFEEKPEEPVVLALDPK.G	1	7.6026	22.4351	8.5536	8.3972	7.2592	13.797
ADNP	K.VIPEDAS#ES#EEKLDQK.E	1	8.6921	9.7516	12.0165	7.8899	7.5204	11.1678
ADNP	R.LNQS#PSLAPVK.R	1	6.3876	15.2299	8.944	12.1179	7.9688	12.5546
ADNP	K.SS#PQAAVPYK.K	1	7.0406	16.6192	7.5554	11.413	9.3119	11.0621
ADNP	R.NVHS#EDFENR.I	1	8.5879	18.7964	18.4494	4.9127	9.1845	5.5393
ADNP	K.KLNLGKEDDS#SS#DSFENLEEESNESGSPFDPVFEVEPK.I	1	9.4035	13.9648	13.3347	8.3223	8.0996	12.427
ADNP	R.LNQSPS#LAPVK.R	1	5.839	20.5033	8.2874	11.2675	6.6968	12.1789
ADNP	K.S#PSLSQSQASR.V	1	8.7737	13.6205	9.9535	7.819	10.0665	15.2058
ADNP	K.LM*HNAS#DS#EVDQDDVVEWK.D	1	6.2678	25.8097	7.7821	10.689	5.4151	14.4337
ADNP	K.VIPEDAS#ES#EEKLDQK.E	1	8.2481	8.1961	10.9825	10.419	9.0552	15.928
ADNP	K.LM*HNAS#DS#EVDQDDVVEWK.D	1	8.2046	23.9729	8.8606	9.1379	5.8797	13.9385
ADRB2	R.FHVQNLS#QVEQDGR.T	1	61.3219	1.6191	8.5378	1.6111	1.0597	2.0072
ADRBK1	K.NKPRS#PVVELSK.V	1	7.035	20.3927	1.8451	6.1143	6.2926	8.4333
ADRM1	R.S#QSAAVTPSSTTSSTR.A	1	9.7072	8.2172	6.0082	10.7218	8.3315	11.0079
ADRM1	K.DKKDEEEDM*S#LD.-	1	18.2367	13.2715	1.7578	4.9217	8.892	6.3167
AEBP2	R.SLS#PGAASSSSGDGDGK.E	1	9.1637	9.91	9.3549	6.9566	8.8981	8.9815
AEBP2	R.RGSLEMSSDGEPLS#R.M	1	10.0519	11.4564	10.963	10.1717	7.2487	8.8654
AEBP2	R.RGS#LEMSSDGEPLSR.M	1	10.4381	11.012	13.9251	9.3379	8.5966	8.9043
AEBP2	R.S#LPRPHDFFDAQTLDAIR.H	1	8.1871	10.8551	9.4787	7.1115	8.4503	9.2276
AEBP2	R.LSPLPPGS#PGSAAR.G	1	10.4067	11.5084	8.2427	5.5424	6.4533	11.0571
AFAP1	R.TGS#NAAQYK.Y	1	14.5517	3.0667	8.7011	7.4259	37.4654	4.3504
AFAP1	K.EAYSGCSGPVDSECPPPPSS#PVHK.A	1	32.5262	2.8297	10.4838	4.0877	14.8678	3.6566
AFAP1	K.KLSSERPSS#DGEGVVENGITTCNGK.E	1	26.8787	4.3218	11.1332	5.8654	10.5965	6.3078
AFAP1	K.SGTSSPQS#PVFR.H	1	30.8797	3.3372	8.7068	5.0499	13.8361	5.877
AFAP1	R.TLENSPISSCDTS#DTEGPVPVNSAAVLK.K	1	32.1715	3.7297	10.024	3.0242	10.0993	6.3595
AFAP1	K.SQAAPGSS#PCR.G	1	16.1336	1.4392	7.1111	11.6461	31.9967	3.1616
AFAP1	R.TLENSPIS#S#CDT#SDTEGPVPVNSAAVLK.K	1	30.8821	4.9582	8.6494	3.6143	10.4797	6.7053
AFAP1	K.KKPS#T#DEQTS#SAEEDVPTCGYLNVLSNSR.W	1	21.2451	5.1713	13.1613	6.2209	10.3072	6.9774
AFAP1	R.TLENS#PISSCDTSDTEGPVPVNSAAVLK.K	1	25.1646	2.2108	8.5457	4.538	13.2604	6.3843
AFAP1	K.KLSSERPS#S#DGEGVVENGITTCNGK.E	1	37.207	3.3083	8.8142	3.6076	9.8803	4.7756
AFAP1	K.KLS#SERPS#SDGEGVVENGITTCNGK.E	1	25.1621	5.8859	9.0834	5.2098	9.3236	7.728
AFAP1	K.KKPSTDEQT#S#S#AEEDVPTCGYLNVLSNSR.W	1	28.7497	3.7809	7.6419	2.9391	12.8351	6.133
AFAP1	K.KKPS#T#DEQT#SSAEEDVPTCGYLNVLSNSR.W	1	29.6826	3.5812	8.3082	6.5471	12.2244	4.5356
AFAP1	K.KKPSTDEQT#S#S#AEEDVPTCGYLNVLSNSR.W	1	29.9451	3.5368	7.5428	4.0309	11.6843	5.4615
AFAP1	K.KKPSTDEQT#S#S#AEEDVPTCGYLNVLSNSR.W	1	30.02	3.35	9.2449	3.6804	14.0757	4.7602
AFAP1L1	R.EVSKPVGGAEGVEVPRS#PVLLCK.L	1	14.7803	6.9774	10.2991	2.8001	7.8568	2.4808
AFAP1L1	K.GAS#PELAK.S	1	6.8595	1.3721	27.7037	4.3136	9.4575	1.68
AFAP1L1	K.RSPS#IVASNQGR.V	1	9.5535	8.1116	10.8624	8.874	8.5746	17.3383
AFAP1L2	R.ISFPPSCPDAVVAT#PPGAS#PPVK.D	1	29.6284	4.0262	7.3347	2.7487	3.6807	4.2697
AFAP1L2	K.S#LPDLPPPK.M	1	4.4364	10.8566	3.3556	25.6396	1.7652	6.8288
AFAP1L2	R.VIQEVSGLPSEGASEGNQYT#PDAQR.F	1	11.9759	7.7921	10.9724	8.2413	7.101	10.7353
AFAP1L2	K.S#TSLEPVER.S	1	38.6077	1.8523	15.7498	2.6027	2.0379	1.4905
AFAP1L2	R.KFS#EPNTYIDGLPSQDR.Q	1	47.8255	2.9314	14.931	2.0763	2.08	4.0125
AFAP1L2	R.VYLDLT#PVK.S	1	35.7856	2.4769	7.6996	2.0304	2.6823	5.0626
AFAP1L2	R.VTS#AEIK.L	1	10.3708	8.2909	10.0013	3.8978	3.3162	4.3467
AFAP1L2	K.NRPLS#VVVTGK.G	1	28.7466	4.7623	4.952	1.6759	0.7753	2.4909
AFAP1L2	K.VAQQPLSLVGCEVVPDPS#PDHLYSFR.I	1	13.6849	10.2488	14.6806	4.4458	4.819	9.208
AFF1	K.VAQAPS#PCIAR.S	1	9.2728	8.8531	12.0574	7.9829	6.6147	8.6839
AFF1	K.LLS#PLRDTPPPQSLMVK.I	1	11.817	12.4064	31.8092	5.2029	3.0522	9.7122
AFF1	K.S#PAQQEPPQR.Q	1	10.4669	6.6293	17.7675	13.8746	6.0454	5.3315
AFF1	R.ELSPLISLPS#PVPPLS#PIHSNQQTLPR.T	1	13.2811	15.2306	15.4874	11.0649	5.9243	5.3686
AFF4	K.ELLS#PLS#EPDDRYPLIVK.I	1	10.5606	6.7419	17.7575	7.6412	8.467	10.9209
AFF4	K.RTIS#QSSSLK.S	1	11.4577	3.5109	7.5986	13.3397	12.0707	21.2327
AFF4	K.NSYNNSQAPS#PGLGSK.A	1	10.517	6.1357	16.4534	6.2748	6.2564	12.6118
AFF4	K.DLLPS#PAGPVPSK.D	1	11.4989	6.2293	14.0736	4.0327	8.758	15.0165
AFF4	K.AVGMPS#PVS#PK.L	1	11.3119	8.6275	12.8566	11.2579	9.0678	8.1769
AFF4	K.ELLS#PLS#EPDDRYPLIVK.I	1	9.8433	7.5663	17.5765	6.9687	9.0164	9.3624
AFF4	K.S#PRDPDANWDSPSR.V	1	11.0234	7.3728	14.1335	6.2143	8.7233	11.9024
AFF4	K.YPESNRTPVKPS#S#VEEEDSFFR.Q	1	10.4891	8.8381	15.1053	6.1605	8.1543	10.7495
AFF4	K.VNPHKVS#PASSVDSNIPSSQGYK.K	1	9.9626	8.5611	12.7878	7.9155	7.9742	13.2943
AFF4	R.QKS#PAQSDSTTQR.R	1	3.1158	1.0491	11.9838	31.6204	19.1263	9.2563
AFF4	K.VNPHKVS#PASS#VDSNIPSSQGYK.K	1	9.595	10.4873	11.8845	7.5739	7.0728	13.2416
AFF4	K.AVGMPS#PVS#PK.L	1	11.9786	8.4731	14.2133	6.0688	8.9873	10.2778
AFF4	K.AVGMPSPVS#PKLSPGNSGNY#SSGASSASASGSSVTIPQK.I	1	11.5102	7.5869	17.5951	9.5131	8.0773	10.1034
AFF4	K.DDLKLS#SSEDS#DGEQDCDK.T	1	4.4958	8.8999	19.2053	7.4963	4.4386	8.6938
AFF4	K.LSSSEDS#DGEQDCDK.T	1	9.5417	7.4958	22.8067	8.8503	9.2075	8.3059
AFF4	R.NQEIQQGEDAFPPSS#PLFAEPYK.V	1	9.0558	8.506	14.454	6.2589	8.8486	12.934
AFF4	R.MFS#PMEEK.E	1	13.1455	11.6819	14.5806	5.3506	8.8834	9.2181
AFF4	K.EMTHSWPPPLTAIHT#PCK.T	1	14.7774	3.9868	8.1104	3.5304	12.6233	3.9901
AFF4	R.TPVKPS#SVEEEDSFFR.Q	1	9.6757	8.3159	16.0952	5.1087	8.2237	12.5631
AFTPH	K.TSDDEVGS#PK.E	1	7.2821	4.2329	4.6999	28.0565	10.58	12.6883
AFTPH	K.SS#GTGTEPVAK.L	1	5.8952	4.0892	10.6417	30.4226	8.4351	10.3322
AFTPH	R.TDENIDTPGT#PK.T	1	8.7301	11.1049	5.5454	15.6981	5.5727	12.9493
AFTPH	K.FTNFQSPNIDPTEENDLDDSLS#VK.N	1	9.9062	14.162	4.826	13.0821	7.9022	13.4607
AFTPH	R.SLDNKGDT#DGEDQVCVSEISIVTNR.G	1	10.4362	11.6938	6.7597	14.9779	8.0227	7.6759
AFTPH	R.QNVGTLESFS#PGDFR.T	1	7.0987	9.3207	6.8957	11.3199	9.2304	13.9433
AGAP1	K.LDPPPS#PHANR.K	1	7.0542	11.0564	9.6334	10.745	7.8947	12.8849
AGAP1	K.RNT#LDVGEVLSK.N	1	10.6467	4.9331	10.7282	21.5382	5.0568	4.2999
AGAP1	R.ATSACAPISS#PK.T	1	8.9174	9.767	8.2547	13.0224	7.5664	8.7204
AGAP2	R.ALST#DCTPSGDLSPLSR.E	1	4.7617	12.7913	6.9626	44.6161	5.0346	11.8999
AGAP3	K.LDPPPS#PHSNRK.K	1	22.7764	1.9431	16.2327	10.0085	5.5332	20.1402
AGAP3	R.ATPATAPGTS#PR.A	1	13.1314	3.5941	8.8346	14.0606	9.7573	14.7473
AGFG1	K.GT#PSQS#PVVGR.S	1	9.6495	7.0844	4.6303	16.9469	7.0627	12.9979
AGFG1	K.APVGSVVSVPS#QSSASSDK.Y	1	10.7357	9.2758	10.3002	12.4285	8.2232	10.4411
AGFG1	K.SLLGDS#APTLHLNK.G	1	7.8153	11.8339	5.4506	13.8665	4.9645	21.0731
AGFG1	K.GT#PSQS#PVVGR.S	1	8.7072	5.6048	15.7199	12.0497	7.3805	8.704
AGO2	R.SAS#FNTDPYVR.E	1	6.6314	5.0775	10.976	7.3331	7.3819	7.2419
AGPS	R.AAS#AATAAPTATPAAQESGTIPK.K	1	12.264	4.0329	16.9061	18.7562	4.379	4.4809
AGPS	R.GIS#DPLTVFEQTEAAAR.E	1	6.9431	2.1614	5.5392	2.9401	2.308	0.74993
AGRN	R.AGPCEQAECGSGGSGS#GEDGDCEQELCR.Q	1	19.3452	8.9098	11.4089	7.9205	5.0501	4.4229
AGTPBP1	K.VTSPT#TYVLDEDEPR.F	1	17.3796	9.5108	11.7157	6.0549	7.67	8.624
AGTRAP	R.SAYQTIDS#AEAPADPFAVPEGR.S	1	14.849	8.0714	14.4646	4.9785	9.9886	7.5821
AHCTF1	R.IS#FVEEDVHPK.W	1	11.2085	4.77	11.2204	10.3845	6.8542	6.1907
AHCTF1	K.LPISDS#PPDTQEIHVIEQEK.L	1	9.4705	11.8687	10.2935	5.7936	8.8496	5.7259
AHCTF1	R.NLS#FNELYPSGTLK.L	1	8.9366	7.5536	16.2379	11.0595	5.9281	2.819
AHCTF1	R.STPLASPSPS#PGRS#PQR.L	1	9.8519	8.4116	11.5094	9.6561	8.3176	8.3223
AHCTF1	R.TTSFFLNS#PEK.E	1	11.5403	8.2998	10.7872	8.4914	6.819	5.6946
AHCTF1	K.DVFASEVT#PSDLQK.Q	1	7.7712	10.7764	12.2101	10.1006	7.6146	4.774
AHCTF1	K.GS#PQAISR.A	1	4.5936	3.2513	16.4233	20.0589	14.4999	3.366
AHCTF1	K.LEAQDS#GEEAR.N	1	9.1455	7.4567	15.1702	9.3196	9.362	5.8703
AHCTF1	R.EVS#PSDVR.E	1	10.1882	8.0651	15.88	11.0378	8.3851	6.7679
AHCTF1	R.STPLASPSPS#PGRS#PQR.L	1	8.8462	9.7779	11.7332	10.3111	8.4935	9.0648
AHCTF1	K.EHQEM*DEGS#QS#LEK.L	1	9.9371	11.1047	12.4407	11.4383	8.141	6.4283
AHCTF1	R.LLATAS#FTK.S	1	12.0139	7.6905	8.7862	10.2406	13.8251	2.9158
AHCTF1	R.CLVAGLLS#PR.F	1	8.2513	7.7781	23.5834	9.8293	6.6045	8.9648
AHCTF1	K.AILLPDLSEPNNEPLFS#PASEVPRK.A	1	10.0385	10.6806	9.4835	12.7553	10.1433	4.5453
AHCTF1	K.EHQEM*DEGS#QS#LEK.L	1	9.1885	10.5059	10.9439	13.1275	7.4433	4.5215
AHCTF1	K.S#PLYLVSR.S	1	9.6997	9.9085	8.4497	10.0544	16.2814	3.9409
AHCTF1	K.ESAWS#PPPIEIR.L	1	7.5485	8.7029	15.0763	9.2796	7.697	4.368
AHCTF1	R.LIS#PLAS#PADGVK.S	1	9.3406	9.7229	15.2467	8.4321	8.8956	8.8218
AHCTF1	K.LEVFTT#PK.K	1	11.0741	6.3035	7.6109	15.182	8.3664	7.899
AHCTF1	R.STPLASPS#PS#PGRSPQR.L	1	11.6931	10.5267	11.2867	11.9271	7.0987	8.4567
AHCTF1	R.LIS#PLAS#PADGVK.S	1	9.0638	6.7852	22.0405	7.9959	6.6971	5.0539
AHCTF1	R.STPLAS#PS#PSPGRS#PQR.L	1	10.2422	10.5469	12.1534	8.8049	10.3241	8.603
AHDC1	R.ANS#EASSSEGQSSLSSLEK.L	1	8.4024	11.6101	3.026	7.3087	23.9887	5.7804
AHDC1	K.LAS#PQPSYAADANDSK.A	1	11.448	12.744	13.8394	6.9535	10.9282	14.9992
AHDC1	R.S#PPYEGK.V	1	9.9183	11.631	10.8125	6.2352	11.4226	10.9041
AHDC1	R.TEAACLSAPHLAS#PPATPK.A	1	14.2525	10.4307	13.5382	5.5157	10.366	10.126
AHDC1	R.ASTVS#PGGYMVPK.G	1	9.4125	17.2937	8.0391	7.696	13.4451	9.9695
AHDC1	R.GPAAAAAGYGCPLLSDLTLS#PVPR.D	1	12.9922	11.4089	12.2268	6.5652	11.1721	11.553
AHDC1	K.YYPGGPPTPRPLLPTRPPAS#PPDK.A	1	9.5778	12.2947	14.4306	4.9965	11.0863	9.919
AHDC1	R.CPT#PVGDGSSSR.R	1	8.1943	8.2379	15.0764	7.8891	8.8425	15.1435
AHDC1	R.SLLDSDDS#SDLLDFALSASRPESR.K	1	11.9443	10.4011	14.9158	6.4224	8.5264	22.2554
AHDC1	K.AS#PVAVGSSGAGADPSFQPVLSAR.Q	1	9.4505	10.9578	10.0215	6.7814	10.1854	17.1652
AHI1	K.ERS#PPLSPEEK.T	1	12.7276	5.8147	9.2558	5.8054	11.8123	8.4179
AHNAK	K.GHYEVTGS#DDETGK.L	1	15.9539	12.0414	13.3624	8.1959	14.6669	9.8063
AHNAK	R.IS#APNVDFNLEGPK.V	1	8.0676	11.6254	16.1995	7.9675	14.9035	7.9929
AHNAK	K.DIDISS#PEFK.I	1	20.6158	7.6926	15.0527	6.3824	13.0721	7.9901
AHNAK	K.AS#LGS#LEGEAEAEASSPK.G	1	13.3899	17.7523	15.9911	5.6463	15.4505	10.3621
AHNAK	K.ISM*QDVDLSLGS#PK.L	1	13.9821	13.5968	10.1369	11.296	11.9234	7.7827
AHNAK	K.ASLGS#LEGEAEAEASS#PK.G	1	20.0528	7.7062	14.6722	6.503	14.2508	8.6722
AHNAK	K.IHMS#GPK.I	1	31.6429	6.8504	1.2973	1.5079	51.187	1.4737
AHNAK	K.VSVGAPDLSLEASEGS#IK.L	1	27.9806	24.9693	3.4788	2.6428	19.8648	9.366
AHNAK	K.GGVTGS#PEASISGSK.G	1	11.9566	12.4518	11.2132	8.6146	13.9216	14.405
AHNAK	K.FNFSGS#K.V	1	47.9977	4.0101	0.64377	1.1881	41.8949	0.45636
AHNAK	K.GGVTGSPEASISGS#K.G	1	9.6544	14.0011	10.9113	13.378	14.11	12.9228
AHNAK	K.ADIDVS#GPK.V	1	6.6946	11.5081	26.6388	10.4155	15.9767	3.6525
AHNAK	K.FKAEAPLPS#PK.L	1	22.2032	7.7869	16.4467	5.0558	8.2205	8.8209
AHNAK	R.LKS#EDGVEGDLGETQSR.T	1	28.1147	5.4189	35.3983	3.4982	2.5764	3.2781
AHNAK	K.APS#LDIK.G	1	5.4749	60.0612	5.1441	4.7528	8.5443	6.3116
AHNAK	R.SNS#FSDEREFSGPSTPTGTLEFEGGEVSLEGGK.V	1	15.4215	9.4263	17.9712	8.196	15.8612	9.6177
AHNAK	K.LQGS#GVS#LAS#K.K	1	40.0849	7.8347	1.515	2.8963	37.2437	3.2731
AHNAK	K.M*PFLSISS#PK.V	1	27.6848	13.1767	6.2999	8.3536	11.4593	2.7068
AHNAK	K.GGVTGS#PEAS#ISGS#K.G	1	43.6859	7.0362	3.6964	3.2295	27.2056	3.7846
AHNAK	K.LQGS#GVS#LAS#K.K	1	10.9307	30.9125	5.1411	7.6465	12.861	12.4935
AHNAK	K.VDIDT#PDIDIHGPEGK.L	1	31.2674	4.7666	9.5814	8.8052	13.4321	4.7719
AHNAK	K.FGT#FGGLGS#K.S	1	41.8906	10.9782	0.71726	4.1051	28.3227	4.2525
AHNAK	R.SNSFSDEREFS#GPSTPTGTLEFEGGEVSLEGGK.V	1	16.3535	11.03	15.3224	6.4936	13.2388	9.68
AHNAK	R.IS#MSEVDLNVAAPK.V	1	10.4084	11.928	9.8212	13.3028	14.1563	6.6844
AHNAK	K.MYFPDVEFDIKS#PK.F	1	22.4487	18.4827	6.8059	5.8848	10.2419	3.0877
AHNAK	K.IS#M*PDIDLNLK.G	1	8.9246	23.473	16.6612	8.8927	7.8453	9.7644
AHNAK	K.VHAPGLNLS#GVGGK.M	1	21.7516	16.1822	7.5074	6.5489	16.183	8.012
AHNAK	K.FSMPS#LKGEGPEFDVNLSK.A	1	44.6131	7.8837	2.3229	5.1544	24.6381	1.8056
AHNAK	K.GDLDASVPS#MK.V	1	41.9379	6.2844	3.5761	4.1807	29.6666	2.1813
AHNAK	K.GPS#LDIDTPDVNIEGPEGK.L	1	5.163	65.7988	2.0837	3.7893	4.8458	5.6979
AHNAK	K.LSGPS#LK.M	1	42.5092	10.8186	2.2085	5.6975	28.7399	3.4785
AHNAK	K.GPAFNMAS#PESDFGINLK.G	1	13.2805	17.6909	10.2631	7.6345	14.4417	2.9852
AHNAK	K.GHYEVTGSDDET#GK.L	1	14.3491	11.8762	14.0793	8.282	10.043	11.4902
AHNAK	K.GPSLDIDT#PDVNIEGPEGK.L	1	34.212	7.8598	8.5531	8.3777	9.018	3.8973
AHNAK	K.SPS#LDVTVPEAELNLETPEISVGGK.G	1	14.9134	27.0022	7.6623	5.9888	9.623	5.9089
AHNAK	K.VSMPDVELNLKS#PK.V	1	31.0623	14.226	6.7918	3.6089	7.9631	3.1003
AHNAK	R.ISMS#EVDLNVAAPK.V	1	13.1226	13.5468	11.8792	10.7409	12.8867	7.3608
AHNAK	K.SPQIS#MSDIDLNLK.G	1	46.8988	7.7043	2.2546	9.328	18.1515	1.93
AHNAK	K.MS#LPDVDLDLK.G	1	13.1914	18.3253	36.4832	6.1653	4.003	8.593
AHNAK	R.LPS#GSGAAS#PTGSAVDIR.A	1	15.8379	13.0306	13.4811	6.2906	13.0804	12.9125
AHNAK	K.FGT#FGGLGS#K.S	1	32.2685	3.655	4.4273	7.247	31.9242	4.4084
AHNAK	K.IS#IPDVDLDLK.G	1	17.4172	11.6539	39.0818	2.4704	4.5236	9.9488
AHNAK	K.ADLDVS#GPKVDVDVPDVNIEGPDAK.L	1	8.0674	13.0593	25.1498	8.3307	13.2456	4.1695
AHNAK	K.VDIDT#PDINIEGSEGK.F	1	20.1809	7.1747	11.4857	13.3355	13.0247	4.5514
AHNAK	K.APDVEGQGLDWS#LK.I	1	17.8638	35.6858	6.9404	2.3286	13.104	6.3961
AHNAK	K.VDINT#PDVDVHGPDWHLK.M	1	27.3492	4.746	11.5934	13.4299	10.3068	4.2861
AHNAK	R.LPSGS#GAASPT#GS#AVDIR.A	1	13.5695	12.8046	15.9516	7.1017	11.0875	12.4716
AHNAK	K.VDVKS#PK.T	1	8.2214	1.6473	17.6307	22.0996	20.705	5.4183
AHNAK	K.FNFS#GSK.V	1	38.3604	10.3339	3.3468	6.769	29.1493	1.8022
AHNAK	K.S#PSLDVTVPEAELNLETPEISVGGK.G	1	11.3153	37.431	5.0201	5.2983	9.5324	5.8855
AHNAK	R.KGDRSPEPGQTWT#R.E	1	16.3031	9.3777	26.0576	5.1092	9.7438	10.1229
AHNAK	K.IS#M*PDVDLHLK.G	1	11.1753	27.161	12.4499	7.982	10.4998	7.4292
AHNAK	K.GDRS#PEPGQTWTR.E	1	13.5432	7.1535	23.6515	5.6078	8.8502	8.819
AHNAK	K.LEGPDVS#LK.G	1	20.7483	13.1497	15.9974	7.7201	18.3255	7.8061
AHNAK	K.FPKFS#MPK.I	1	16.8497	50.3543	1.4662	0.75117	17.6279	7.9541
AHNAK	K.TPSFGISAPQVS#IPDVNVNLK.G	1	24.9802	29.4989	3.6501	5.0032	13.5896	9.9337
AHNAK	K.FAGGLHFS#GPK.V	1	24.1899	15.0787	5.5246	5.4822	20.4302	6.6287
AHNAK	K.GDVDVT#LPK.V	1	7.4562	18.2293	17.4874	6.3821	10.5018	16.507
AHNAK	R.SNSFS#DEREFSGPSTPTGTLEFEGGEVSLEGGK.V	1	13.7514	11.0837	14.2061	6.3342	12.8321	10.396
AHNAK	R.EVFSSCSSEVVLS#GDDEEYQR.I	1	13.3567	11.5348	12.3837	6.6789	10.2857	11.2704
AHNAK	K.AS#LGS#LEGEAEAEASSPK.G	1	13.0682	17.3706	16.6157	5.2703	7.1667	10.6004
AHNAK	K.SPQISMS#DIDLNLK.G	1	20.8597	17.6393	6.6421	10.2139	12.1153	8.07
AHNAK	R.SNSFSDEREFSGPSTPT#GT#LEFEGGEVSLEGGK.V	1	12.0572	11.1672	12.773	9.3825	11.5739	11.6574
AHNAK	K.FS#M*PSLKGEGPEFDVNLSK.A	1	40.0929	6.8699	3.1849	5.1092	26.3297	2.8088
AHNAK	K.GDVDVS#LPK.L	1	8.9926	16.7262	21.5708	7.1404	11.2886	12.3429
AHNAK	K.GGVTGSPEASIS#GSK.G	1	29.9638	11.2534	7.0972	4.2999	23.7959	6.9964
AHNAK	K.GPGVDLPSVNLS#MPK.V	1	18.2449	17.4688	7.7111	7.011	15.4341	10.9733
AHNAK	K.MPEMS#IK.A	1	42.7314	17.3341	1.834	8.1257	17.0211	1.7592
AHNAK	R.DDGVFVQEVTQNS#PAAR.T	1	11.7497	11.7354	11.5115	8.2839	15.475	5.6992
AHNAK	K.GS#EVGFHGAAPDISVK.G	1	46.8216	4.1906	1.9485	2.5748	30.0181	1.811
AHNAK	K.VDVEVPDVS#LEGPEGK.L	1	11.1702	19.9409	17.7606	4.3467	6.5414	13.5489
AHNAK	K.ISMPDIDLNLT#GPK.I	1	10.3786	12.5716	14.0632	10.7771	13.7585	3.392
AHNAK	R.LPSGSGAAS#PTGS#AVDIR.A	1	13.0317	14.0966	14.2544	6.9939	11.3881	10.8819
AHNAK	K.ADLDVS#GPKVDIDVPDVNIEGPEGK.L	1	8.5401	14.0143	25.4106	8.0358	13.7658	3.319
AHNAK	K.ASLGS#LEGEAEAEAS#SPK.G	1	17.6759	6.8518	14.4605	5.4121	16.7135	8.5962
AHNAK	K.IS#MPDFDLHLK.G	1	8.9273	29.7395	10.2826	8.974	9.0774	9.2985
AHNAK	K.GGADVSGGVSAPDISLGEGHLS#VK.G	1	36.5326	12.7912	2.0197	3.443	28.6496	4.1797
AHNAK	K.IS#IPDVGLHLK.G	1	20.5065	9.7646	40.9103	4.0536	3.3168	10.0013
AHNAK	K.IS#MPEVDLNLK.G	1	8.4246	31.8976	13.091	7.5726	9.5942	8.967
AHNAK	K.IS#MPDIDLNLTGPK.I	1	9.738	33.8445	17.0971	6.7355	7.5732	7.1864
AHNAK	K.IS#MPDIDFNLK.G	1	7.8305	27.0069	21.4164	7.0532	6.5656	8.9552
AHNAK	K.LQGS#GVS#LAS#K.K	1	14.4283	18.5299	7.5086	8.1105	14.6129	13.66
AHNAK	K.GPQITGPS#LEGDLGLK.G	1	4.4762	67.733	3.0405	3.9885	4.6809	6.5344
AHNAK	K.GDRSPEPGQT#WTR.E	1	16.7029	9.8519	24.4616	4.9861	11.3691	9.3796
AHNAK	K.MPFLS#ISSPK.V	1	21.4826	10.6901	7.2187	24.3653	15.8323	2.6564
AHNAK	K.MPSLEIS#APK.V	1	8.9194	48.4948	7.2721	3.8536	6.1116	7.7369
AHNAK	K.VGIDT#PDIDIHGPEGK.L	1	18.6825	13.1277	8.7901	14.2457	6.6475	5.1075
AHNAK	R.LPSGS#GAASPT#GSAVDIR.A	1	11.5899	10.8953	11.5462	7.0855	9.3599	11.8265
AHNAK	K.IDVTAPDVS#IEEPEGK.L	1	6.4167	34.6409	17.7951	7.1693	8.9951	7.1435
AHNAK	K.VEAPSLDVHMDS#PDINIEGPDVK.I	1	14.4161	17.3332	7.7359	9.4198	11.4245	6.7289
AHNAK	K.GDIS#ISGPK.V	1	13.7709	17.3896	17.7537	8.6206	11.8132	5.7121
AHNAK	K.GS#RVDIETPNLEGTLTGPR.L	1	12.0411	29.5906	15.7648	5.2961	9.7383	7.1439
AHNAK	K.MPS#LEISAPK.V	1	9.2056	40.4382	8.307	5.0494	6.2621	8.3078
AHNAK	K.MPS#MNIQTHK.I	1	18.2153	6.7092	5.0459	4.6296	37.4947	3.0002
AHNAK	R.VDIETPNLEGTLT#GPR.L	1	14.1551	11.8135	25.5215	9.4702	11.9024	4.9809
AHNAK	K.TGT#CRISMSEVDLNVAAPK.V	1	9.1401	11.534	11.7744	7.2896	13.498	7.965
AHNAK	K.AGLRVS#APEVSVGHK.G	1	4.7829	10.1386	25.5387	6.7734	14.8284	7.3459
AHNAK	K.GPHVDVS#GPDIDIEGPEGK.L	1	15.8483	13.7097	15.1039	5.9208	10.0959	8.5974
AHNAK	K.LEGDLTGPS#VDVEVPDVELECPDAK.L	1	6.134	50.1391	5.8815	4.2412	9.1418	5.7449
AHNAK	K.S#PQISMSDIDLNLK.G	1	11.0181	16.0556	11.6141	7.9259	16.3926	3.2519
AHNAK	K.VDTNAPDLS#LEGPEGK.L	1	11.1107	16.6054	20.4076	4.3724	7.9618	11.3044
AHNAK	K.VSVGAPDLS#LEASEGSIK.L	1	10.0348	26.3642	16.7295	4.1966	8.873	10.4573
AHNAK	K.VEAPS#LDVHMDSPDINIEGPDVK.I	1	7.093	39.0128	6.9814	5.5074	8.1701	8.9669
AHNAK	K.ISMQDVDLS#LGSPK.L	1	12.4513	14.168	9.4882	12.017	10.6494	8.3679
AHNAK	K.VS#GPDLDLNLK.G	1	11.5445	10.3906	32.1707	2.8553	6.7407	14.5195
AHNAK	K.IS#MPDVGLNLK.A	1	14.1184	20.0671	11.999	12.0553	9.262	8.5457
AHNAK	K.ISMPDLDLHLKS#PK.A	1	28.619	9.1041	10.4987	6.7289	10.708	3.1609
AHNAK	K.ADIDVSGPS#VDTDAPDLDIEGPEGK.L	1	2.6876	62.4169	5.6378	4.0883	7.1909	7.2673
AHNAK	K.VDIEAPDVS#LEGPEGK.L	1	9.7959	18.3352	21.3151	4.6343	8.3243	13.7952
AHNAK	K.LPDMS#VK.T	1	38.7032	5.398	2.6822	4.8217	33.8642	1.266
AHNAK	K.LPQFGISTPGS#DLHVNAK.G	1	10.5156	17.2162	9.047	12.4882	10.4163	9.4141
AHNAK	K.GEGPDVDVS#LPK.A	1	10.114	20.3309	18.9915	7.7792	10.3892	7.9805
AHNAK	K.LPTGQIS#GPEIK.G	1	14.8323	20.2786	9.4785	6.2871	13.3258	10.5121
AHNAK	R.HRS#NS#FSDER.E	1	16.3193	11.2782	20.2107	5.9133	15.215	8.8979
AHNAK	K.IS#MPDLDLHLK.S	1	8.4857	18.6056	13.8883	17.5118	8.1659	6.8549
AHNAK	K.IS#MPDVDLHVK.G	1	12.7707	23.0461	22.3498	5.2281	9.7379	10.0916
AHNAK	R.GGVQVPAVDISSS#LGGR.A	1	17.1009	12.0113	16.5667	5.0335	14.0596	8.5897
AHNAK	K.IS#MPDVNLNLK.G	1	8.2901	26.1734	16.0802	10.0605	11.42	8.3919
AHNAK	K.VS#MPDVDLNLK.G	1	3.5483	40.8582	12.6999	7.9398	10.2234	10.0009
AHNAK	K.MEGGGAEVHAQLPS#LEGDLRGPDVK.L	1	11.6065	25.8951	11.1755	3.8243	7.1536	9.59
AHNAK	K.IS#MPDVDFNLK.G	1	7.7306	41.3963	12.4879	6.8245	10.6929	6.1287
AHNAK	K.IS#MPDVDLNLK.G	1	9.8228	31.1778	12.9433	7.8799	10.6495	7.7746
AHNAK	K.SPSLDVTVPEAELNLETPEIS#VGGK.G	1	18.6352	7.9167	12.2997	6.7303	16.0978	17.7921
AHNAK	K.APNIS#MPDVDLNLK.G	1	7.007	48.7884	7.2063	7.3518	8.3021	5.3406
AHNAK	R.HELTEISNVDVETQS#GK.T	1	10.5499	10.4447	18.2544	8.8326	8.8789	11.8661
AHNAK	K.VDIDAPDVS#IEGPDAK.L	1	9.5198	16.1941	18.2888	7.9475	9.7829	11.4957
AHNAK	K.LEGDLT#GPSVGVEVPDVELECPDAK.L	1	10.1429	11.4693	16.1494	10.1571	10.2938	11.3095
AHNAK	R.ELLLPNWQGSGSHGLT#IAQR.D	1	19.237	9.8671	10.2845	4.4281	14.3945	7.5449
AHNAK2	K.LQMPS#FK.V	1	14.6931	1.0553	2.4898	3.4018	10.2406	0.16655
AHNAK2	K.LGFSS#SPTKK.S	1	14.9348	0.88913	21.6758	2.8126	7.1733	1.0745
AHNAK2	R.DAHDVS#PTSTDTEAQLTVER.Q	1	14.2832	6.9603	21.5597	6.805	7.0073	10.6313
AHNAK2	K.VQMPS#FK.M	1	19.0834	1.2916	2.6949	3.9397	8.2906	0.43492
AHNAK2	K.VDLKS#PQVDIK.G	1	15.6148	2.2842	17.3004	3.9101	6.545	4.4335
AHNAK2	K.EKEDTDVADGCRET#PTK.T	1	9.7833	0.67349	35.166	2.3863	8.2221	0.48068
AHNAK2	K.IPSLGWSPS#K.H	1	18.5798	1.6177	8.6179	2.9481	9.2338	0.58581
AHNAK2	K.IPSLGWS#PSK.H	1	14.7816	0.52512	26.2927	2.5208	5.9875	0.40098
AHNAK2	R.TGS#GQGPSSTGQPGR.G	1	23.0401	1.4789	8.445	6.9508	9.6603	1.8316
AHNAK2	K.SKST#EDGAELEEQK.L	1	18.2172	0.8793	13.0421	4.3648	7.6089	0.83637
AHNAK2	K.VEVT#SPNLDVSLPSMEVDIQAPGAK.L	1	24.6788	1.7264	24.0662	1.0973	2.8998	2.754
AHNAK2	K.VEMPS#FK.M	1	21.8254	0.86799	1.9519	3.8371	7.2648	0.19371
AHNAK2	K.VS#FSSTK.T	1	4.2134	5.0767	7.3703	12.7572	34.2823	1.3481
AHNAK2	R.KPDAEVLTVES#PEEEAMTK.Y	1	19.013	2.6254	13.2294	2.9247	8.2302	3.5101
AHNAK2	K.VDMPS#FK.M	1	9.728	3.4764	2.9973	5.5766	5.529	1.5565
AHNAK2	K.TTDLSIQS#PSADLEVQAGQVNVK.L	1	26.8426	0.39987	16.9271	0.8201	2.7482	1.2351
AHNAK2	K.MPS#FGVSAPGK.S	1	11.1581	2.0174	3.9839	2.6043	11.303	1.7749
AHNAK2	K.VQMPS#LK.M	1	26.7043	0.1868	3.8937	5.1015	8.5987	0.26945
AHNAK2	K.MPS#FGVSAPGR.S	1	11.0975	2.5793	9.1571	4.1831	8.6153	3.2014
AHNAK2	K.LPEGPLPEGAS#LK.G	1	26.0291	1.4386	4.6557	4.2318	7.1512	1.2941
AHNAK2	R.VQCPLPSTQLPSPGTCVSQGPEELVASLQTSVVAPGEAPSEDADHEGKGS#PLK.M	1	13.4507	0.98816	25.7786	3.1258	8.0229	0.60601
AHNAK2	R.ESFS#PEEKEEGELIGPVGTGLDSR.V	1	20.1041	3.8193	16.3513	3.6261	5.6554	4.4837
AHNAK2	K.MPSFGMLS#PGK.S	1	16.0026	0.663	23.9078	2.7684	5.4212	0.092644
AHNAK2	R.DAHDVSPT#S#TDTEAQLTVER.Q	1	14.5438	1.6756	29.6828	2.4062	5.5769	2.7527
AHNAK2	R.AGVLEELGPWGDS#LEETGAATGSR.R	1	8.4616	4.8978	20.7585	8.9694	7.7434	6.7598
AHNAK2	R.AGVLEELGPWGDSLEET#GAATGSR.R	1	31.4318	2.8049	5.6762	6.4679	9.2385	3.638
AHNAK2	K.LPEGPVPEGAS#LK.G	1	23.8821	1.7725	4.9355	3.2536	7.5925	1.412
AHNAK2	R.DAHDVSPT#S#TDTEAQLTVER.Q	1	14.5583	0.4172	34.074	1.6883	4.9242	1.1679
AHNAK2	R.SHS#SSEAYEPR.D	1	8.4392	6.2212	14.7564	12.6239	8.5608	10.1381
AHNAK2	K.TTDLSIQSPS#ADLEVQAGQVDVK.L	1	18.4497	5.8134	13.9515	1.1491	8.5067	7.1656
AHSG	K.CDSSPDS#AEDVRK.L	1	4.1882	3.5253	1.2919	3.7815	7.69	13.6351
AHSG	R.HTFSGVAS#VESS#S#GEAFHVGK.T	1	8.1763	8.8533	7.2645	5.614	10.6207	9.2823
AIDA	R.ILAPGEEENLEFEEDEEEGGAGAGS#PDSFPAR.V	1	13.5474	11.1047	10.9645	8.0151	9.0418	8.0035
AIDA	R.LPS#EPGMTLLTIR.I	1	6.0421	6.5144	13.4201	9.2176	7.7516	3.2583
AIF1L	K.ANESS#PKPVGPPPER.D	1	3.1576	21.4469	5.7609	16.0638	4.3821	15.413
AIFM1	K.S#ATEQSGTGIR.S	1	8.8352	8.8773	6.0669	20.1165	8.0003	13.6179
AIFM1	K.AALSAS#EGEEVPQDK.A	1	4.603	12.9285	14.4917	10.4654	4.0858	11.5578
AIM1	K.DTCVQS#PISSFPCTDLK.V	1	8.0025	12.6067	12.0627	5.6171	1.3169	3.399
AIM1	R.APAKES#PPK.R	1	2.2878	1.7587	19.1266	33.0567	1.9522	2.173
AIM1	K.RVPDPS#PVTK.G	1	2.8175	12.1788	21.024	19.1141	0.85939	2.0076
AIM1	R.AALDGGVASAAS#PESKPSPGTK.G	1	3.4634	9.9178	22.7642	13.8238	1.693	6.2219
AIM1	K.VMPNS#PQNGVLVK.E	1	4.3894	13.9094	15.9571	18.0283	2.2562	3.4063
AIM1	K.QPPPASS#PTK.R	1	1.5733	1.9385	18.2671	37.5573	2.0815	3.4419
AIM1	K.STDS#PGADAELPESAAR.D	1	2.7666	6.7469	18.3486	13.107	1.7911	10.1469
AIM1	K.MPLLELGGETTPPLSTERS#PEAVGSECPSR.V	1	5.7303	10.3148	21.1868	14.5329	1.9776	4.2374
AIM1	K.ST#DSPGADAELPESAAR.D	1	5.195	6.625	28.4077	8.7233	3.35	5.1348
AIM1	K.S#LVLENVTDTAQDIPTTVDTK.D	1	3.6043	7.1269	15.671	11.5509	2.4786	8.0226
AIM1	K.MPLLELGGETT#PPLSTER.S	1	6.2914	11.0327	12.8647	14.6416	4.2644	6.6044
AIM1	K.MPLLELGGETTPPLS#T#ERSPEAVGSECPSR.V	1	5.4093	9.5235	22.5006	12.7844	1.4379	2.8724
AIM1	K.M*PLLELGGETTPPLST#ERSPEAVGSECPSR.V	1	5.5414	10.5852	19.4181	12.8293	2.9689	7.1338
AIM1	K.M*PLLELGGET#TPPLSTERSPEAVGSECPSR.V	1	5.4091	11.4104	17.4425	13.8253	2.5191	5.7017
AIM1	R.AALDGGVASAASPES#KPS#PGTK.G	1	3.9385	5.6753	13.7575	13.0564	3.4997	6.9106
AIM1	K.MPLLELGGETT#PPLSTERSPEAVGS#ECPSR.V	1	3.9358	10.2982	22.7141	14.3634	1.3243	4.399
AIM1	K.S#TDSPGADAELPESAAR.D	1	3.2823	7.3559	24.6426	16.2066	0.96083	4.3681
AIM1L	K.DVPSPGGLSAPS#SPR.N	1	3.1144	5.7467	3.545	6.7273	2.4124	3.4663
AIM1L	R.MVPPVVVGS#PPGS#PSR.S	1	3.9803	8.8536	5.8606	9.3016	4.7028	4.8458
AIM1L	K.VPGQLPLLCSERS#SPTEK.L	1	5.2294	11.766	10.1901	7.4633	9.2835	6.2857
AIP	R.TLHS#DDEGTVLDDSR.A	1	11.6161	4.9557	4.3457	2.5816	9.1547	12.448
AJUBA	R.GS#FEAPR.Y	1	26.7616	9.338	16.4661	4.4257	7.9291	7.6358
AJUBA	R.RGAQPGRHS#VTGYGDCAVGAR.Y	1	24.5419	8.4218	9.4389	4.2567	14.5047	7.733
AJUBA	R.SSFASSSASDASKPSS#PR.G	1	26.6759	5.9523	7.9134	2.9618	10.1705	10.3548
AJUBA	R.LEPT#APALSPR.S	1	24.3192	9.3325	12.4485	3.6688	10.1595	7.7822
AJUBA	R.GSLLLDGAGAGGAGGS#RPCSNR.T	1	20.5629	11.0965	7.6279	4.3719	11.9443	7.6315
AJUBA	R.HSYPPALGS#PGALAGAGVGAAGPLER.R	1	21.838	9.7642	8.564	4.5543	11.4403	8.5423
AK1	K.VNAEGSVDS#VFSQVCTHLDALK.-	1	8.2214	18.1805	3.5778	8.4059	4.6828	26.6887
AKAP1	K.SLLSS#PTK.D	1	10.5449	8.7882	11.9194	4.6847	2.6057	19.1088
AKAP1	K.SIPLECPLSS#PK.G	1	9.4059	8.0084	7.4915	3.4836	1.9162	34.3029
AKAP1	K.KTES#FQNAQAGSNPK.K	1	9.0907	11.5858	6.3074	6.8206	9.904	15.9217
AKAP1	K.TVLGPDTAEPATAEAAVAPPDAGLPLPGLPAEGS#PPPK.T	1	9.0427	11.3271	13.1551	5.2026	3.4307	15.6528
AKAP1	K.AIT#PPLPESTVPFSNGVLK.G	1	7.6783	11.5453	14.0385	5.1898	3.2188	21.6026
AKAP1	K.VVS#TPPSVTEPPEK.E	1	7.2735	7.2677	10.2226	6.2159	6.3189	27.0546
AKAP1	R.SES#SGILPNTTDMR.L	1	11.2641	12.3225	6.5643	6.1119	9.8196	11.6497
AKAP1	K.GPSLAS#LEGEEDK.G	1	8.1413	9.3572	8.7181	4.0788	3.0062	23.1128
AKAP10	K.QSSLAEPVS#PSK.K	1	16.9452	4.1565	3.7072	16.9571	9.2477	12.5878
AKAP10	R.NSPAS#PLK.E	1	11.0274	2.918	4.6307	24.3144	16.5351	7.3562
AKAP11	R.KPESPYGNLCDAPDS#PRPVK.A	1	12.071	7.7499	4.4827	12.8923	11.4696	11.0121
AKAP11	R.SVSPT#FLNPSDENLK.T	1	12.0769	5.8779	4.9725	9.8978	10.1318	10.9132
AKAP11	K.S#FSEDVFQSVK.S	1	9.624	3.4756	6.8042	4.8915	7.6146	21.0455
AKAP11	K.LS#PLTGQACR.Y	1	11.5694	5.6456	4.7214	10.3534	12.7762	10.3518
AKAP11	R.NVIPDT#PPSTPLVPSR.A	1	11.2272	6.2509	6.1839	10.8139	9.8132	10.9704
AKAP11	R.EDSGLFS#PIR.S	1	14.8671	3.8982	3.8427	9.8213	10.8673	9.3328
AKAP11	K.ESLPVSGEESQLT#PEK.S	1	9.0057	4.5208	5.6359	14.279	13.1661	7.574
AKAP11	R.SLSEEVESSES#GELPEVDVK.S	1	10.7059	8.6626	4.9497	9.2066	13.3028	7.5973
AKAP11	K.S#LTDSCLFEK.S	1	8.4401	3.6959	4.8183	8.6879	10.7229	9.36
AKAP11	K.YPS#CESVTDEYAGHLIQILK.Q	1	9.3715	8.0692	5.1891	7.7943	7.3928	15.0682
AKAP11	R.VS#PTSPR.L	1	5.0023	0.95429	6.6041	17.3416	11.7596	4.0243
AKAP11	R.KPESPY#GNLCDAPDS#PRPVK.A	1	18.8075	10.0447	4.2253	8.0065	12.4921	10.5326
AKAP11	R.NVIPDT#PPS#TPLVPSR.A	1	10.4045	11.065	10.9225	9.0745	7.9937	11.9208
AKAP11	R.SSAFS#PLGGCTPAECFCQTDIGGDR.I	1	10.6962	10.1583	12.8668	7.2292	10.6301	10.3847
AKAP12	K.SPPS#PVER.E	1	3.761	1.4163	13.9138	2.987	7.1192	1.6439
AKAP12	K.GLAEVQQDGEAEEGATS#DGEK.K	1	7.4748	4.706	10.7758	6.0787	6.9195	4.0687
AKAP12	R.RPS#ES#DKEDELDK.V	1	3.9534	0.86727	14.4979	2.9626	9.1443	1.63
AKAP12	R.LS#AEYEK.V	1	4.7714	0.79793	10.9976	4.457	9.338	3.5196
AKAP12	K.KDEGEGAAGAGDHKDPS#LGAGEAASK.E	1	7.445	6.3908	9.5712	6.0849	6.1663	7.4103
AKAP12	K.VQGS#PLK.K	1	6.6788	5.8746	7.8756	17.6846	9.8427	4.8128
AKAP12	K.SAESPT#S#PVTSETGSTFK.K	1	5.1034	0.8468	5.4595	1.8275	6.5114	0.64394
AKAP12	K.SAES#PTSPVTSETGSTFK.K	1	5.3559	2.0007	8.2876	4.4171	6.7837	5.5205
AKAP12	R.EGVTPWAS#FK.K	1	3.6591	0.94132	11.9426	2.6511	18.0713	0.58966
AKAP12	K.ETCVSGEDPTQGADLS#PDEK.V	1	3.9006	1.5215	4.3037	2.1455	6.0476	2.3424
AKAP12	K.AIT#PQAQEELQK.Q	1	2.5795	1.6764	4.7557	2.3203	6.9852	1.9527
AKAP12	K.SAESPTSPVT#SETGSTFK.K	1	4.8665	2.6325	5.1883	2.2109	7.0319	2.2088
AKAP12	K.EVSSLEGS#PPPCLGQEEAVCTK.I	1	4.7517	2.7612	7.8891	3.1262	7.1602	2.2376
AKAP12	K.SAESPTSPVTS#ETGSTFK.K	1	5.5743	4.3967	5.8346	3.8142	9.6866	6.1239
AKAP12	K.VELPSEEQVS#GSQGPSEEKPAPLATEVFDEK.I	1	7.8971	1.2718	4.7246	1.6032	2.8869	0.78726
AKAP13	K.SGSLDSELSVS#PK.R	1	8.9549	5.2382	3.8424	18.3569	9.2465	10.6068
AKAP13	K.SS#PICSTTGDDK.L	1	7.9048	6.1047	7.1551	11.314	6.8683	11.1239
AKAP13	K.ELVPDQAVISDSTFSLANS#PGSESVTK.D	1	8.687	7.6137	6.123	9.9381	7.3783	11.6817
AKAP13	R.HS#WGPGK.N	1	4.0592	2.6454	5.2542	42.1218	8.3421	8.3929
AKAP13	K.ALQLSNS#PGASSAFLK.A	1	6.7857	7.4002	4.7892	15.436	8.3701	5.5663
AKAP13	K.FLSHS#TDSLNK.I	1	8.4528	8.8589	8.1627	14.1039	10.4344	10.3146
AKAP13	R.VDSLVS#LS#EEDLESDQR.E	1	8.7064	8.002	8.6215	11.0261	12.6475	10.5439
AKAP13	K.SGS#LDSELSVSPK.R	1	5.0528	28.3816	6.0088	11.6446	8.5104	9.5161
AKAP13	K.ENALSSGTLQEEQRT#PPPGQDTQQFHEK.S	1	9.0579	7.5183	7.7004	11.865	7.2236	9.1679
AKAP13	R.IPSFFPSPEEPPSPS#APSIAK.S	1	8.4897	6.5325	7.1517	14.8203	8.7086	8.6297
AKAP13	R.RTES#DSGLK.K	1	3.074	1.7541	4.9844	37.9389	20.991	13.5407
AKAP13	R.S#FSLEGLTGGAGVGNKPSSSLEVSSANAEELR.H	1	9.3509	7.6434	6.2395	16.9524	8.4113	13.232
AKAP13	K.ERPRS#AVLLVDETATTPIFANR.R	1	6.0423	10.2156	5.4373	17.0385	11.1529	7.9977
AKAP13	R.KGEEVEPAPIVDSGTVS#DQDSCLQSLPDCGVK.G	1	9.6703	10.8735	5.738	11.4975	5.9707	8.6904
AKAP13	R.S#LSRPSSLIEQEK.Q	1	6.9047	7.6834	2.3136	17.9289	14.8495	15.1143
AKAP13	K.QS#PECENFLDVGLGR.E	1	7.845	7.3354	5.7243	12.9474	7.903	10.0307
AKAP13	R.VDS#LVSLSEEDLESDQR.E	1	7.2529	9.7703	8.8567	18.8986	7.7637	12.513
AKAP13	K.AVTDPQGVGT#PEMIPLDWEK.G	1	7.8916	10.4073	3.1749	13.0944	5.1401	21.6146
AKAP13	R.IPSFFPSPEEPPS#PSAPSIAK.S	1	8.1613	5.3579	10.6249	12.1636	8.5286	15.2012
AKAP13	R.LSSSEETESTQCCPGS#PVAQTESPCDLSSIVEEENTDR.S	1	12.5506	6.6522	10.6512	10.6075	7.7484	10.4309
AKAP13	R.DM*AECSTPLPEDCS#PTHSPR.V	1	10.1236	10.6058	7.7339	10.0144	8.3316	10.3366
AKAP13	K.GPEGQSQAPASTSAS#TR.L	1	15.353	7.7632	2.967	6.9364	31.6861	2.9665
AKAP13	K.GTAT#PELHTATDYRDGPDGNSNEPDTRPLEDR.A	1	8.9189	8.4998	10.4748	11.3865	8.1683	12.2011
AKAP13	K.SVS#IQNITGVGNDENMSNTWK.F	1	7.3335	8.9028	18.9959	7.6436	14.6672	8.4691
AKAP13	R.VDSLVS#LS#EEDLESDQR.E	1	7.0078	9.767	8.0573	9.9312	10.4982	14.0633
AKAP17A	R.VVPEDGS#PEK.R	1	16.5731	10.6361	17.8381	5.0906	8.1657	10.0354
AKAP2	R.QVLQSTQS#PR.T	1	25.332	1.1252	16.6852	3.6275	18.8288	0.44255
AKAP2	K.VKPPPS#PTTEGPSLQPDLAPEEAAGTQRPK.N	1	22.0659	2.1202	12.8596	3.6122	16.8388	5.7326
AKAP2	K.S#PGALETPSAAGSQGNTASQGK.E	1	21.0658	1.156	16.1283	2.3026	11.3334	0.29459
AKAP2	R.DALGDSLQVPVSPS#STTSSR.C	1	26.2719	1.4301	16.1729	3.1098	12.5205	0.77828
AKAP2	R.DGAEQQGPEATVEEAEAAAFGSEKPQSMFEPPQVS#SPVQEK.R	1	20.3795	4.4174	11.2487	2.381	15.6256	4.2105
AKAP2	R.TLS#M*IEEEIR.A	1	18.4898	1.957	13.0959	4.0185	13.3746	0.53809
AKAP2	R.QAPPHIELSNSS#PDPM*AEAER.T	1	12.3733	8.977	11.1514	7.0432	14.0013	9.7788
AKAP2	R.DALGDSLQVPVS#PSS#TTSSR.C	1	19.7946	4.7727	14.2916	4.7775	13.0258	4.4889
AKAP2	K.SEGDNYSATLLEPAASSLS#PDHK.N	1	9.0114	3.9175	7.6695	15.813	23.195	3.3213
AKAP5	K.AKS#TQDLSEGISR.K	1	4.8439	5.7469	4.4986	2.483	4.1298	52.3241
AKAP5	K.AKSTQDLS#EGISR.K	1	3.6344	0.63938	1.9891	1.5466	3.109	69.1642
AKAP8	R.GGS#GGGGEGIQDR.E	1	5.1304	6.7292	15.7171	9.7658	8.8885	5.7754
AKAP8	R.VDS#EGDFS#ENDDAAGDFRS#GDEEFKGEDELCDSGR.Q	1	9.098	9.0405	11.2133	7.0174	9.3384	14.9902
AKAP8	R.AVDGEGAPAPESSGEPAEDEGPTDTAEAGS#DPQAEQLLEEQVPCGTAHEK.G	1	9.2183	11.2684	9.3936	6.1021	8.7907	7.9514
AKAP8L	K.GENPFTDS#PEEEK.E	1	10.8623	11.5706	6.7175	5.3657	8.8632	14.2583
AKAP8L	K.QGGS#PDEPDSK.A	1	4.0904	3.2219	9.5117	11.9726	22.41	13.5594
AKAP9	R.TGKPTNLLREEEFGVDDSYSEQGAQDSPT#HLEMMESELAGK.Q	1	9.803	18.2109	5.9046	6.5485	7.8923	13.4288
AKAP9	R.SDLDYIRS#PLPFQNR.Y	1	8.2592	13.1757	6.9217	8.6012	10.4803	18.2257
AKAP9	R.Y#EVQDFQENM*HTLLNK.V	1	7.1491	6.315	18.8823	4.0019	7.3863	13.9102
AKAP9	K.LTGQQGEEPSLVS#PSTSCGSLTER.L	1	10.3844	9.9416	7.4993	11.4233	7.2002	14.556
AKIRIN2	K.RTLDFDPLLSPAS#PK.R	1	7.0805	5.9292	3.7219	20.3053	20.6155	9.4038
AKIRIN2	R.CAPLSAPTSAAASPLSAAAATAASFSAAAAS#PQK.Y	1	7.2886	13.6314	7.2432	8.3807	7.4726	10.2427
AKR1B1	K.GIVVTAYSPLGS#PDRPWAKPEDPSLLEDPR.I	1	23.9644	1.8902	4.7447	33.7695	7.4557	2.0118
AKT1S1	R.LNT#SDFQK.L	1	3.428	6.1609	0.3814	6.4821	18.6697	7.9307
AKT1S1	K.RTEARS#S#DEENGPPSS#PDLDR.I	1	8.6739	7.9554	5.0037	5.7495	13.4972	12.2175
AKT1S1	K.RTEARS#S#DEENGPPSS#PDLDR.I	1	11.497	7.9313	9.0039	5.1802	7.7799	10.1274
AKT1S1	K.S#LPVSVPVWGFK.E	1	7.3285	5.9014	1.3518	5.9859	17.0949	10.2074
AKT1S1	R.AATAARPPAPPPAPQPPSPT#PS#PPRPTLAR.E	1	8.9124	7.7451	7.6929	4.2251	11.7824	9.3441
AKT1S1	K.RTEARS#S#DEENGPPS#SPDLDR.I	1	10.6536	8.0449	9.3754	3.9914	7.8057	8.4097
AKT1S1	R.AATAARPPAPPPAPQPPSPT#PS#PPRPTLAR.E	1	10.0462	9.9841	9.89	6.5586	8.4154	12.0605
AKT1S1	R.AATAARPPAPPPAPQPPS#PTPS#PPRPTLAR.E	1	11.1869	8.7995	10.218	5.4777	7.9731	12.5244
AKT2	K.CGSPSDSST#TEEM*EVAVSK.A	1	11.8792	5.7657	11.853	5.0434	10.9213	6.6012
AKT2	K.SDGS#FIGYK.E	1	1.5456	8.62	3.1546	13.1335	8.4471	19.8994
AKT3	R.YFDEEFTAQTITIT#PPEK.Y	1	10.4101	1.7019	6.0426	20.8134	30.0135	1.8829
AKT3	K.TDGS#FIGYK.E	1	4.8211	4.4559	7.0646	19.6905	25.8238	3.3958
ALAD	K.SS#PAFGDR.R	1	9.1328	5.3922	7.462	14.4519	11.7377	19.7618
ALDH18A1	R.LSLSTS#K.L	1	9.2797	5.9986	12.3072	4.4496	5.4064	23.3566
ALDH4A1	K.VANEPVLAFT#QGSPERDALQK.A	1	4.0006	36.6933	5.0145	9.7269	7.8063	17.0046
ALDOA	K.GILAADESTGS#IAK.R	1	5.775	15.575	1.5061	10.5903	4.9337	24.0268
ALDOA	K.GILAADES#TGSIAK.R	1	5.144	19.6517	2.3984	9.3838	5.828	20.8892
ALDOA	K.GILAADEST#GSIAK.R	1	4.6071	18.4267	1.877	13.4278	5.8839	18.7998
ALDOA	R.LQS#IGTENTEENR.R	1	19.717	7.8747	6.633	8.255	5.3226	17.9269
ALDOA	R.TVPPAVTGITFLSGGQS#EEEASINLNAINK.C	1	7.8348	10.916	18.3033	8.1261	6.354	14.3692
ALDOA	R.Y#ASICQQNGIVPIVEPEILPDGDHDLK.R	1	6.825	14.799	4.1674	9.9944	6.7102	14.8567
ALG3	R.S#GS#AAQAEGLCK.Q	1	8.3792	15.6187	23.052	5.4544	4.4314	11.1513
ALG3	R.S#GS#AAQAEGLCK.Q	1	6.46	15.3981	7.1853	4.3102	6.6437	14.6457
ALG5	K.ETLPSIWDS#PTK.Q	1	4.7523	13.5322	11.3864	5.1352	5.2452	5.95
ALG9	K.GSGASS#GDTAPAADK.L	1	8.9173	10.7116	9.4059	16.6446	8.4464	6.8615
ALKBH5	K.S#YESSEDCSEAAGS#PARK.V	1	6.9942	11.4403	3.6469	12.5688	14.0985	5.2724
ALKBH5	R.RGS#FSSENYWR.K	1	15.4774	7.2447	6.75	7.6826	16.8265	10.8115
ALKBH5	K.SYESSEDCSEAAGS#PAR.K	1	11.2888	10.7731	7.6821	12.2585	9.8127	11.7785
ALKBH5	R.KYQEDS#DPERS#DYEEQQLQK.E	1	12.0153	9.8641	7.0351	9.1265	11.4609	10.0256
ALKBH5	K.SYES#S#EDCSEAAGSPARK.V	1	17.5774	11.8759	8.1456	9.3537	9.6393	5.4248
ALKBH5	K.YQEDSDPERS#DYEEQQLQK.E	1	6.993	12.0262	6.0596	7.8665	7.3606	6.8765
ALMS1	R.ILPPLS#PPQHR.Y	1	16.9259	3.1588	6.553	5.0117	5.5874	5.8453
ALMS1	K.EVMDTT#K.S	1	5.8262	12.1036	0.16537	4.1253	8.9437	30.2859
ALPL	K.TYNTNAQVPDS#AGTATAYLCGVK.A	1	0.56952	2.0903	0.53495	0	30.0779	0.00038997
ALPP	K.HVPDS#GATATAYLCGVK.G	1	6.2286	7.6858	8.5599	47.4775	3.9669	4.5992
ALS2	R.LSLPGLLSQVS#PR.L	1	4.889	4.5777	2.4149	8.9027	14.2758	6.3314
ALS2	R.RLS#LPGLLSQVS#PR.L	1	5.9315	9.1862	8.843	12.1944	5.8447	15.9222
ALS2	K.SSS#LVDIR.E	1	8.0414	7.2319	7.7659	13.4653	10.3773	10.3417
ALS2	R.RQHRDS#PEILSR.S	1	5.2177	6.4244	7.1581	11.9944	10.0094	12.0243
ALS2CL	R.S#QDYLSCER.T	1	8.451	12.3412	18.1982	11.2403	5.2044	7.4892
ALYREF	K.QQLS#AEELDAQLDAYNAR.M	1	9.0633	15.3682	12.3072	7.0612	6.1008	8.0884
ALYREF	K.WQHDLFDS#GFGGGAGVETGGK.L	1	17.1478	24.6157	7.4965	6.2926	5.1565	4.976
AMBRA1	R.LELSSSAS#PQEER.T	1	11.3089	14.2841	4.4204	9.9687	6.6605	8.9421
AMER1	R.FYQGLPWGVSS#LPR.Y	1	8.1448	6	4.8594	11.1417	8.9281	3.5996
AMFR	R.VPLDLS#PR.L	1	9.6092	6.7768	14.4304	8.1424	8.3736	6.4048
AMFR	R.SDSIRPALNSPVERPS#SDQEEGETSAQTER.V	1	14.8785	6.9383	10.231	6.8045	8.1023	10.6715
AMFR	R.SDSIRPALNSPVERPSS#DQEEGETSAQTER.V	1	15.0796	7.7284	12.0155	9.9305	8.8137	7.7731
AMIGO1	R.RMS#DPESVSSVFSDTPIVV.-	1	18.5547	25.3231	3.0717	6.566	3.9438	20.498
AMIGO2	K.SDSDSVNSVFS#DTPFVAST.-	1	6.9468	3.49	10.5515	4.6048	4.4873	27.5046
AMMECR1L	R.ENVSDLTLGPGNS#PITR.M	1	9.904	11.1914	9.2146	10.5241	8.1095	10.2508
AMOTL1	R.DTTIINHS#R.N	1	6.5212	4.05	19.4473	9.2142	18.1071	1.7536
AMOTL1	K.GS#IGLLLGK.E	1	2.711	14.1085	5.1391	7.5766	14.2522	1.8099
AMOTL1	R.SVPSIAAATGTHSRQT#S#LTSSQLAEEK.K	1	5.0915	6.3053	11.3263	6.3835	13.3209	2.4256
AMOTL1	K.TDSSS#LRPAR.S	1	3.4523	5.1987	12.7526	5.1216	20.6399	2.0337
AMOTL1	K.VGGGPS#PAQPAGK.V	1	5.2122	8.9526	11.6484	6.1807	9.7511	3.0573
AMOTL1	K.VVEDPLCNFHS#PNFLR.I	1	5.1148	3.8227	2.6302	2.8979	2.298	3.1727
AMOTL1	R.SVPSIAAATGTHS#R.Q	1	7.5941	13.0933	9.8508	5.526	12.0129	8.2568
AMOTL2	R.AASLDS#VATSR.V	1	6.5791	14.8272	6.0864	9.533	8.5893	8.0917
AMOTL2	R.QAGAPGGSSGSGGS#PELSALR.L	1	9.771	5.6071	4.6181	10.1156	9.2299	13.2003
AMOTL2	K.S#VPSVFAAAAAGTQGWQGLSSSER.Q	1	9.2919	9.305	8.4192	9.7392	9.74	9.0748
AMOTL2	R.ARGS#PHFQHAEVR.I	1	8.3725	7.0154	6.9984	8.3487	10.0756	5.6948
AMPD2	R.QIS#QDVK.L	1	6.5105	6.0087	2.2909	31.0722	11.4854	5.8203
AMPD2	R.S#LPGPAPCLK.H	1	5.4811	18.3887	1.8315	27.7877	9.3171	3.7269
AMPD2	K.TDS#DSDLQLYK.E	1	5.0142	6.2037	1.5669	22.9335	6.6449	8.1317
AMPD2	K.HFPLDLRTS#M*DGK.C	1	4.1368	19.4365	1.8436	33.4768	8.5334	2.6957
AMPD2	K.RAS#LQASTAAPEAR.G	1	6.2143	3.8303	3.1246	14.2448	41.0592	3.3641
AMPD2	R.S#LAESELR.S	1	6.8178	13.1916	5.8622	22.2791	9.6227	5.8888
ANAPC1	R.NFDFEGS#LS#PVIAPK.K	1	15.1344	5.289	13.5953	6.1765	4.6542	8.1917
ANAPC1	R.NFDFEGS#LS#PVIAPK.K	1	13.6562	5.4699	15.8125	6.3671	4.9533	8.7832
ANAPC2	K.TDPASLETGQDS#EDDSGEPEDWVPDPVDADPGK.S	1	14.0623	10.3998	10.8376	6.9719	6.4083	12.9005
ANAPC2	K.TDPASLET#GQDS#EDDSGEPEDWVPDPVDADPGK.S	1	14.8512	8.6521	10.9134	6.6564	7.0675	14.5527
ANAPC2	R.LLQS#PLCAGCSSDK.Q	1	6.4081	5.1131	11.3458	6.2116	10.199	5.8648
ANAPC2	K.TDPASLETGQDS#EDDS#GEPEDWVPDPVDADPGK.S	1	13.1344	8.8844	11.3153	6.0285	7.2113	14.4203
ANAPC2	K.VFLQDGPARPAS#PEAGNTLR.R	1	9.01	4.6383	12.1969	5.2582	5.4484	8.0786
ANAPC2	R.LLHQFSFS#PER.E	1	13.4504	5.3663	12.7557	5.8711	8.6389	9.6486
ANAPC4	K.IKEEVLS#ES#EAENQQAGAAALAPEIVIK.V	1	14.4789	7.8847	10.4018	9.4613	7.0182	9.5996
ANAPC4	K.IKEEVLS#ES#EAENQQAGAAALAPEIVIK.V	1	14.2358	7.9971	9.9159	8.625	8.0952	9.4252
ANK1	R.ITHS#PTVSQVTER.S	1	14.7407	2.2669	3.71	1.9146	15.1328	4.1143
ANK1	R.GAS#PNVSNVK.V	1	3.2137	2.0481	4.4695	1.8455	21.3671	2.6144
ANK1	K.LDQVVES#PAIPR.I	1	12.4387	3.989	7.6786	5.8706	18.0011	10.1749
ANK1	K.VET#PLHM*AAR.A	1	9.8845	9.8453	10.4313	11.3004	7.7736	16.6939
ANK2	R.KTS#LVIVESADNQPETCER.L	1	17.648	6.55	14.9935	5.4159	7.1188	11.3288
ANK3	K.IRDTS#QEPCGR.L	1	1.6196	19.0654	4.2379	12.6296	2.0664	27.4788
ANK3	K.EY#SSQSPTSSSPEK.V	1	4.6092	11.9045	9.1737	12.6739	24.1521	10.5359
ANK3	R.RQS#FASLALR.K	1	0.74968	11.6876	10.0526	12.5687	1.5095	42.6821
ANK3	K.MNVPETMNEVLDMS#DDEVRK.A	1	3.1818	13.1066	9.5102	14.6986	2.5183	7.825
ANK3	K.ANAPEMLSDGEYIS#DVEEGNR.C	1	3.6079	11.6329	17.3021	15.5494	3.2852	12.126
ANK3	K.ANAPEMLSDGEYIS#DVEEGEDAMTGDTDK.Y	1	3.4807	18.553	8.8473	7.1865	3.3576	15.9844
ANK3	R.TSPADGKPRLS#LHEEEGSSGSEQK.Q	1	2.8198	26.6644	8.1132	7.6982	1.8363	22.9698
ANK3	-.MNVPETMNEVLDMS#DDEGNR.C	1	1.8142	40.5441	6.1504	18.2454	2.6338	6.2751
ANKHD1	R.VSTSPVGLPSIDPSGS#SPSSSSAPLASFSGIPGTR.V	1	10.4695	9.3636	5.0617	14.2992	8.0104	19.2029
ANKHD1	K.GEIPS#PQLTRPK.K	1	14.1777	10.9849	4.9477	9.369	7.9565	16.4555
ANKHD1	K.TVSLPLSS#PNIK.L	1	14.1731	12.0773	6.3783	7.6488	11.8961	7.3761
ANKHD1	K.LNLT#SPK.R	1	14.3435	10.2261	5.2314	8.1801	7.7908	9.883
ANKHD1	R.GGGAGGNS#DS#DNLDSTDCNSESSSGGK.S	1	13.3453	13.0523	4.387	10.1745	7.8374	14.0551
ANKHD1	K.S#LELIQGEPLNK.D	1	6.8297	34.4317	3.4614	7.8262	4.5206	8.8701
ANKHD1	K.GEIPSPQLT#RPK.K	1	14.0121	9.5814	5.4486	11.2139	8.4725	14.7253
ANKHD1	R.ANVVT#TPSTNR.K	1	11.1723	14.5291	7.9202	12.4968	8.463	9.6489
ANKHD1	R.LEGEVT#PNSLSTSYK.T	1	9.64	13.4716	5.657	9.4653	9.668	7.2554
ANKIB1	R.GVAPADS#PEAPR.R	1	13.0088	12.4844	10.9501	8.3757	10.381	12.3338
ANKIB1	R.DFLSNEASLGAIGTS#LPSR.L	1	12.5288	5.7572	7.8223	12.2874	16.4099	7.1812
ANKIB1	K.QGSNT#SGSDTLSFPLLR.A	1	9.907	13.8966	12.5418	7.532	13.1237	10.7282
ANKIB1	R.GTQIEENPLEENILAGEAASQAGDS#GNEAANR.G	1	10.1339	11.4291	11.2426	9.5992	6.8261	13.2999
ANKLE2	R.AFAGPLS#PAK.A	1	5.7843	1.887	13.9362	9.4278	9.8682	5.8015
ANKLE2	R.NNS#PPTVGAFGHTR.C	1	7.1862	8.4717	14.4331	7.4094	8.7774	8.8068
ANKLE2	R.GICDYFPS#PSK.T	1	5.6907	7.2378	15.6399	6.766	11.0273	4.7905
ANKLE2	K.TSLPLS#PVK.T	1	6.4127	4.6003	15.6477	7.0137	12.4709	6.5382
ANKLE2	R.QSWPS#PAVK.G	1	4.6645	6.4553	16.6848	7.3891	8.7582	5.5007
ANKLE2	K.SAVLCYS#PSDR.Q	1	5.9282	10.9347	11.2255	7.7704	8.8766	8.6872
ANKLE2	R.SGT#PVPPPSAAAAPASGEMTMDALLAR.L	1	5.1854	8.3633	14.2969	5.4727	10.1549	9.2971
ANKMY2	K.ESLES#EAELEGLQDAPAGPQVSEE.-	1	11.0241	8.2858	11.8387	6.858	10.5425	13.9855
ANKRD11	K.FSLS#DDQRDR.W	1	7.3718	6.3971	15.4058	6.8818	10.3979	8.5613
ANKRD11	K.GS#PLVLK.D	1	7.9221	4.8931	12.0779	8.4934	13.1986	10.2917
ANKRD11	K.VANSPT#MVNLLLGK.G	1	6.8304	8.4696	11.9754	6.5943	11.9214	5.7587
ANKRD11	K.LPFTAGANGEQKDS#DTEK.Q	1	10.8624	6.5677	11.1522	7.6293	12.4276	10.6453
ANKRD11	K.KS#PFLSSAEGAVPK.L	1	7.1036	6.7546	11.6267	6.955	11.7076	11.0031
ANKRD11	K.S#PQRFPES#PK.R	1	11.4001	6.8902	7.923	6.8456	19.621	8.5365
ANKRD11	K.FACLS#PGYYS#PDYGLPSPK.V	1	10.914	6.2121	11.2503	8.5884	11.9736	10.862
ANKRD11	K.RFCPADPLHSAAPGPFSASEAPYPAPPAS#PAPYALPVAEPGLEDVK.D	1	8.6021	7.1713	12.32	6.7616	12.047	11.1816
ANKRD11	K.VDALHCPPAAVVTVTPS#PEGVFSSLQAKPS#PS#PR.A	1	8.3807	4.4709	10.3841	8.3738	14.413	9.9386
ANKRD11	K.FACLSPGY#YSPDYGLPSPK.V	1	10.033	6.411	9.5316	7.1237	9.7894	10.8892
ANKRD12	K.IKDEDHS#PTFENSDCTLK.K	1	11.1538	9.4725	5.9673	5.7446	8.2755	13.8225
ANKRD12	K.TCLSPGS#SEMSLQPDLVR.Y	1	16.7496	2.9409	3.3707	1.9025	46.384	4.7109
ANKRD12	R.VPQPVQVS#PSLLQAK.E	1	9.7277	10.2011	6.8283	8.0357	11.154	5.9376
ANKRD12	K.TDAFVPVYSDSTIQEAS#PNFEK.A	1	13.0386	8.5334	8.1413	5.279	9.8087	10.6633
ANKRD12	K.SSFVSDNSLNRS#PR.S	1	13.491	8.7991	8.9586	7.3994	9.0863	11.6072
ANKRD17	R.NS#PLDCGSAS#PNK.V	1	14.0346	10.4473	6.3265	12.2742	7.9947	4.9071
ANKRD17	K.LTVAS#PK.R	1	13.5739	8.1585	5.5823	13.2839	8.6957	5.3452
ANKRD17	K.SGPS#PLSSPNGK.L	1	13.6757	10.3358	5.5172	13.4792	7.9675	5.423
ANKRD17	K.S#GPSPLSS#PNGK.L	1	17.1536	9.0093	9.7972	9.0751	9.5036	5.6049
ANKRD17	R.AT#NSPKPHMVPR.H	1	16.7632	10.793	5.9603	17.2894	13.0268	3.56
ANKRD17	K.ATVPVAAATAAEGEGS#PPAVAAVAGPPAAAEVGGGVGGSSR.A	1	9.0273	11.5691	10.5092	7.332	8.2857	9.2595
ANKRD26	K.ESVNS#PVFGK.A	1	14.3052	3.9068	3.8086	6.0255	9.1219	7.9578
ANKRD26	K.AAEHDLEVAS#EEEQER.E	1	14.5043	8.4481	7.8943	13.873	6.7799	6.6066
ANKRD26	R.LSGKPGVDDS#WPT#SDDEDLNFDTK.N	1	14.0254	5.345	9.1027	6.118	10.0494	9.0053
ANKRD26	R.LSGKPGVDDS#WPT#SDDEDLNFDTK.N	1	14.2038	5.7955	5.9167	8.3819	9.5989	9.4481
ANKRD26	R.TLFEDRDS#DS#QDEVVVESLPTTSIK.V	1	11.8109	6.5137	7.3924	10.12	8.3894	8.8686
ANKRD26	R.TLFEDRDS#DS#QDEVVVESLPTTSIK.V	1	15.0163	5.6056	4.3186	6.5631	9.8324	7.329
ANKRD27	K.SSEAPVQS#PQR.S	1	7.9807	6.6269	10.0407	10.6884	8.7779	7.8695
ANKRD27	R.RHT#VEDAVVSQGPEAAGPLSTPQEVSASR.S	1	6.3019	13.1423	9.9024	12.0581	7.1495	21.096
ANKRD28	K.TVS#FEALPIMR.N	1	5.0824	33.3621	1.7417	15.4194	6.6097	4.2849
ANKRD33B	R.GAQVEEDPADYEEFEDFSS#LPDTR.S	1	12.8479	7.686	11.0964	8.1112	7.9986	10.7587
ANKRD36	K.ATS#DEEDSVLSIAR.E	1	10.1113	8.2771	8.578	7.7796	8.0383	8.8472
ANKRD50	K.SSLSNNS#LK.S	1	12.7152	3.7065	6.5191	8.6219	12.2724	17.7705
ANKRD50	R.QALEREDS#IR.T	1	9.2264	8.8219	5.6283	5.6896	9.2519	24.7069
ANKRD50	R.SQQQFLIHQQS#GEQK.K	1	10.1675	12.2251	4.3541	7.5905	9.5021	10.7012
ANKS1A	R.SES#LSNCSIGK.K	1	11.4043	7.6238	3.1073	15.6064	7.4782	17.206
ANKS1A	K.SPS#FASEWDEIEK.I	1	12.7496	10.1886	2.9571	14.6613	7.3729	15.2329
ANKS1A	K.S#PS#FASEWDEIEK.I	1	13.076	9.687	2.8901	13.9809	7.0111	14.4146
ANKS1A	K.S#DSDLLTCSPTEDATM*GSR.S	1	12.282	6.9919	8.8151	16.3171	8.0311	12.3146
ANKS1A	R.SLSKSDS#DLLTCSPTEDATMGSR.S	1	13.0876	7.5405	4.2174	14.7078	8.5543	13.034
ANKS1A	K.EVDKT#PPPQPPLISSMDSISQK.S	1	10.9805	13.4504	3.0326	13.493	9.5616	6.3357
ANKS1A	K.IMSS#IGEGIDFSQER.Q	1	12.1158	12.7867	3.8071	18.0846	6.0155	11.9578
ANKZF1	R.LHS#PQTHWK.T	1	12.9817	9.7203	5.9369	9.9895	8.3306	10.7948
ANKZF1	R.TSCSGSGERES#PERK.L	1	2.9735	2.1654	6.1383	45.032	14.1457	9.1539
ANKZF1	R.LAAQLGAPTS#PIPDSAIVNTR.R	1	11.7629	13.1207	6.6632	3.415	9.9376	9.0223
ANKZF1	K.EALGQNEES#PK.Q	1	8.3948	12.0154	8.1806	13.1968	9.5315	10.6417
ANKZF1	K.AQVPGPLT#PEMEAR.Q	1	12.1003	11.8496	6.0698	11.9027	7.7732	8.4674
ANLN	K.NKAS#PQSEFMPSK.G	1	12.2877	12.5416	2.7115	5.4611	12.4563	3.9532
ANLN	K.SCEGQNPELLPKT#PIS#PLK.T	1	10.0133	9.1873	5.9925	12.6973	14.9933	2.9162
ANLN	K.TQS#LPVTEK.V	1	16.1604	11.5389	1.3878	9.4538	32.3713	2.3121
ANLN	R.QPLSEASNQQPLS#GGEEK.S	1	18.7967	10.9278	4.0825	10.5503	11.4071	2.632
ANLN	K.QNS#VQEQPGTACLSK.F	1	11.1372	11.6723	1.0538	17.1761	21.9432	0.62904
ANLN	K.RCS#DNTEVEVSNLENK.Q	1	9.4619	16.2815	7.0713	8.1314	13.4687	6.6036
ANLN	K.GNIWS#AEK.G	1	10.3975	20.7147	1.4575	17.3267	12.9075	1.7092
ANLN	R.EIEM*SVDDDDINSS#K.V	1	9.2608	13.4435	9.4092	11.5231	14.2191	6.2661
ANLN	R.LLTSITT#K.S	1	18.0576	4.2785	2.3046	4.4213	37.1693	1.7858
ANLN	R.EIEMS#VDDDDINSSK.V	1	10.6253	20.2439	5.7821	12.7298	14.0286	3.0496
ANLN	R.AES#GDSLGS#EDRDLLYSIDAYR.S	1	6.9825	27.7687	3.0158	11.2919	12.4967	2.5251
ANLN	K.SCSPSPVS#PQVQPQAADTISDSVAVPASLLGM*R.R	1	18.1638	11.2157	3.6174	11.9888	10.8766	4.6116
ANLN	K.STLS#QTVPSK.G	1	13.5752	11.6315	2.6359	12.1139	22.0199	6.6546
ANLN	K.RCSDNTEVEVS#NLENK.Q	1	9.4928	14.5215	8.3782	8.1015	14.2151	3.6655
ANLN	K.AAS#PPRPLLSNASATPVGR.R	1	8.6327	2.0229	2.8613	2.0286	17.6925	3.4845
ANLN	R.AES#GDS#LGSEDRDLLYSIDAYR.S	1	8.5901	20.8298	5.7735	10.2764	9.5759	5.1151
ANO8	K.GLEPGVFTLAEEDDEAEGAPGS#PEREPPAILFR.R	1	10.7351	7.5718	12.4444	6.8093	9.0429	12.1757
ANO8	K.FLSSGATSSLAAAGAGATTRPPPAQSPTGSDT#R.L	1	11.7435	9.3801	6.7103	9.2987	9.1182	11.6147
ANTXR1	K.EVPPPPAEES#EEEDDDGLPKK.K	1	18.8677	2.4802	15.966	9.0909	8.8231	3.5396
ANTXR1	R.APPPSRPPPRPS#V.-	1	21.6777	2.461	26.5081	10.0981	5.9303	2.8369
ANXA1	R.NALLS#LAK.G	1	10.073	1.9375	10.1654	1.5119	5.9348	1.5429
ANXA1	K.GGPGSAVS#PYPTFNPSSDVAALHK.A	1	10.4412	1.9488	4.7935	1.6515	6.733	2.5804
ANXA2	K.GLGTDEDS#LIEIICSR.T	1	9.289	3.7384	18.9777	13.6456	11.9597	9.4178
ANXA2	R.AEDGS#VIDYELIDQDAR.D	1	9.2338	4.0175	36.5309	6.9724	8.2453	5.2364
ANXA2	K.LSLEGDHSTPPS#AYGSVK.A	1	13.7755	4.1951	7.759	6.5632	44.1634	3.5125
ANXA2	K.SYSPY#DMLESIRK.E	1	7.8813	6.4777	24.7428	4.9949	3.4506	2.813
ANXA2	K.SLYY#YIQQDTK.G	1	10.0674	4.9593	15.3159	13.6129	9.84	6.5321
AP1AR	R.SKT#EEDILR.A	1	7.3297	17.3607	5.7599	3.4137	4.6972	13.807
AP1S1	K.AIEQADLLQEEDES#PR.S	1	6.2533	8.8723	7.8643	17.9575	5.8148	17.303
AP2A1	R.DPSSNDINGGM*EPTPSTVSTPS#PSADLLGLR.A	1	10.6834	16.8264	7.9573	10.3175	8.9536	9.1217
AP2A1	R.RDPSSNDINGGMEPTPSTVS#T#PSPS#ADLLGLR.A	1	11.0242	19.1981	9.3189	11.3061	6.5213	8.5973
AP2M1	R.QQVRS#PVTNIAR.T	1	5.1846	12.1876	4.2382	15.301	16.9725	8.8049
AP2M1	K.EEQSQITSQVT#GQIGWR.R	1	9.0443	10.6989	19.2798	9.7893	10.3086	7.5641
AP3B1	K.NFYES#DDDQK.E	1	11.749	11.2274	5.3971	12.3235	9.768	12.9545
AP3B1	K.NFY#ESDDDQK.E	1	9.8651	10.2143	6.1599	13.8192	8.3776	14.9686
AP3B2	K.AFYGS#EEDEAK.G	1	1.4909	1.7304	5.3959	36.4491	1.1774	30.6133
AP3D1	K.TEAQGEEDDAEGQDQDKKS#PKPK.K	1	15.2477	8.083	4.9328	8.767	12.1186	11.6383
AP3D1	K.KAEDLDFWLS#TTPPPAPAPAPAPVPSTDECEDAK.T	1	9.5728	11.132	4.8586	16.3534	14.939	8.0836
AP3D1	K.HRPS#EADEEELAR.R	1	13.7127	9.8827	7.7608	8.4438	8.2691	18.1604
AP3D1	K.KAEDLDFWLSTT#PPPAPAPAPAPVPSTGELSVNTVTTPKDECEDAK.T	1	11.7959	10.6674	4.1031	16.8147	11.3063	13.1432
AP3D1	K.KVPVPEGLDLDAWINEPLS#DS#ES#EDERPR.A	1	13.4976	5.0396	3.5453	7.5068	7.6678	15.9452
AP3D1	K.AEDLDFWLSTT#PPPAPAPAPAPVPSTDECEDAK.T	1	10.2128	9.0795	5.8772	15.0785	13.7136	9.1849
AP3D1	K.KVPVPEGLDLDAWINEPLS#DS#ES#EDERPR.A	1	9.9793	7.8072	3.0204	5.7944	4.6137	23.6806
AP4E1	R.QS#PAGISLGSDVSGNSAETGLK.E	1	7.7255	8.1784	9.2977	16.2215	7.6817	16.4491
APBA1	R.MDSY#EQEEDIDQIVAEVK.Q	1	7.5601	13.2509	3.0072	18.4261	16.4145	6.1506
APBA2	R.SAS#QDCIETTPGAQEGK.K	1	12.8034	2.6621	3.6682	11.4068	11.7198	6.9293
APBA3	R.DILVPSEDLT#PDSQWDPMPGGPGSLSR.M	1	14.538	15.1803	6.423	5.853	8.6731	6.5437
APBB1IP	R.RSS#DTSGSPATPLK.A	1	60.4121	5.9674	3.2272	3.6288	10.0402	3.6713
APBB2	K.NLSPT#AVINITSEK.L	1	25.7355	2.1312	8.2737	0.53268	4.1765	29.7293
APBB2	R.KGS#LSS#VTPS#PTPENEK.Q	1	13.1875	1.8954	46.4368	0.81242	3.1676	15.9033
APBB2	K.GS#LSSVTPSPTPENEK.Q	1	11.8014	1.8423	48.3601	0.88152	3.1335	15.6705
APBB2	R.KGS#LSSVTPSPTPENEDLHAATVNPDPSLK.E	1	23.2334	9.3565	13.8644	2.2841	3.6914	23.9378
APBB2	K.CLVARPPS#QK.V	1	20.8806	7.5168	6.8813	1.9214	16.0409	8.1822
APBB2	R.NSPAT#PPNTLNLR.S	1	18.5224	5.5427	11.1952	4.5227	7.0402	16.5297
APBB2	R.NAPHPDDDDSCSINS#DPEAK.C	1	28.4127	3.5558	23.9906	0.38901	3.529	7.4945
APBB2	R.NAPHPDDDDSCS#INSDPEAK.C	1	19.368	5.3805	23.6412	5.9743	6.7303	9.7912
APBB2	R.NSPATPPNT#LNLR.S	1	24.5617	4.38	10.2385	1.7075	6.0755	16.7043
APC	K.KPTS#PVKPIPQNTEYR.T	1	8.1853	7.5468	8.836	6.6849	14.133	6.1686
APC	K.T#PPPPPQTAQTK.R	1	7.9885	8.0136	8.8966	6.5875	12.6746	10.4306
APC	R.RTGS#SSSILSASSESSEK.A	1	8.2231	8.5495	12.3721	8.1855	9.7128	14.3419
APC	K.SPSEGQTATTS#PR.G	1	2.7552	4.2259	4.7699	48.2912	2.8476	7.9518
APC	K.S#PSEGQTATTSPR.G	1	5.0268	5.5748	10.5879	7.2482	12.3444	9.2683
APC	K.EAPSPT#LR.R	1	6.7013	8.7486	7.9197	6.9852	14.2514	9.1213
APC	K.SELS#PVAR.Q	1	8.3054	8.1913	8.7938	6.262	12.4162	8.875
APC	R.QAS#SDSDSILSLK.S	1	8.3437	4.9661	2.8854	7.2394	20.2907	8.6733
APC	K.AVEFSS#GAKSPSK.S	1	6.9509	9.7946	7.385	3.9566	6.7903	9.5707
APC	K.AVEFSSGAKS#PSK.S	1	8.542	11.1681	7.0868	4.6526	8.9734	10.2285
APC	R.S#GRSPTGNTPPVIDSVSEK.A	1	8.0712	7.6171	8.0358	4.251	11.2269	9.0914
APC	K.ETEPPDS#QGEPSKPQASGYAPK.S	1	7.6483	11.0361	7.9026	7.1532	8.0517	10.7069
APC	R.KS#SADSTSARPSQIPTPVNNNTK.K	1	12.8605	10.6145	16.9408	6.3394	6.9444	9.8643
APC	K.LPPNLS#PTIEYNDGRPAK.R	1	8.1391	12.4053	7.8587	8.4461	10.1661	10.9394
APC	K.YSDEQLNSGRQSPS#QNER.W	1	7.8306	9.1685	8.6149	5.1377	13.964	8.0705
APC	K.RS#SNDSLNSVSSSDGYGK.R	1	9.1018	8.4876	12.3145	9.3641	10.6691	13.4977
APC	R.SPT#GNTPPVIDSVSEK.A	1	8.6973	9.4484	10.7875	6.2751	11.1753	12.6066
APC	K.EAPS#PTLR.R	1	7.5591	8.2024	8.3432	7.206	14.7328	10.6025
APC	K.DIQRPDS#EHGLS#PDS#ENFDWK.A	1	7.4982	10.5902	9.2432	5.2011	13.2438	8.407
APC	K.DIQRPDS#EHGLS#PDS#ENFDWK.A	1	5.0172	13.9379	8.525	6.2416	12.9116	6.4168
APC	R.NDS#LSS#LDFDDDDVDLSR.E	1	6.4155	4.649	4.8555	2.4282	19.8346	6.4332
APEH	K.ALDVSAS#DDEIAR.L	1	4.969	24.2413	4.2782	18.0754	7.6011	11.059
API5	R.ASEDTTSGS#PPK.K	1	5.7375	5.6823	11.6083	22.0544	10.8925	9.9349
APIP	K.DISGPS#PSK.K	1	11.2238	3.4284	4.8421	4.0383	10.6255	3.3583
APLP2	K.M*QNHGYENPTY#K.Y	1	10.3546	4.0992	7.022	5.2312	5.2077	7.5135
APLP2	K.IIGS#VSKEEEEEDEEEEEEEDEEEDYDVYK.S	1	16.4107	2.7771	9.5332	9.7549	7.0474	8.5923
APMAP	R.RPLRPQVVT#DDDGQAPEAK.D	1	8.8528	13.2471	7.8962	4.4174	6.3107	15.3725
APMAP	-.M*S#EADGLR.Q	1	7.9278	6.3743	14.2952	9.5414	8.2029	13.6899
APOL2	R.IS#AEGGEQVER.V	1	4.4508	11.1734	8.9726	6.5142	21.9669	4.6745
APP	K.VES#LEQEAANER.Q	1	30.0638	4.5872	10.6821	6.865	9.5138	6.0585
APPL1	R.VNQSALEAVTPSPS#FQQR.H	1	26.2351	18.6064	2.8065	8.9152	10.3665	13.9697
APPL1	R.LIAASSRPNQASSEGQFVVLSSS#QSEESDLGEGGK.K	1	10.6944	10.469	10.5149	9.4748	14.6064	9.3626
APPL1	R.VNQSALEAVTPS#PSFQQR.H	1	18.5733	13.9626	7.3127	6.8922	11.4636	13.2587
APTX	R.S#GNSDSIER.D	1	5.3098	8.9889	14.9218	11.0839	10.9566	9.4135
ARAF	R.GGSDGTPRGS#PS#PASVSSGR.K	1	26.4583	11.2973	4.7856	4.6506	6.5239	15.0028
ARAF	R.GGSDGTPRGS#PS#PASVSSGR.K	1	18.6612	8.2341	7.5669	11.5726	6.895	15.3144
ARAF	R.QHEAPSNRPLNELLTPQGPS#PR.T	1	20.7947	8.5912	7.2667	6.5086	11.8281	12.4406
ARAF	R.QQFYHS#VQDLSGGSR.Q	1	8.3465	11.477	12.3588	8.4132	7.1724	12.7484
ARAP1	R.LFPEFDDS#DYDEVPEEGPGAPAR.V	1	20.5825	3.4014	6.2059	3.9716	10.7227	10.8713
ARAP1	K.EEESLLPSLSSPPQPQSEEPLSTLPQGPPQPPS#PPPCPPEIPPKPVR.L	1	22.9881	3.4251	4.2859	2.472	11.5885	9.0188
ARAP1	R.FWAANVPPSEALQPS#SSPSTR.R	1	8.1559	8.8141	11.3814	4.6247	7.8857	8.1813
ARAP3	K.S#LDQPFLSK.S	1	17.0147	1.9634	2.3463	11.1692	17.618	0.47451
ARCN1	K.VTQVDGNS#PVR.F	1	11.5372	10.5511	9.8575	8.3107	11.3661	5.425
ARCN1	K.SEGETIM*SSS#MGK.R	1	9.731	15.3628	9.596	11.749	8.713	11.0464
ARFGAP1	R.YVGFGNT#PPPQK.K	1	9.9585	9.4216	5.4187	16.8043	11.7209	6.4083
ARFGAP1	R.RSS#DSWEVWGSASTNR.N	1	13.3977	13.6991	9.6243	8.7601	6.3752	17.5145
ARFGAP1	K.S#PSSDS#WTCADTSTER.R	1	12.3784	9.7151	17.227	7.403	9.4582	11.9193
ARFGAP1	K.S#PSSDSWTCADTSTER.R	1	11.7417	12.1006	7.9762	7.4008	7.8296	9.2726
ARFGAP1	R.VS#GQPQSVTASSDK.A	1	9.2484	4.312	6.6719	5.0911	20.852	7.9356
ARFGAP1	R.EWSLESS#PAQNWT#PPQPR.T	1	11.056	9.7918	9.1959	9.8459	8.5558	11.9459
ARFGAP1	R.VSGQPQS#VTASSDK.A	1	7.8635	5.5824	5.8332	5.7079	20.6548	7.4868
ARFGAP2	K.AIS#SDM*FFGR.E	1	4.0084	42.1793	1.6832	14.8249	7.0507	6.1319
ARFGAP2	K.DNPFSLGES#FGSR.W	1	6.6255	34.5386	2.8556	11.7086	5.3512	7.2132
ARFGAP2	K.VSSQS#FSEIER.Q	1	7.8178	26.1832	8.7131	10.5325	7.1539	10.0387
ARFGAP2	K.DSDFFTEHTQPPAWDAPATEPSGTQQPAPSTESSGLAQPEHGPNTDLLGTS#PK.A	1	7.0993	17.97	2.9905	13.173	7.4946	16.5971
ARFGAP2	K.S#SRSQLDLFDDVGTFASGPPK.Y	1	7.3949	11.7859	7.624	9.3939	6.9211	16.7673
ARFGAP3	K.Y#NDDSDDSYFTSSSSYFDEPVELR.S	1	9.3908	9.839	16.7646	7.677	9.1716	13.1699
ARFGEF1	R.LSVSS#NDTQESGNSSGPSPGAK.F	1	6.9647	13.0538	6.0505	17.0995	8.4876	13.9382
ARFGEF1	K.TTIPHALLTWRPNSGETAPPPPS#PVSEKPLDTISQK.S	1	9.5156	14.0117	3.1616	4.9006	8.2082	15.2785
ARFGEF1	K.SLQDDTEPENGS#DIS#SAENEQTEADQATAAETLSK.N	1	10.1797	11.8947	5.0915	8.8134	14.7588	9.9974
ARFGEF2	K.HLDVDLDRQS#LSSIDK.N	1	8.2079	32.8388	2.0358	14.5989	4.1374	13.1132
ARFGEF2	R.GQS#QLS#NPTDDSWK.G	1	19.1459	7.8918	3.9933	14.8498	8.4121	11.0003
ARFGEF2	R.GSSLSGT#DDGAQEVVK.D	1	9.5467	17.128	4.3936	12.6008	6.6661	13.3064
ARFGEF2	K.HLDVDLDRQSLSS#IDKNPS#ER.G	1	11.9909	29.6362	2.7388	12.7267	4.3402	13.2589
ARFGEF2	R.RCS#VT#SMESTVSSGTQTTVQDDPEQFEVIK.Q	1	11.3717	17.1406	8.7449	10.5343	6.4563	12.1721
ARFGEF3	K.AGGGDLLLPPS#PK.V	1	4.2311	34.3818	1.5975	10.105	2.0595	23.2776
ARFGEF3	K.ATGSAGLLGDPECEGSPPEHS#PEQGR.S	1	8.3416	22.0852	4.9133	11.0946	5.94	15.8526
ARFGEF3	K.ATGSAGLLGDPECEGS#PPEHSPEQGR.S	1	10.0137	14.7336	7.0257	7.4232	7.1673	18.3476
ARFGEF3	R.SGSTGSS#LSVSVR.D	1	3.8195	49.0066	3.4008	7.5723	2.3764	15.177
ARFGEF3	R.GQDS#PLLQRPQHLMDQGQMR.H	1	7.7241	23.578	9.7542	8.9762	5.8776	6.3019
ARFGEF3	K.DGAEWSRDS#MEINEADFR.W	1	5.5987	35.9456	4.9694	8.3287	4.9425	12.3637
ARFGEF3	R.SDVSDIGSDNCS#LADEEQTPR.D	1	6.1207	19.665	5.2311	13.9112	2.4635	20.6071
ARFGEF3	R.SDVSDIGS#DNCSLADEEQTPR.D	1	7.0495	13.6601	2.0195	11.7904	6.3885	24.7781
ARFIP1	R.KWS#LNTYK.C	1	17.4735	12.4935	1.6969	25.5027	9.4668	8.6262
ARFIP1	K.EGVIEAGAFQGS#PAPPLPSVMS#PSR.V	1	12.4791	11.5542	3.1128	17.9413	8.5236	4.6972
ARGLU1	R.ASS#PPDRIDIFGR.T	1	7.9457	11.4332	14.4547	6.5311	5.7817	7.9143
ARHGAP1	K.SDDSKSS#S#PELVTHLK.W	1	8.5225	9.3368	4.5202	5.3739	10.4418	7.5311
ARHGAP1	K.LAS#IDEK.N	1	3.7217	10.3458	7.2487	11.0226	10.2691	8.0279
ARHGAP1	K.S#SSPELVTHLK.W	1	5.5829	9.6073	6.6652	6.4838	7.7663	17.9144
ARHGAP10	K.EDTPTSSLDSLSS#PSPVTTAVPGPPGPDK.N	1	14.4531	6.2473	10.4148	31.2447	4.7348	4.4398
ARHGAP10	R.TPPDTTFPEPTCLSAS#PPNAPPR.Q	1	8.3371	8.3244	9.8561	23.8787	7.008	7.8964
ARHGAP10	R.SSM*VQWLNPQS#PTTTSSNSAVTPLSPGSSPFPFSPPATVADKPPESIR.S	1	11.9738	11.2621	8.3921	29.1973	5.9085	5.488
ARHGAP11A	K.QQS#LETCEK.T	1	6.5737	9.7209	5.2906	17.8073	15.5588	2.9192
ARHGAP11A	R.QSSVT#NVGK.V	1	6.1411	6.7391	4.7779	24.029	23.2301	3.7633
ARHGAP11A	K.AGCFS#PK.I	1	6.8429	7.0387	23.4322	12.2954	11.8144	3.6211
ARHGAP11A	K.TGLLFS#PDVDEK.L	1	5.9907	20.439	8.9932	14.6171	9.8019	4.2353
ARHGAP11A	K.LASLGDTAS#PLVK.S	1	5.3123	17.1561	12.7236	13.6715	10.9014	3.5312
ARHGAP11A	R.IAQLSES#PVILTPNAK.R	1	6.1369	14.3478	15.1168	12.6886	10.7294	3.8571
ARHGAP11A	R.INS#LLEYSR.Q	1	7.267	15.2697	7.5966	13.2662	14.3922	4.7407
ARHGAP11A	R.DFS#PLQTQTFNR.E	1	6.1959	15.97	13.9194	12.1594	9.1143	4.1707
ARHGAP12	K.TSFSQEQSCDS#AGEGSER.I	1	12.4705	5.6893	6.4081	14.5421	5.6795	13.1095
ARHGAP12	K.VLSSTINNQAVETDEGIEEEIPDS#PGIEK.H	1	14.6502	4.165	5.9209	11.2803	4.9168	12.8273
ARHGAP12	R.ATTPPNQGRPDS#PVYANLQELK.I	1	17.3301	4.2532	6.7391	12.5198	6.3484	13.2811
ARHGAP12	R.AT#T#PPNQGRPDSPVYANLQELK.I	1	12.0548	4.4648	7.5694	9.7376	6.2115	14.0234
ARHGAP12	K.ESPTASKPCFPENESSPSS#PK.H	1	24.8772	3.7314	4.5168	7.4991	4.6975	4.7212
ARHGAP12	R.S#FGHFPGPEFLDVEK.T	1	12.3061	4.6123	2.1962	15.1933	8.3117	8.927
ARHGAP12	R.IHQDS#ES#GDELSSSSTEQIR.A	1	11.58	6.8362	12.2833	10.0887	7.2069	8.5469
ARHGAP12	K.ISQSALPPLPGS#PAIQINGEWETHK.D	1	11.9937	4.4064	2.8209	15.719	5.7421	10.6108
ARHGAP17	R.AESSSGGGTVPSSAGILEQGPS#PGDGS#PPKPK.D	1	16.5815	10.2046	4.2954	6.6839	16.6526	3.8452
ARHGAP17	R.SPS#PPTQHTGQPPGQPSAPSQLSAPR.R	1	11.0928	8.8176	11.0641	7.9646	9.196	9.3667
ARHGAP17	R.AESSSGGGTVPSSAGILEQGPS#PGDGS#PPKPK.D	1	14.2212	9.4586	8.4973	6.3536	13.3691	8.8311
ARHGAP17	R.SPSPPT#QHTGQPPGQPSAPSQLSAPR.R	1	13.3027	10.4769	7.9439	6.7306	8.8776	9.9524
ARHGAP21	R.SKS#YDEGLDDYREDAK.L	1	11.8914	5.5625	8.7879	11.2691	6.6893	4.2328
ARHGAP21	R.GIS#QDRS#PLVK.V	1	2.6482	8.3453	1.2502	18.4895	15.5333	1.5396
ARHGAP21	R.KDSSS#EVFSDAAK.E	1	17.8007	4.2074	21.3861	11.2104	3.4588	4.9907
ARHGAP21	K.AQPSSS#EDELDNVFFK.K	1	12.692	4.5044	13.7568	12.3804	8.7638	5.089
ARHGAP21	R.S#VSQERLEDSVLM*K.Y	1	10.6068	4.8879	8.5999	15.6833	8.8062	2.6132
ARHGAP21	R.TGVSPGDVS#DSATSDSTK.S	1	10.6233	6.6326	10.8212	11.0239	11.9235	6.7138
ARHGAP21	K.DDTS#PPKDK.G	1	3.7525	1.4716	11.7287	43.6963	10.4972	4.0228
ARHGAP21	K.S#TGSLLTPTR.G	1	9.5751	4.6012	5.683	14.5634	7.3933	5.4794
ARHGAP21	R.FKS#DSGSLGDAK.N	1	19.6899	5.0956	7.69	8.5532	4.8583	5.0299
ARHGAP21	R.EKPPS#GRQTPQPLR.H	1	5.9842	5.7879	8.0089	19.0737	5.936	3.5816
ARHGAP21	R.LRTS#TSDLSR.G	1	8.198	3.541	10.7486	16.323	7.4647	6.9656
ARHGAP21	R.RNS#EGSELSCTEGSLTSSLDSR.R	1	12.4665	11.4397	8.6765	10.6711	8.401	9.4072
ARHGAP21	K.AQPS#S#SEDELDNVFFK.K	1	12.362	4.1893	14.3543	12.8955	6.9385	3.9466
ARHGAP21	R.TRSWDY#IEGQDETLENVNSGTPIPDSNGEK.K	1	8.5576	5.1232	10.8102	14.0917	7.0352	4.0541
ARHGAP21	R.MEIQVPPS#PTDVAK.S	1	12.5313	4.9306	10.8348	13.2896	7.6106	3.149
ARHGAP21	R.T#TSPPLSIPTTHLIHQPAGSR.S	1	12.3298	8.3347	10.4493	8.4709	9.856	10.8125
ARHGAP21	K.QQTST#PVLTQPGR.A	1	9.4423	6.3774	9.6365	14.2252	9.975	6.0637
ARHGAP21	K.S#PTLSCR.F	1	8.9875	2.8598	14.0476	17.8135	10.442	3.0016
ARHGAP21	R.S#TSHDRVPQSVQIR.Q	1	10.9091	5.9499	8.3652	9.7461	11.9473	11.7304
ARHGAP21	R.RNSEGSELS#CTEGSLTSSLDSR.R	1	16.3537	5.6544	13.0479	11.0299	6.1474	4.2854
ARHGAP22	R.TSS#LDGAAVAVLSR.T	1	17.4932	1.6069	5.7465	4.0634	30.438	2.2784
ARHGAP23	R.HYS#QDCSSIK.A	1	14.2859	2.9147	16.8221	4.4981	15.1013	2.9007
ARHGAP23	R.RPLS#PETR.R	1	20.208	0.79585	15.6826	5.4902	23.0958	0.86117
ARHGAP23	R.RSS#YLLAITTER.S	1	23.6937	1.4374	20.8158	2.7838	14.5613	1.5031
ARHGAP23	R.S#AEALGPGALVS#PR.F	1	20.9929	3.1741	15.019	4.7519	16.6996	2.2792
ARHGAP23	R.ARS#DDYLSR.A	1	15.2586	3.5683	14.0825	5.4725	13.0178	4.1611
ARHGAP23	R.SFFT#DGS#LDSWGTSEDADAPSK.R	1	15.5909	5.287	14.6669	7.4577	11.8093	7.1162
ARHGAP24	K.LDVSRS#PPLMVK.K	1	14.3425	11.0278	2.8326	2.5543	25.41	3.5066
ARHGAP27	K.SSQDGDTPAQAS#PPEEK.V	1	10.8429	4.8429	5.5882	33.7226	1.1834	8.2908
ARHGAP27	K.VPAELDEVGS#WEEVSPATAAVR.T	1	6.2526	4.5136	5.3594	39.021	4.518	8.5737
ARHGAP29	R.ATS#FEESER.K	1	16.0622	5.1501	2.1278	14.1415	14.8639	1.6795
ARHGAP29	K.SLFFSS#K.E	1	15.8889	13.8716	1.7318	13.9611	11.5548	1.2828
ARHGAP29	K.IEEDRCS#NSADITGPSFIR.S	1	16.0849	8.0719	3.4886	7.9176	14.6003	2.7475
ARHGAP29	K.SFENVS#VES#VDSSSEK.G	1	16.0958	11.1322	1.3918	15.6191	12.0692	1.5553
ARHGAP29	R.SLDSESIS#PGDFHR.K	1	17.0461	4.9548	5.3347	13.5887	9.5021	3.1945
ARHGAP29	R.LLLAS#PPNER.N	1	17.0665	6.2379	5.7489	9.8799	11.4341	4.5865
ARHGAP29	R.GNEEKPAS#PSAAVPPGTDHDPHGLVVK.S	1	15.6842	8.5036	5.5306	9.3524	9.4353	5.4577
ARHGAP29	K.S#FENVSVESVDSSSEK.G	1	16.2576	9.5269	1.8635	12.1739	13.7553	2.002
ARHGAP29	R.S#SDSYPLAPVR.A	1	11.664	12.809	7.9734	14.8621	8.7396	6.2112
ARHGAP29	R.RSSDS#YPLAPVR.A	1	13.5814	10.5057	4.6592	23.2928	5.5564	5.3969
ARHGAP29	K.SFENVS#VES#VDSSSEK.G	1	14.2503	3.6498	6.7161	9.2276	10.6108	3.5864
ARHGAP29	R.TPSSGTMSSADDLDEREPPS#PSETGPNSLGTFK.K	1	21.0981	6.3602	5.5066	14.085	12.3452	4.2567
ARHGAP29	R.RSS#DSYPLAPVR.A	1	15.4117	10.7448	4.3138	25.0597	5.6408	1.603
ARHGAP31	R.RNS#APVSVSAVR.T	1	14.0635	1.7469	12.1204	3.9292	40.6286	2.3848
ARHGAP31	R.QSHS#LDSKPTVK.S	1	8.776	0.91845	3.2418	1.0807	61.1153	1.4749
ARHGAP31	K.DDS#PSSLESSK.E	1	8.707	5.2629	8.1085	4.8114	30.2406	6.0416
ARHGAP31	R.EAGEMES#STLQESPR.A	1	12.6474	3.9768	7.0678	2.7535	37.4803	4.8831
ARHGAP31	K.S#MDSLCSVPVEGK.E	1	9.5309	1.4669	5.2655	1.3321	58.6268	2.4178
ARHGAP32	K.VVYAFS#PK.I	1	7.9755	15.7232	15.8553	8.3268	1.7491	7.2468
ARHGAP32	R.DATNRS#PTQIVK.M	1	8.221	17.1995	18.5237	7.128	1.446	7.3363
ARHGAP32	K.S#LLVSSPSTK.L	1	6.881	18.6601	10.583	10.7103	4.9775	4.3028
ARHGAP32	K.S#PVGSWR.S	1	8.4749	9.4726	10.6313	4.5029	5.3876	5.9282
ARHGAP32	R.FYSGDQPPSYLGAS#VDK.L	1	4.1869	31.7363	8.5437	9.5637	1.7035	8.9945
ARHGAP32	R.NES#EPSEMK.A	1	7.5884	38.8056	4.5224	8.3611	2.2369	4.1741
ARHGAP32	K.NSMPTVSFLDQDQS#PPR.F	1	9.5596	16.5067	11.9387	8.288	3.674	6.6825
ARHGAP32	K.AIS#PEGEDR.F	1	8.3563	10.8082	12.73	7.5255	3.2262	7.0607
ARHGAP32	K.LHHPLEFADKS#PTPPNLPSDK.I	1	9.2847	11.2569	14.9018	6.2236	4.9629	6.859
ARHGAP32	K.DAETGSSQCQTPGSTASSEPVS#PLQEK.L	1	10.7219	15.5595	16.0548	7.6634	3.7031	7.7547
ARHGAP32	R.TQAQVNS#PIVTENK.Y	1	6.698	24.4367	6.4974	8.4049	1.8448	6.7893
ARHGAP32	K.SPS#MSISEPISVTLPPR.V	1	10.5628	11.3892	15.5863	9.3538	10.8649	10.806
ARHGAP35	R.T#SFSVGS#DDELGPIR.K	1	9.78	12.3996	2.8054	19.9284	17.574	9.7025
ARHGAP35	K.NS#LSDPNIDR.I	1	18.4652	9.5094	9.1878	13.5597	5.9466	7.3102
ARHGAP35	R.AGS#PLCNSNLQDSEEDIEPSYSLFR.E	1	8.7462	12.8564	5.7243	15.8953	16.1353	11.4559
ARHGAP35	K.NIIEATHMYDNAAEACSTTEEVFNS#PR.A	1	10.3475	14.3662	10.6838	13.0162	12.4348	6.9465
ARHGAP35	K.SVSSSPWLPQDGFDPSDY#AEPMDAVVKPR.N	1	10.8989	6.8536	5.9556	5.1775	13.8031	5.8283
ARHGAP35	K.S#VSSSPWLPQDGFDPSDYAEPMDAVVKPR.N	1	16.8353	20.7279	1.5892	12.251	7.8379	7.1515
ARHGAP39	K.EDSGSSS#PPGVFLEK.D	1	9.522	5.0037	9.9481	5.1119	9.0157	9.7812
ARHGAP39	R.RPS#PFLK.R	1	13.8504	6.7308	4.8065	3.3538	7.1313	10.9446
ARHGAP39	R.KPS#SETDIENWASK.H	1	7.9595	7.9909	9.183	6.8495	11.3941	9.8975
ARHGAP39	R.KPSGDS#QPSSPR.Y	1	4.1141	2.4219	12.6144	16.1975	20.6856	6.9753
ARHGAP39	K.QGPPS#PCQQLVLTK.Q	1	10.5151	5.3017	4.2192	4.734	8.4803	11.7152
ARHGAP39	R.AFS#EDEALAQQENR.H	1	9.2792	6.4741	8.7381	5.3878	9.0142	10.6426
ARHGAP39	K.RAELPGSSS#PLLAQPR.K	1	9.9588	10.3321	11.2448	7.1083	9.709	12.8357
ARHGAP39	R.QLVYVEQAGSS#PK.L	1	12.4001	10.9614	9.8189	7.4746	9.969	8.7187
ARHGAP39	R.FLSLEYS#PAGK.E	1	7.8523	9.3136	6.2454	7.852	10.4482	6.4981
ARHGAP42	K.TDAESDCQSVASVTSPGDVS#PPIDLVK.K	1	11.4836	6.8281	9.9458	6.348	9.6427	8.1535
ARHGAP5	K.GGIDNPAITS#DQELDDKK.M	1	22.7437	10.4214	4.1381	16.0339	3.9452	4.3183
ARHGAP5	R.RTHS#DAS#DDEAFTTSK.T	1	12.5951	9.0063	9.4533	13.6043	6.7947	7.2633
ARHGAP5	R.GSEEDPLLS#PVETWK.G	1	25.6707	4.4638	3.1536	14.9881	4.3369	3.6875
ARHGAP5	R.T#HS#DASDDEAFTTSK.T	1	12.666	9.7323	6.3044	18.2519	6.5841	9.5694
ARHGAP5	R.LYHDS#TNIDK.V	1	37.603	6.6696	4.4611	6.6473	3.8852	4.1105
ARHGAP5	R.DCFPYNNYPDS#DDDTEAPPPYSPIGDDVQLLPTPSDR.S	1	19.7868	12.9931	6.0501	14.7332	4.931	7.5594
ARHGAP5	R.RTHS#DASDDEAFTTSK.T	1	24.7562	9.6208	4.4981	11.0461	6.4871	4.714
ARHGAP5	K.HNLDVVS#PIPANK.D	1	17.8935	9.5568	8.4971	11.3188	3.4179	4.3787
ARHGAP5	R.HRGS#EEDPLLS#PVETWK.G	1	30.2746	8.2841	9.2651	9.634	2.9948	3.3128
ARHGDIA	K.SIQEIQELDKDDES#LRK.Y	1	7.7562	25.7661	4.2036	10.2071	8.9282	17.5002
ARHGDIA	K.S#IQEIQELDKDDESLRK.Y	1	8.4761	17.038	6.7345	6.8383	8.5296	17.7118
ARHGEF1	R.RAT#PEPGDEGEPGR.S	1	6.1827	14.5797	6.6363	12.8704	16.3238	7.055
ARHGEF1	R.DGDGVPGGGPLS#PAR.T	1	19.9735	4.4199	7.4062	3.9484	6.6402	7.7656
ARHGEF10	K.S#LIAQDHR.S	1	9.1871	1.0676	1.7942	4.5759	27.8494	2.6064
ARHGEF10	K.YDTNNNEEEEGEQFDFDS#GDEIPEADR.Q	1	11.7277	3.5361	5.7885	5.0538	17.6072	6.1288
ARHGEF10	K.SRDS#LAPGPEPQDEDQK.D	1	9.483	1.7009	10.6677	5.3295	18.5782	6.557
ARHGEF10	K.DALPS#GGAGSSLSQGDPDAAIWLGDSLGSM*TQK.S	1	10.4821	8.4117	9.773	6.4927	10.0785	10.0652
ARHGEF10L	R.FTFPALEEDVIYDDVPCES#PDAHQPGAER.N	1	5.163	4.3189	3.8998	11.4627	3.6995	4.7759
ARHGEF11	R.WTDGSLS#PPAK.E	1	9.7599	10.0015	16.419	11.0473	7.6937	8.3897
ARHGEF11	R.TRNS#GIWESPELDR.N	1	9.6461	12.7111	14.7499	10.9093	7.7046	11.5469
ARHGEF11	R.QPS#DASETTGLVQR.C	1	8.1669	19.1326	10.4512	9.8212	9.2424	6.5464
ARHGEF11	R.SRS#DVDM*DAAAEATR.L	1	10.6884	18.8504	12.6938	8.9598	9.2854	11.6834
ARHGEF11	R.S#LENPT#PPFT#PK.M	1	8.2776	6.8466	18.5605	4.7673	10.1465	7.1401
ARHGEF11	R.ITSVIPS#PPPPPPLPPPQR.I	1	9.233	9.2456	15.2808	13.2391	6.4395	11.0572
ARHGEF11	R.NSVLSDPGLDS#PRT#SPVIM*AR.V	1	9.0834	16.2857	15.5819	10.0883	5.5715	10.2994
ARHGEF11	R.NSVLSDPGLDSPRT#S#PVIMAR.V	1	7.5802	15.6182	13.1966	8.2208	5.5714	11.4267
ARHGEF11	K.HQVLLEDPEQEGS#AEEEELGVLPCPSTSLDGENR.G	1	11.956	15.8664	14.7373	8.0446	4.5118	10.6869
ARHGEF12	R.TDCSSGDASRPSSDNADS#PK.S	1	15.5433	13.2532	4.8631	17.2411	10.4519	6.0405
ARHGEF12	R.TAS#QGPQTDSVIQNSENIK.A	1	6.9297	11.3453	3.6672	24.8521	12.7037	10.6626
ARHGEF12	K.SETIQDTDTQSLVGS#PSTR.I	1	17.249	8.5067	9.0946	13.1881	8.195	7.3972
ARHGEF12	R.TGTGDIATCYS#PR.T	1	10.9231	8.1762	5.1462	8.7946	7.1362	15.7799
ARHGEF12	R.IAS#HDFDPTDSSSK.K	1	5.8813	20.8234	3.2376	32.71	9.8644	6.3498
ARHGEF12	R.EAHS#DENPS#EGDGAVNK.E	1	13.9857	13.5018	5.7495	16.984	11.0381	6.5559
ARHGEF12	R.VTEHGT#PKPFR.K	1	15.3415	17.175	5.4427	17.6912	7.7379	5.9953
ARHGEF12	R.ITS#PVLMGEENNVVHNQK.V	1	10.6389	12.759	8.3369	11.1661	8.6278	8.1533
ARHGEF12	K.QVGETSAPGDTLDGT#PR.T	1	13.7342	12.175	8.0649	18.2119	8.0864	6.5504
ARHGEF16	K.GLGKPGGQGDAIQLS#PK.L	1	2.0945	16.2067	1.5028	9.7848	2.4607	14.6685
ARHGEF16	R.HQS#FGAAVLSR.E	1	4.702	14.1356	3.5717	11.1256	3.9378	14.3697
ARHGEF16	R.GLNTSQES#DDDILDESSS#PEGTQK.V	1	2.9323	18.8354	4.6794	10.9966	1.7986	16.4577
ARHGEF16	K.LQALAEEPSQPHT#RSPAK.N	1	2.1731	20.635	1.637	15.4721	1.1035	9.2892
ARHGEF16	K.GS#FKDDPQLYQEIQER.G	1	2.1586	34.8778	1.6213	12.2488	0.86587	16.0678
ARHGEF16	R.SSS#VPHPFQVTLLR.N	1	1.8325	18.0075	4.1696	9.452	25.4707	11.4778
ARHGEF16	R.GLNTSQESDDDILDESSS#PEGTQK.V	1	6.5471	13.1673	11.3622	7.2673	6.0779	15.2323
ARHGEF16	R.SSSVPHPFQVT#LLR.N	1	1.7609	22.7211	4.1143	15.9909	1.2181	19.4711
ARHGEF16	K.LLPAPS#FSLDDM*DVDK.D	1	3.7159	43.7917	5.1034	15.5883	3.7792	7.753
ARHGEF17	R.DSPSAGGPVGQLEPIPIPAPAS#PGTRPTLK.D	1	12.2006	8.0039	9.3508	7.5159	24.0337	7.0288
ARHGEF17	R.AATSEEPTGFSVDSNLLGSLS#PK.T	1	11.5434	8.2243	9.0213	8.9868	21.41	7.7329
ARHGEF17	R.SPS#FGAGEGLLR.S	1	11.4839	8.4993	4.8947	8.8749	35.5676	5.0597
ARHGEF17	R.GSNPLDGRDS#PSAGGPVGQLEPIPIPAPASPGT#RPTLK.D	1	8.2144	13.1615	6.9076	12.63	29.5565	7.2223
ARHGEF17	R.S#TISSSFGNEETPSSK.E	1	6.843	10.3922	7.9527	10.4383	24.1835	9.0725
ARHGEF17	R.RPS#ADSESPGTPSPDGAAWEPPAR.E	1	11.701	13.5598	12.7158	8.5228	10.6846	10.6091
ARHGEF17	R.RPSADSES#PGTPSPDGAAWEPPAR.E	1	14.8711	19.6018	13.3216	8.2451	9.7559	8.4607
ARHGEF18	R.GPPNS#PDLK.L	1	18.5943	5.9465	5.6699	5.7537	16.6495	3.5752
ARHGEF18	R.S#LS#PILPGR.H	1	22.31	9.3671	3.1018	7.4806	18.2178	5.9672
ARHGEF18	R.RAETFAGYDCTNS#PTK.N	1	18.0049	7.2036	3.464	6.0703	22.9568	2.2412
ARHGEF18	R.HSPAPPPDPGFPAPS#PPPADSPSEGFSLK.A	1	14.9679	8.0633	5.5017	6.9823	12.3214	10.2715
ARHGEF18	K.AGGTALLPGPPAPSPLPATPLS#AK.E	1	29.0155	4.9734	3.7479	5.4812	13.9395	4.035
ARHGEF2	R.QELGS#PEER.L	1	11.8606	5.8042	5.982	3.9687	12.0705	3.1565
ARHGEF2	R.EPALPLEPDSGGNTS#PGVTANGEAR.T	1	10.8725	7.5904	10.8364	5.5953	8.9135	3.8373
ARHGEF2	R.SS#LSLAK.S	1	11.3612	10.3061	4.0168	5.3631	27.062	3.8462
ARHGEF2	R.SES#LESPR.G	1	2.1652	4.4088	9.9258	3.8551	10.9874	1.2389
ARHGEF2	R.ERPSS#AIYPSDSFR.Q	1	7.5514	11.0844	3.9931	5.3711	22.8049	3.9811
ARHGEF2	R.LS#PPHS#PR.D	1	7.6823	6.0308	21.441	15.789	11.462	4.8335
ARHGEF2	R.S#ESLESPRGER.L	1	5.8689	4.9445	9.137	2.0145	10.6053	1.6086
ARHGEF2	R.S#LPAGDALYLSFNPPQPSR.G	1	9.1686	19.0209	9.2576	12.076	8.1638	4.196
ARHGEF2	R.SESLES#PRGER.L	1	7.3031	6.4949	7.4539	6.065	10.3232	4.8761
ARHGEF2	K.SVS#TTNIAGHFNDESPLGLR.R	1	14.7928	3.8059	6.6253	3.9128	14.2677	3.2434
ARHGEF2	R.LQDSSDPDTGS#EEEGSSRLSPPHS#PR.D	1	9.4936	7.7807	9.6669	9.911	11.0032	8.9277
ARHGEF2	R.ILS#QSTDSLNMR.N	1	9.2221	9.7774	8.7752	6.1756	16.4875	3.8412
ARHGEF26	K.ALDIDS#DEESEPK.E	1	11.8894	35.4255	4.1864	2.9451	2.4696	14.218
ARHGEF26	R.LPS#QENELLENPSVVLSTNSPAALK.V	1	9.9615	47.8558	2.308	1.7275	1.5187	10.7048
ARHGEF26	R.AVVSGFDFDSPTSS#K.K	1	18.6811	50.3716	2.6023	2.0785	3.3923	3.9645
ARHGEF26	R.STWSQLS#AVK.R	1	18.2239	38.9417	1.0612	2.4915	6.7548	8.959
ARHGEF26	R.TVHRS#PLLLGAQR.R	1	9.9503	18.7082	11.5815	5.4146	5.6798	10.5952
ARHGEF28	R.AES#LPLSSNLQSK.E	1	12.3252	2.1673	3.4015	9.5469	24.4889	6.7136
ARHGEF28	R.TFS#FLMNR.M	1	42.82	0.92029	2.0071	1.9839	13.4579	1.4389
ARHGEF28	R.TGIPS#GDELDS#FETNTEPDFNISR.A	1	26.4127	4.3002	8.9635	4.2901	5.9483	4.0123
ARHGEF3	R.VTS#LANLIPPVK.A	1	31.7284	2.6231	1.805	13.6911	8.5933	1.7644
ARHGEF35	R.AEELS#PAALSPLLEPIR.C	1	12.5954	9.3474	7.1491	9.8028	6.7616	16.5987
ARHGEF4	K.ERPES#PLSTGETPCESPTR.G	1	12.92	10.7841	14.5518	6.6552	6.5067	10.1645
ARHGEF4	R.AHS#IAGFSPECPEDPVGQNVVK.S	1	24.849	14.2178	15.8434	0.35635	0	4.2193
ARHGEF40	R.GSPTDAEGS#PGLSR.V	1	11.7124	2.6876	5.999	17.9344	15.3551	3.1885
ARHGEF40	R.ALALDLGS#PAALR.E	1	7.8574	2.8488	7.753	14.0315	20.6676	1.8261
ARHGEF40	K.QISLAPETLDSSGDVS#PGPR.N	1	12.5067	3.864	8.0123	10.2417	15.9472	3.5424
ARHGEF5	R.TTPQQGASGPGRS#PVGQAR.Q	1	6.5448	11.1941	9.6288	20.4694	2.5331	11.234
ARHGEF5	R.LESLSETPGPSS#PR.Q	1	6.6246	12.1493	9.9857	22.7799	1.6337	13.2042
ARHGEF5	R.DYSTVSAS#PTALSTLK.Q	1	5.8642	13.812	5.8008	28.1967	1.9085	8.3734
ARHGEF5	R.CSHQPISLLGSFLTEES#PDK.E	1	6.8585	15.6065	4.5628	25.3109	2.4027	6.3805
ARHGEF5	R.S#GRDYSTVSASPTALSTLK.Q	1	7.115	25.8133	7.1276	17.3739	1.9686	8.813
ARHGEF5	R.AEELS#PAALS#PSLEPIR.C	1	12.3708	7.8062	10.2263	16.8766	2.0701	12.0987
ARHGEF5	R.AEELS#PAALS#PSLEPIR.C	1	8.2426	8.755	10.2863	18.1061	2.6509	10.569
ARHGEF5	R.YYS#PCEEHPAETNQNEGSESGTIR.Q	1	8.224	9.9742	5.1056	21.5297	3.9275	17.7665
ARHGEF5	R.RDSGRPPGDSS#GQAVAPSEGANK.H	1	9.105	14.3217	4.4877	9.8779	6.3379	3.8382
ARHGEF5	R.RPS#ILPEGSSDSR.G	1	6.1317	11.3076	14.749	11.7834	3.4297	29.6761
ARHGEF5	K.SGELTALEFSAS#PGLR.R	1	8.1151	10.6998	5.0973	20.3458	2.6308	14.2336
ARHGEF6	R.MS#GFIYQGK.L	1	10.4283	19.8036	4.3129	10.2929	10.3881	7.6352
ARHGEF6	K.S#TAALEEDAQILK.V	1	6.2219	16.0869	5.434	20.4492	12.9378	14.4674
ARHGEF6	R.KDS#IPQVLLPEEEK.L	1	21.294	10.4391	13.2197	12.93	8.4586	8.6158
ARHGEF7	R.KPS#DEEFASR.K	1	12.139	18.0024	10.1594	8.1885	6.5731	9.3812
ARHGEF7	R.KES#APQVLLPEEEK.I	1	14.3901	19.3273	11.6644	7.2808	6.889	13.6044
ARHGEF7	K.S#NGQTVIEEK.S	1	7.813	23.3392	6.1906	11.8777	8.6724	13.8635
ARHGEF7	K.ASEKPVS#PK.S	1	3.6151	2.3816	5.7512	24.6596	22.7408	5.2574
ARID1A	R.SNS#VGIQDAFNDGSDSTFQK.R	1	4.2269	11.9763	7.5956	10.3161	12.2682	4.3851
ARID1A	R.GPS#PS#PVGS#PASVAQSR.S	1	8.9638	7.4834	15.8708	9.8171	8.0826	6.734
ARID1A	K.VS#SPAPM*EGGEEEEELLGPK.L	1	8.1347	12.0918	11.4164	11.3314	9.8853	7.1435
ARID1A	R.TPQPSS#PMDQMGK.M	1	13.0889	10.9692	9.5292	7.5541	9.2158	8.4921
ARID1A	R.NPQM*PQYSSPQPGSALS#PR.Q	1	10.6077	12.0911	13.8037	8.4298	8.3192	6.9708
ARID1A	R.FPPPQELS#QDSFGSQASSAPSMTSSK.G	1	11.7349	10.1531	12.6451	14.0283	7.8714	8.8924
ARID1A	R.GPSPS#PVGS#PASVAQSR.S	1	11.5427	9.5983	8.2239	11.0588	9.2822	10.0366
ARID1A	R.GPS#PS#PVGS#PASVAQSR.S	1	9.0641	7.8951	16.358	11.1118	7.8318	6.7869
ARID1A	K.S#PFLHSGMK.M	1	9.4188	12.2555	11.4748	11.4208	12.1827	6.3569
ARID1A	R.FGAMGGGGPSAAGGGTPQPTATPTLNQLLTS#PSSAR.G	1	10.8265	13.4719	11.5166	6.444	8.3028	8.4252
ARID1B	R.APS#PASFQR.S	1	2.9108	5.1028	27.319	23.0954	7.7777	2.2116
ARID1B	K.SSIALT#APDAAADPK.E	1	4.5856	12.5202	18.7146	16.0094	11.5371	7.4879
ARID1B	R.SHPAMS#PGTPGPTMGR.S	1	9.1769	15.0202	12.0967	13.4567	8.731	5.4512
ARID2	R.IPQNPSPHT#HQQQNAPVTVIQSK.A	1	7.671	9.1111	11.2769	11.2819	9.7014	11.2908
ARID2	K.VSHS#PALSSDVR.S	1	4.8532	12.0148	14.8289	11.2772	11.304	10.915
ARID3A	R.EGPGEEHFEDMAS#DEDMKPK.W	1	4.6146	18.8409	3.4937	14.4112	8.2129	16.3421
ARID3A	R.EGTPGS#PGR.G	1	3.9286	3.4468	7.6966	28.066	14.6617	13.2433
ARID4A	K.ILGQSS#PEK.K	1	10.8358	11.0018	4.8307	9.59	6.0865	17.1208
ARID4A	K.NLINEELS#LKDELEK.N	1	9.1462	11.8317	3.9691	7.9077	6.4454	25.5335
ARID4A	K.NGTGQSS#DSEDLPVLDNSSK.C	1	8.5785	14.4995	13.4671	14.1034	4.7032	16.1775
ARID4A	K.NFSS#ATEDEIDQCVK.E	1	10.3198	9.4649	5.5156	9.015	7.6209	16.2261
ARID4B	R.LSKPPFQTNPS#PEMVSK.L	1	8.2929	12.2861	5.4743	11.5957	7.8019	9.2082
ARID4B	K.DIEVLS#EDT#DYEEDEVTKK.R	1	10.0877	11.8197	10.1272	10.2351	6.7871	10.6978
ARID4B	K.LLNNS#DER.L	1	7.1003	9.202	8.4436	12.7953	8.3874	3.8621
ARID4B	K.EKEDNS#S#EEEEEIEPFPEER.E	1	9.2817	9.4867	16.1317	11.4113	6.7583	12.5066
ARID4B	K.GTNSS#DSEELSAGESITK.S	1	8.3253	7.9096	23.9923	12.1238	5.6926	8.8859
ARID4B	R.KAEFPSSGSNSVLNTPPTTPES#PSSVTVTEGSR.Q	1	10.9149	8.8994	16.6977	9.8722	5.8072	10.3985
ARID4B	K.EKEDNS#S#EEEEEIEPFPEER.E	1	9.054	17.0865	10.4722	8.0804	9.1555	11.1535
ARID4B	K.NLLESIPTHS#DQEK.E	1	9.3064	11.2748	9.8997	7.9997	7.7827	9.7215
ARID5B	R.RDS#FSGVK.D	1	4.1581	5.562	8.3364	10.0305	37.5086	5.3044
ARID5B	K.GPT#PPLPSAPLAPEK.D	1	4.3554	8.4218	12.3654	6.7304	31.7891	7.1403
ARID5B	R.AVS#PLDPSK.E	1	5.0026	9.9964	14.402	6.2972	26.2175	6.278
ARID5B	K.ENAPKPQDAAEVSS#EQEK.E	1	8.0604	9.1439	10.4522	6.1462	19.0115	9.7104
ARIH1	R.DISQDS#LQDIK.Q	1	14.5554	4.6107	9.0662	7.5123	17.819	9.3162
ARL2	K.FNGEDIDTIS#PTLGFNIK.T	1	21.178	4.2026	2.6365	5.1779	18.6589	9.0567
ARL6IP4	R.S#AGEEEDGPVLTDEQK.S	1	14.755	17.2966	3.8989	5.8817	12.2167	8.5372
ARL6IP4	K.ASTAPGAEAS#PS#PCITER.S	1	10.6405	16.427	6.8892	4.4799	12.3002	19.3101
ARL6IP4	K.ASTAPGAEAS#PS#PCITER.S	1	9.3479	14.4051	13.958	5.437	10.3041	15.7348
ARL6IP4	R.NCSASTSQAS#PSPCITER.S	1	6.9189	17.1452	11.1084	8.0374	10.0301	16.0722
ARL6IP6	R.SVLPPDGNGS#PVLPDK.R	1	11.6767	6.6024	10.2043	7.0569	10.5265	6.7018
ARL6IP6	R.AEFS#AGAWSEPR.K	1	13.625	7.8048	8.7968	6.0946	13.634	8.4585
ARMC1	K.SESGEEM*LVPFQDTPVEVEQNTELPDYLPEDESPT#K.E	1	6.7669	14.3215	7.0821	6.3616	9.6664	6.6044
ARMC10	K.SAEDLT#DGSYDDVLNAEQLQK.L	1	9.095	16.0123	12.4397	5.2707	6.6738	23.6191
ARMC10	K.S#AGALEEGTSEGQLCGR.S	1	11.5525	5.4176	17.6333	3.7858	5.1668	17.8807
ARMC9	K.QLNSEELPDGVLES#DDDEDEDDEEDHDIMEADLDKDELIQPQLGELSGEK.L	1	17.365	20.8068	3.2612	2.9797	21.2386	11.4488
ARMCX2	K.VAEAPGVASPTEAAEAPVPATPTGAAAPTGAAES#PGTSGSPR.T	1	11.2841	3.0609	11.179	7.6324	12.3881	16.3149
ARMCX3	R.YNDWS#DDDDDSNESK.S	1	10.4166	1.0488	1.728	4.6008	8.3812	30.0382
ARMCX3	K.RAS#PNSDDTVLSPQELQK.V	1	7.1629	1.6234	2.0256	3.4858	7.6126	35.0976
ARMCX3	K.RASPNSDDT#VLSPQELQK.V	1	7.0886	1.1767	4.3397	2.8798	6.1387	37.2109
ARMCX3	R.ASPNS#DDTVLSPQELQK.V	1	8.4432	7.2429	8.5676	7.3261	7.8347	18.2604
ARMCX3	K.S#IVWYPPWAR.I	1	9.2129	12.4023	2.0178	4.2969	8.9162	18.3763
ARMCX3	R.YNDWS#DDDDDS#NESK.S	1	7.7986	2.6937	4.3565	3.9629	5.5398	29.2805
ARMCX3	K.MAEGGSGDVDDAGDCS#GAR.Y	1	9.6944	0.42754	2.9769	22.726	6.4847	7.4746
ARMCX3	R.ASPNSDDTVLS#PQELQK.V	1	9.2217	8.7121	22.3656	5.6478	5.5436	13.6153
ARMCX3	K.MAEGGS#GDVDDAGDCSGAR.Y	1	8.5043	2.5023	1.1247	6.2309	6.1752	30.0377
ARPC5L	R.AFHAALRNS#PVNTK.N	1	10.788	13.7368	6.2602	7.4278	7.135	7.3515
ARPP19	K.TEVTGDHIPTPQDLPQRKPS#LVASK.L	1	7.2502	6.2608	1.8771	7.3373	6.1153	57.5121
ARPP19	K.VTS#PEKAEEAK.L	1	11.2766	8.4171	4.8716	4.4102	8.6595	13.3442
ARRB1	K.DDKEEEEDGTGS#PQLNNR.-	1	4.3637	47.0982	3.2696	10.2194	3.1478	9.3847
ARRDC3	R.FLPPPLYSEIDPNPDQSADDRPSCPS#R.-	1	15.1758	3.467	5.0142	1.3271	3.6735	8.4582
ARVCF	K.DGEMDRNFDT#LDLPK.R	1	3.2092	2.0419	8.7615	8.4644	5.2209	25.5836
ARVCF	K.GALSPGGFDDST#LPLVDK.S	1	5.1002	5.0105	14.5091	9.6583	6.0766	17.0887
ARVCF	K.GALS#PGGFDDSTLPLVDK.S	1	3.6999	13.1083	3.3904	6.709	4.0097	11.3345
ARVCF	R.FQAEPYGLEDDTRS#LAADDEGGPELEPDYGTATR.R	1	2.8523	4.8502	10.3414	10.3489	4.1757	23.4705
ASAP1	R.QEEIDES#DDDLDDKPS#PIK.K	1	30.7212	4.0471	5.2614	1.4302	30.4778	2.0965
ASAP1	K.TDHLS#LDK.A	1	8.402	13.068	1.7395	13.3453	16.8449	3.8493
ASAP1	K.SHPLDLS#PNVQSR.D	1	16.513	4.901	3.7496	8.7389	11.8469	8.8596
ASAP1	K.QAS#EDSNDLTPTLPETPVPLPR.K	1	12.7906	7.6792	2.3825	11.7315	20.1467	5.2669
ASAP1	R.TLS#DPPS#PLPHGPPNK.G	1	13.951	10.5874	5.9324	6.1726	12.6432	11.7243
ASAP2	R.LLHEDLDES#DDDM*DEK.L	1	13.6546	15.12	5.7004	10.0788	12.2841	15.2854
ASAP2	R.SS#SDPPAVHPPLPPLR.V	1	7.9407	10.701	6.1538	12.7461	11.2448	22.704
ASB3	K.GRS#VDVADNR.G	1	4.1176	10.5624	6.3564	22.368	15.6657	5.6771
ASCC2	R.GRLT#PSDMPLLELK.D	1	3.6305	10.0494	10.4335	11.9721	9.4212	6.4504
ASCC3	K.VSDSLT#DLALK.-	1	3.3468	12.2364	13.7551	10.3111	6.0884	13.3891
ASCC3	K.FLNEHLQEACT#PELKPVEK.T	1	6.0092	11.5888	10.7309	14.4389	7.4333	7.1779
ASF1A	K.LEDAESS#NPNLQSLLS#TDALPSASK.G	1	11.6854	15.3694	6.7735	6.5485	13.2164	11.4575
ASF1A	K.LEDAESSNPNLQS#LLS#TDALPSASK.G	1	15.3592	13.8582	8.3217	6.0523	12.6016	12.2678
ASF1A	K.LEDAESSNPNLQS#LLS#TDALPSASK.G	1	18.6544	12.6317	12.2299	5.7002	9.7729	13.3527
ASF1B	R.LEAIETQDPSLGCGLPLNCT#PIK.G	1	6.636	7.9104	4.122	11.2857	15.0035	13.6943
ASH1L	K.QGLSVS#PFPK.K	1	6.8673	9.5235	14.9275	11.4423	7.6675	11.4433
ASH1L	K.QPPVYCTS#PDFK.M	1	8.9408	10.5889	18.846	10.4681	6.4782	9.77
ASH1L	K.S#PSAISTGTLVSK.R	1	7.8217	11.5674	15.1718	11.61	5.288	10.1617
ASH1L	R.AVQTLAGSQPT#SDKPSQRPSESTNCSPTRK.R	1	7.9687	13.1789	11.7055	11.8803	6.2478	7.8334
ASH1L	K.KLTDS#PGLFSAQDTSLNR.L	1	9.1336	9.8383	12.1652	13.7748	7.5904	8.9442
ASH1L	K.MKPPVLSVAPFVATES#PSK.L	1	6.9836	16.6121	6.2484	18.635	5.683	5.4415
ASH1L	K.SIDAVIATASAPPSSS#PGR.S	1	8.3581	12.1758	16.1869	9.5744	6.6494	9.4343
ASH1L	K.KTEESSQEPQSTCT#PEER.R	1	7.1423	16.8715	18.6996	10.8518	7.1834	5.0005
ASH1L	K.SPS#AISTGTLVSK.R	1	6.7532	12.8198	13.9054	12.681	6.0205	8.7769
ASH1L	K.S#PFSAVGESNLPSPSPTVSVNPLTR.S	1	8.0819	10.246	19.2221	15.2604	6.3265	10.8376
ASH2L	K.DTLEGAGDTSEVMDTQAGS#VDEENGR.Q	1	5.676	7.8048	11.9472	5.6058	10.2816	5.5011
ASMTL	K.RVVLASAS#PR.R	1	6.8651	10.6404	5.07	7.1007	7.0834	24.8184
ASMTL	K.KAEDLFQDAYYQS#PETR.L	1	3.4127	19.5624	2.5627	11.2519	11.2132	10.5143
ASMTL	K.HDS#IPAADTFEDLS#DVEGGGSEPTQR.D	1	8.4391	8.9358	11.3034	4.769	8.9283	23.4996
ASNSD1	K.DVAAAAADS#PNK.H	1	9.4862	6.9618	5.6429	10.2088	9.2852	6.2349
ASPM	K.RDS#GSFEQYSENIK.L	1	8.1873	18.3613	8.5609	7.3222	9.9328	4.5265
ASPM	R.IHFS#PSEPK.T	1	10.689	8.9456	9.3449	25.8984	8.6849	3.6195
ASPM	K.RKS#DGSMEDANVR.V	1	7.3372	15.72	8.7898	12.9738	12.6475	2.4489
ASPM	K.DNYGLNQDLESESVNPILS#PNQFLK.D	1	13.7462	14.8249	9.6712	8.0044	10.5526	4.8215
ASPM	K.VPLSNENSQVPQS#PEDWRK.S	1	10.8622	10.9091	16.0838	9.154	9.4165	3.6153
ASPM	K.ILS#PDS#FIK.D	1	12.3772	10.6252	12.543	8.4298	9.2662	3.362
ASPM	K.IPIS#PIS#PAFNECHGATCLPLSVR.R	1	9.5325	9.4822	14.0432	10.8848	8.8041	6.33
ASPSCR1	R.AAGS#PSPLPAPDPAPK.S	1	8.5101	13.0315	5.5793	8.9472	6.2908	15.7953
ASPSCR1	R.AAGSPS#PLPAPDPAPK.S	1	7.9343	14.8379	4.9342	8.8069	5.8929	13.7796
ASS1	K.APNT#PDILEIEFKK.G	1	2.0974	13.1385	3.1734	26.1261	1.0581	14.5359
ASUN	K.EELAEAEIIKDS#PDS#PEPPNK.K	1	8.2462	9.5025	14.0228	9.7804	7.5746	10.0128
ASXL1	R.ASAS#PDRIPSLPQETVDQEPK.D	1	18.0725	5.2008	5.9478	7.3104	11.5549	5.4698
ASXL2	K.SESQESLVTS#PSKPK.S	1	12.0045	13.0337	11.5571	9.0764	8.0163	11.4532
ASXL2	K.KLTAS#PSDPK.V	1	9.8322	7.0796	14.5787	9.7195	11.4691	9.2886
ASXL2	K.S#PGVEKPIVKPTAGAGPQETNMK.E	1	11.0216	10.91	9.9345	6.5643	8.3083	12.0629
ASXL2	R.FPVSIT#SPNR.T	1	17.5013	10.0733	12.7381	16.1875	6.4693	10.9438
ASXL2	K.EPLATLVDQS#PESLK.R	1	10.4992	11.5221	15.6972	10.5178	9.6695	6.6843
ASXL2	K.VSSSS#PQSGCPSPTIPAGK.V	1	10.5523	10.1888	13.1379	7.9815	8.0291	12.2993
ASXL2	K.QSDGQTGS#PQNSNSSFSSSVK.V	1	10.9274	12.2437	7.0408	10.8192	8.9535	17.9896
ASXL2	K.APSPTGPALIS#GASPVHCAADGTVELK.A	1	9.3629	10.8223	15.8129	11.1593	9.0096	12.3299
ASXL2	R.FCLSS#PTEALK.M	1	11.0186	10.0085	11.5617	5.2504	6.7712	30.696
ASXL2	R.QHQQPFQVS#PQPFLNR.G	1	11.1574	9.4412	12.0285	7.6876	7.4572	12.5265
ATAD1	R.EYVNSTSEES#HDEDEIRPVQQQDLHR.A	1	12.1845	12.3353	25.6985	5.79	6.4536	7.3692
ATAD2	R.KPNIFYSGPAS#PARPR.Y	1	4.6435	39.4744	4.7694	4.042	5.2678	7.6647
ATAD2	R.LSSAGPRS#PYCK.R	1	4.8613	36.2844	4.6566	4.9489	5.708	8.1931
ATAD2	K.TLDSDISCPLLESDLAYS#DDDVPSVYENGLSQK.S	1	5.7796	35.3097	6.4898	4.8237	4.7724	8.7232
ATAD2	K.DAQNSS#DSS#FEK.N	1	5.6455	38.6434	10.0726	5.9014	7.3901	5.8822
ATAD2	K.TPS#TPVACSTPAQLK.R	1	5.0473	27.6934	6.7058	5.7104	8.2185	11.1494
ATAD2	K.QNSTLVGDKRS#DPEQNEK.L	1	4.4823	41.9835	4.1548	3.7262	4.0115	3.6078
ATAD2	R.NNSNTCNIENELEDS#RK.T	1	4.1999	43.3151	6.5404	3.547	5.97	4.2594
ATAD2	R.YSGVNQS#MLFDK.L	1	4.4566	54.3362	3.9644	4.977	5.6561	4.6094
ATAD2	K.DDS#QNAIDHK.I	1	2.0486	15.2382	9.5456	21.5756	13.4537	4.0438
ATAD2	R.NIVQS#TEHLHEDNGDVEVR.R	1	6.2516	38.6022	6.6477	5.3777	5.3769	7.154
ATAD2	K.DAQNSSDS#S#FEK.N	1	5.3954	39.6857	3.8201	4.2957	4.643	5.6296
ATAD2	R.S#LTAEEVK.R	1	3.3627	42.1474	5.9998	4.7324	5.8365	7.3543
ATAD2	K.LQLDLS#SINISAK.D	1	3.4668	49.2992	6.215	3.5292	5.3334	5.723
ATAD2	K.LKT#PST#PVACS#TPAQLK.R	1	4.6762	29.3905	6.6949	5.9073	6.9867	12.558
ATAD2	R.S#QVEQQQLITVEK.A	1	4.6204	35.4578	3.9667	4.6123	5.1048	8.2683
ATAD2	K.IACNGDASSSQIIHIS#DENEGK.E	1	5.8644	39.3831	5.0382	3.0339	4.4425	4.7101
ATAD2	K.IESDTEET#QDTSVDHNETGNTGESSVEENEK.Q	1	6.4885	18.2788	16.3509	6.062	8.0008	12.5303
ATAD2	K.TPSTPVACST#PAQLK.R	1	2.3873	42.9825	6.1246	6.5225	7.2718	7.2798
ATAD2B	K.LEPGS#DVEVK.D	1	3.681	21.7317	15.931	9.5215	4.2073	22.7719
ATAD2B	K.EKPETS#TENHGDDLEK.L	1	5.4346	19.0419	17.1413	8.2305	7.2165	11.7621
ATAD2B	K.LEALECS#NNEK.L	1	3.2329	23.9122	22.1217	10.5625	5.6718	9.4626
ATAD2B	R.ENTLFDIHRS#PARR.S	1	4.6754	17.9987	15.5722	10.5029	4.959	22.0204
ATAD2B	K.CSSEQKILLEDQS#K.E	1	11.9922	1.909	14.408	12.7064	6.5266	9.5556
ATAD2B	K.TTS#LELVPEEPSEPVPPLIVDR.E	1	3.1996	25.6256	17.9846	12.121	4.8587	13.289
ATAD3A	R.LLSRPQDALEGVVLSPS#LEAR.V	1	9.0683	7.4527	14.0121	5.7853	8.9789	9.1819
ATAD3A	K.AEGPGRGDEPSPS#.-	1	10.4885	6.6249	14.346	7.0734	10.0212	11.1264
ATAD5	K.YLS#PLGK.T	1	16.6541	10.5102	14.4259	9.228	9.2895	3.6401
ATAD5	K.QFEMENSLS#DPENEQTVQK.R	1	16.2746	12.6389	9.234	9.2147	8.6475	6.81
ATAD5	K.IKSPES#VPVDSNK.D	1	16.1292	10.7359	17.4918	8.3874	8.7572	6.621
ATAD5	K.AADPVPSFDESS#QDTSEK.S	1	15.6318	9.7835	12.8586	9.9732	7.0012	5.7302
ATAD5	K.VPPPS#PK.S	1	5.6941	8.9747	15.0516	13.5853	9.0444	2.0069
ATAD5	K.HSLYTAELITVPFDSES#PIR.M	1	16.288	14.3275	7.3848	11.4706	9.7313	3.3
ATAT1	R.SSSLGNS#PER.G	1	12.4594	7.599	7.0016	8.3335	12.5163	7.511
ATAT1	R.LLLAADPGGS#PAQR.R	1	11.323	10.7319	4.4062	12.3269	11.8827	7.2063
ATAT1	R.RAT#PPAHPPPR.S	1	9.8731	6.026	8.235	12.588	13.0419	7.5982
ATF1	R.TTPSATSLPQTVVMTS#PVTLTSQTTK.T	1	8.6378	13.3972	10.1558	7.0834	7.3171	7.5713
ATF2	K.KMPLDLS#PLATPIIR.S	1	15.3836	4.9721	9.4374	11.6487	8.7781	10.2107
ATF2	R.NDSVIVADQT#PT#PTR.F	1	11.4326	7.2058	10.2336	9.6336	7.6091	11.7183
ATF6	K.AEPQPLS#PASSSYSVSSPR.S	1	11.9263	5.1571	8.9703	7.6922	7.9827	6.373
ATF7	K.TQGYLES#PK.E	1	7.7613	7.7205	9.8015	4.0065	9.4882	19.9437
ATF7	K.AAAGPLDMS#LPST#PDIK.I	1	6.437	8.3622	8.0631	9.4551	9.9562	9.7486
ATF7	K.AAAGPLDMS#LPST#PDIK.I	1	8.3755	11.4974	9.257	3.1408	8.7479	9.1064
ATF7	K.IKEEEPVEVDSSPPDS#PASSPCSPPLK.E	1	7.2397	12.0392	13.8513	8.7652	8.4341	10.7376
ATF7IP	K.MESSFGS#PSK.Q	1	11.7593	12.7715	7.4961	10.5559	6.5417	9.7217
ATF7IP	K.EAFLVLS#DEEDISGEK.D	1	11.4315	10.7517	9.3784	11.1674	7.6484	12.8668
ATF7IP	K.NKQDDDLNCEPLS#PHNIT#PEPVSK.L	1	11.0439	9.5127	9.3805	9.499	6.5377	13.0785
ATF7IP	K.S#EDMDNVQSK.R	1	10.1806	6.5837	8.8362	19.0512	9.1416	8.3808
ATF7IP	K.LAPS#EDELTCFSK.T	1	11.0776	8.8036	8.3782	8.6226	6.7565	11.7191
ATF7IP	R.HEHPPNPPVS#PGK.T	1	11.2484	10.1249	7.8027	9.989	6.4185	11.0658
ATF7IP	K.NKQDDDLNCEPLS#PHNIT#PEPVSK.L	1	12.8642	11.2257	7.4849	7.9119	6.5822	11.2102
ATF7IP	K.NPVSLPSLPNPTKPNNVPSVPS#PSIQR.N	1	8.3454	9.9194	7.5279	15.4573	6.2118	13.0325
ATF7IP	K.S#VPVCEPVPEIDNIEPSSNKDDDFLEK.N	1	9.5681	7.1581	8.5856	6.7961	6.6176	16.8756
ATF7IP	R.TSLPTVGPSGLYS#PSTNR.G	1	9.9272	11.4443	7.7715	10.4683	9.0414	12.3698
ATF7IP	K.LLNGNHENGDLDPTS#PLENMDYIK.D	1	13.033	14.5641	6.3735	8.8939	5.1753	10.6872
ATF7IP	K.DESEVISQNETCS#PAEVESNEK.D	1	10.1568	8.7179	9.6809	10.3287	5.8084	16.1765
ATG13	R.TAGEDTGVIYPSVEDSQEVCTTSFSTSPPS#QLMVPGK.E	1	11.8156	9.9841	9.0545	10.7121	9.3453	9.9314
ATG13	R.LAT#CTPSDR.T	1	6.6336	7.0148	10.4567	12.8064	9.1832	9.7681
ATG13	R.AS#PHDVLETIFVR.K	1	9.3126	6.3842	3.2298	17.7223	8.3771	7.6101
ATG13	R.THCAATPSSSEDTETVSNS#SEGR.A	1	15.4241	8.2844	27.3008	5.7659	10.7414	9.767
ATG16L1	R.S#VSSFPVPQDNVDTHPGSGK.E	1	8.3227	17.0122	6.187	1.8485	2.4048	7.9741
ATG16L2	R.GHS#IGGAPEQR.Y	1	8.7921	3.751	14.0552	6.7417	31.5617	3.4815
ATG2A	R.SGAPPPS#PPVGGPAGSLGSCSEEK.E	1	19.5594	9.3718	6.7667	18.4429	8.2158	8.932
ATG2A	K.LSES#PASLPSCPPVETALINQR.D	1	25.6755	8.0823	2.1443	19.2156	10.6833	7.0593
ATG2A	K.VQLSES#PASLPSCPPVETALINQR.D	1	14.8194	9.5031	5.6165	23.0491	9.7445	7.7243
ATG2B	K.S#SPVCSTAPVETEPKLS#PSWNPK.I	1	11.8019	7.2265	4.7515	12.2679	14.8542	16.8626
ATG2B	R.IAAEEEEENDGHYQEEEEGGAHS#LK.D	1	9.3221	6.7502	6.505	15.5603	11.99	16.3782
ATG2B	K.SS#PVCSTAPVETEPK.L	1	11.8681	7.4174	5.9225	7.6721	9.9266	22.2106
ATG2B	R.SVS#VDESRPELIFR.L	1	13.6524	14.742	5.6748	9.0714	11.3335	13.6315
ATG4B	R.RPVAAS#R.C	1	6.1285	3.2971	6.5807	14.8788	26.419	8.363
ATG4B	R.FFDS#EDEDFEILSL.-	1	10.7285	9.486	14.374	8.1635	7.2284	12.2984
ATG4D	K.RPSS#EDFVFL.-	1	14.0788	15.002	2.6368	9.5833	5.8906	10.6674
ATG9A	R.HPEPVPEEGS#EDELPPQVHK.V	1	10.0945	10.8948	9.1079	8.6825	9.5682	11.2358
ATG9A	R.LEAS#Y#SDSPPGEEDLLVHVAEGSK.S	1	7.9646	8.9021	9.1724	7.3916	9.3477	10.0405
ATG9A	R.SFS#PLQPGQAPTGR.A	1	9.9577	7.1223	6.9883	6.597	10.7582	5.4123
ATL1	R.DRNS#WGGFSEK.T	1	14.418	1.8917	30.559	1.7407	12.1664	3.0921
ATL1	K.TYEWS#S#EEEEPVK.K	1	13.1477	2.4736	20.6339	1.3849	11.9095	4.2637
ATM	R.SLAFEEGS#QSTTISSLSEK.S	1	8.828	9.3888	5.0663	7.6284	15.7495	3.5139
ATN1	R.AS#PGGVSTSSSDGK.A	1	7.5066	6.6035	6.8258	26.0278	7.6004	8.2743
ATN1	R.SEEIS#ESESEETNAPK.K	1	7.1728	16.7224	6.7646	12.6407	6.6804	8.9293
ATN1	K.RAPS#PGAYK.T	1	7.8134	9.6004	8.5862	14.2383	7.6951	8.7204
ATN1	R.TGT#PPGYR.G	1	6.8176	7.8803	10.6131	18.187	6.7355	11.2949
ATN1	K.T#ASPPGPPPYGK.R	1	8.7411	15.4036	6.1529	12.3754	6.9243	12.4637
ATN1	K.TEQELPRPQS#PSDLDS#LDGR.S	1	8.2839	14.1412	7.8955	10.848	6.4452	11.5532
ATN1	R.SEEIS#ES#ESEETNAPK.K	1	8.6938	9.5958	12.7867	9.5271	6.5838	9.997
ATN1	K.TAT#PPGYKPGSPPS#FR.T	1	9.8678	13.2459	8.1605	9.7985	6.8274	8.9962
ATN1	R.GTS#PPAGPGT#FKPGSPTVGPGPLPPAGPSGLPSLPPPPAAPASGPPLSATQIK.Q	1	8.383	11.8812	6.5768	11.9888	7.7015	11.7968
ATP10D	R.HPS#LGGLPIK.S	1	16.6527	1.1778	19.0725	4.3206	10.4067	0.99078
ATP11B	R.SWS#ASDPFYTNDR.S	1	11.3045	2.4115	14.5038	8.935	7.1832	7.9065
ATP11C	K.GVTQEVDGLS#QTDGTLTYFDK.V	1	8.3069	0.44693	24.895	7.1797	12.5553	6.8273
ATP11C	R.TFS#DES#NVL.-	1	7.1175	0.83572	6.8113	10.7327	3.8893	6.3982
ATP13A1	R.DSPT#LSNSGIR.A	1	5.3632	8.1061	8.601	13.7797	7.488	32.8581
ATP13A1	R.DS#PTLSNSGIR.A	1	8.0665	7.8349	10.2036	12.3417	8.7701	24.4887
ATP13A1	R.DLEDES#TPIVK.L	1	10.2705	10.8502	10.2843	9.5438	8.4792	27.6357
ATP13A1	R.DRLS#QVLR.D	1	7.2572	7.2509	17.0189	4.9599	3.6808	36.1514
ATP13A3	K.LVHDS#LEDLQMTR.Y	1	9.7843	6.8569	12.3312	8.019	11.2716	6.7134
ATP13A3	R.VLSLETYPVSS#PK.S	1	14.6832	3.3987	4.3127	4.7392	8.8831	5.2347
ATP1A1	K.YEPAAVS#EQGDKK.G	1	13.567	13.9031	11.1538	6.4455	8.5677	7.8757
ATP1A1	K.VDNSS#LTGESEPQTR.S	1	9.4855	9.2973	14.1153	9.3589	4.3433	9.8562
ATP1A1	K.VDNSSLTGESEPQTRS#PDFTNENPLETR.N	1	8.9719	7.853	13.0519	7.5147	7.508	10.9299
ATP1A1	R.QGAIVAVTGDGVNDS#PALK.K	1	8.1814	13.0592	15.1755	11.6054	5.9823	6.2036
ATP2A2	R.EFDELNPS#AQR.D	1	10.8696	8.0793	16.1662	2.9762	7.2611	22.8243
ATP2A3	K.VGEAT#ETALTCLVEK.M	1	5.5413	8.041	16.0565	7.9709	8.3498	5.226
ATP2B1	R.IEDS#EPHIPLIDDT#DAEDDAPTK.R	1	19.3813	4.7629	17.9625	3.8716	7.9031	11.2342
ATP2B1	R.IEDS#EPHIPLIDDT#DAEDDAPTK.R	1	18.8696	4.0532	20.6479	3.6674	10.606	7.5791
ATP2B1	R.S#SLYEGLEKPESR.S	1	13.9022	4.835	7.9018	3.3798	8.8402	8.6031
ATP2B1	K.RNS#S#PPPS#PNK.N	1	8.5763	3.2287	13.6554	11.1522	25.5997	5.7683
ATP2B1	R.SS#IHNFMTHPEFR.I	1	24.5034	8.626	8.0186	4.9054	13.0899	6.2197
ATP2B1	K.SATSSSPGS#PLHSLETSL.-	1	13.4038	5.2727	20.0729	7.0969	7.8382	12.0677
ATP2B4	K.TQDGVALEIQPLNS#QEGIDNEEK.D	1	7.3945	3.222	17.8972	12.5677	6.3921	8.3165
ATP2B4	K.S#IHSFMTHPEFAIEEELPR.T	1	13.3604	5.2842	14.0033	7.168	14.6156	7.3667
ATP6AP1	K.GPTIS#LTQIV.-	1	3.711	4.4172	5.9625	4.8683	1.9099	40.9955
ATP6V0A2	R.KDS#EEEVSLLGSQDIEEGNHQVEDGCR.E	1	11.6691	5.9025	11.9309	5.3631	7.5744	22.1529
ATP6V0A2	R.KDSEEEVS#LLGSQDIEEGNHQVEDGCR.E	1	10.9519	4.3328	11.0479	2.9298	7.2419	30.9546
ATP6V0A2	K.RNVEFEPTYEEFPS#LESDSLLDYSCMQR.L	1	20.0901	2.194	7.7751	0.040228	7.1588	32.1871
ATP7A	K.ELVPELSLDTGT#LEK.K	1	5.7588	3.9919	12.8035	14.504	3.3426	5.3889
ATP7A	R.S#LNSVVTSEPDK.H	1	12.5477	7.431	9.6165	6.4717	8.3497	9.835
ATP7A	R.S#PSYTNDSTATFIIDGMHCK.S	1	12.4049	5.5134	9.3576	9.0462	8.7305	13.5052
ATP7A	R.AS#INSLLSDK.R	1	32.4304	2.6066	2.0063	3.4566	27.4457	3.9886
ATP8B1	R.S#AYAFSHQR.G	1	10.8776	12.9162	4.4058	17.0351	14.5154	9.9514
ATR	K.GVELCFPENET#PPEGK.N	1	12.0519	7.1481	3.5757	6.1054	15.8539	3.996
ATR	R.RLS#SSLNPSK.R	1	11.287	10.0035	6.6896	7.011	12.2181	5.1999
ATR	K.MALNS#LMSLM*K.L	1	10.4155	5.6974	12.0582	12.7091	5.6982	12.4264
ATRIP	K.NPSVVIKPEACS#PQFGK.T	1	13.2096	14.2603	5.6045	5.4949	14.7926	5.9526
ATRIP	K.LAAPSVSHVS#PR.K	1	10.4589	11.4854	10.9533	5.5167	14.0727	6.4904
ATRX	K.LTPVSLSNS#PIK.G	1	12.5469	9.252	11.0226	7.3484	7.1591	10.3567
ATRX	K.KKDELS#DYAEK.S	1	14.2354	9.3356	13.0124	4.2363	7.4744	14.6758
ATRX	R.EVIEIEDAS#PTK.C	1	8.9649	8.0298	17.4382	9.2926	7.7043	15.5447
ATRX	R.RPTETNPVTSNS#DEECNETVK.E	1	11.4547	9.1687	15.4422	7.3661	6.0804	15.0916
ATRX	K.DFDS#S#EDEKHS#K.K	1	9.8366	4.7264	12.7682	5.9658	5.5368	10.1181
ATRX	R.ETFSS#AEGTVDK.D	1	16.8461	8.1604	11.4515	3.3436	7.8812	11.7619
ATRX	K.YVES#DDEKPLDDETVNEDASNENSENDITM*QSLPK.G	1	12.8274	11.9247	13.6845	7.7776	7.5624	13.5892
ATRX	K.EIQSGSSSS#DAEESS#EDNKK.K	1	12.1746	11.2812	15.6454	7.0795	6.0178	9.116
ATRX	K.LTVS#DGES#GEEKK.T	1	12.7741	17.4142	13.3053	8.7988	2.3033	12.9425
ATRX	K.DFDS#S#EDEKHS#K.K	1	9.8099	6.181	15.7825	8.0949	5.6198	13.0495
ATRX	K.RNS#SDSAIDNPKPNK.L	1	9.2535	7.7069	20.6118	4.6299	6.5262	8.0301
ATRX	K.SSTSGS#DFDTK.K	1	9.0011	8.5968	19.6773	9.1488	8.0413	10.1386
ATRX	K.RNSS#DSAIDNPKPNK.L	1	5.7626	8.063	9.9025	7.0589	7.9208	9.5102
ATRX	K.ATSS#SNPSS#PAPDWYK.D	1	14.5177	7.9231	9.6489	8.3928	8.0791	19.7133
ATRX	K.LTVS#DGES#GEEKK.T	1	8.3203	9.1315	13.3194	7.1716	6.3548	18.276
ATRX	K.RKPS#IVTK.Y	1	4.6336	2.3011	17.6465	16.2693	10.76	17.4181
ATRX	K.QQASAST#DGVDK.L	1	9.7062	7.0827	15.2227	9.3485	9.5384	11.5238
ATRX	K.QSETVDQNS#DS#DEMLAILK.E	1	14.1867	12.0776	15.3439	7.7328	6.9355	11.7854
ATRX	K.Y#VESDDEKPLDDETVNEDASNENSENDITM*QSLPK.G	1	12.3662	8.6679	15.0275	9.9214	8.7959	13.6295
ATRX	K.QSETVDQNS#DS#DEM*LAILK.E	1	9.0416	9.5262	21.4849	6.3905	6.1634	10.7226
ATRX	K.YVES#DDEKPLDDETVNEDAS#NENSENDITMQSLPK.G	1	12.9595	8.4441	11.7587	8.607	12.3396	10.1177
ATRX	K.RQTQSESSNYDS#ELEK.E	1	11.4538	8.8198	18.8804	5.829	6.7008	7.8926
ATRX	K.CGLGQENSDNEHLVENEVSLLLEESDLRRS#PR.V	1	11.7938	10.7065	14.0624	5.8359	5.8437	11.0145
ATXN1	R.EAS#PSTLNDK.S	1	6.1038	4.0968	5.771	16.8698	19.706	23.7159
ATXN1	K.ALSTGLDYS#PPSAPR.S	1	7.4993	11.6763	5.4302	15.487	14.0569	24.7544
ATXN1L	R.RES#EALDSPNSK.G	1	6.0511	3.9401	9.1531	24.6575	7.9753	5.5691
ATXN1L	R.ESEALDS#PNSK.G	1	6.4162	5.609	11.8013	20.3015	6.1442	10.0095
ATXN1L	R.VEVAAPAHRGT#PDTDLEVQR.V	1	4.9008	5.8715	9.6188	24.7001	6.1106	13.3049
ATXN2	K.RGPEVTSQGVQTSS#PACK.Q	1	13.1363	12.1437	4.5859	15.3949	8.2951	6.2354
ATXN2	R.AVT#PSSEAK.D	1	3.0273	2.421	5.4163	42.4045	12.6983	4.5849
ATXN2	R.VALENDDRS#EEEK.Y	1	11.7084	17.7493	9.0172	10.4655	9.1389	5.2935
ATXN2	R.T#SPSGGTWSSVVSGAK.D	1	10.0439	14.784	6.0755	10.4446	10.6847	8.7107
ATXN2	R.TS#PS#GGTWSSVVSGVPRLSPK.T	1	9.4861	12.2593	8.1665	12.9522	8.6199	10.1177
ATXN2	R.VVNGGVPWPSPCPS#PSSRPPSR.Y	1	7.4289	13.6912	7.9504	21.6237	7.6104	9.9753
ATXN2	R.TS#PSGGTWSSVVSGVPRLS#PK.T	1	13.1255	11.4927	5.4627	14.6512	7.5153	10.2745
ATXN2	K.ENIKPNET#SPSFSK.A	1	12.5955	13.1507	4.7241	13.0203	8.239	3.1176
ATXN2	R.QNSIGNTPSGPVLASPQAGIIPTEAVAMPIPAASPT#PASPASNR.A	1	12.7391	10.265	13.662	9.069	6.2843	8.4895
ATXN2	R.QNSIGNTPSGPVLAS#PQAGIIPTEAVAMPIPAAS#PTPASPASNR.A	1	9.7979	13.2885	7.3495	15.9697	7.6567	12.0994
ATXN2	R.AS#ASSPAFEN.-	1	9.0148	13.8072	7.9341	10.2108	8.6547	9.9273
ATXN2L	K.EVDGLLTSEPMGS#PVSSK.T	1	13.3755	13.9036	4.5165	8.6653	7.0599	7.978
ATXN2L	R.MYPPRS#PK.S	1	13.866	10.2042	6.6468	8.2951	7.2161	6.9921
ATXN2L	K.STS#TPTS#PGPR.T	1	11.1823	9.2608	11.5214	8.4089	8.0988	8.8827
ATXN2L	K.STS#TPTS#PGPR.T	1	11.0195	10.7993	8.3567	11.3316	9.0091	9.5697
ATXN2L	K.TLSS#PSNRPSGETSVPPPPAVGR.M	1	10.8787	12.426	7.1818	6.7008	6.7383	10.1071
ATXN2L	K.LQPSSS#PENSLDPFPPR.I	1	8.7017	10.6242	5.0266	10.9442	7.5218	16.3074
ATXN2L	K.TESVS#DKEDKPPLAPSGGTEGPEQPPPPCPSQTGSPPVGLIK.G	1	11.1626	15.0178	7.422	5.9831	7.3016	4.9534
ATXN2L	K.EDKPPLAPSGGTEGPEQPPPPCPSQTGS#PPVGLIK.G	1	12.9913	10.0181	6.2765	7.1844	8.8416	12.8787
ATXN2L	K.GPPQS#PVFEGVYNNSR.M	1	13.5436	10.0592	10.3031	6.0492	5.8583	9.4577
ATXN2L	R.GPHHLDNSS#PGPGSEAR.G	1	7.716	11.2855	4.638	15.796	7.971	6.2419
ATXN2L	R.GINGGPSRMS#PK.A	1	10.8951	10.4544	6.5102	10.1638	7.7923	6.5292
ATXN2L	K.EDKPPLAPSGGTEGPEQPPPPCPS#QT#GSPPVGLIK.G	1	12.7699	9.3316	6.5137	6.5414	8.1694	13.9437
ATXN2L	R.RPPGGTSPPNGGLPGPLAT#SAAPPGPPAAAS#PCLGPVAAAGSGLR.R	1	8.7085	10.5232	8.5188	11.1691	7.5438	14.2757
ATXN2L	R.QGS#GRES#PSLASR.E	1	9.0603	7.4284	7.052	14.4856	12.9046	12.8767
ATXN2L	K.LQPSS#S#PENSLDPFPPR.I	1	8.2099	12.174	5.75	11.1424	6.7565	16.5604
ATXN2L	R.EIES#SPQYR.L	1	10.0438	11.5739	4.3561	8.7896	7.7542	5.8996
ATXN2L	R.WEGGDSNS#DDYDLESDM*SNGWDPNEMFK.F	1	8.8684	12.7018	12.9791	8.1972	7.5352	8.198
ATXN2L	K.SAAPAPISASCPEPPIGSAVPTSSASIPVTSSVSDPGVGSIS#PASPK.I	1	5.1544	7.0889	8.4517	18.3035	8.658	10.2564
ATXN7	R.GPPT#GSPAESIK.R	1	7.3113	9.5485	13.8144	16.5183	7.9742	10.9795
ATXN7	R.TGISATSPQS#PDLK.S	1	16.7794	12.9025	5.0442	9.8974	11.8334	23.6941
ATXN7L2	K.DS#PGKPPMAPPSK.E	1	4.0813	11.5605	8.7687	7.8916	5.2388	5.8906
ATXN7L3	R.LQWDGSSDLS#PSDSGSSK.T	1	11.2326	5.9858	19.1891	7.3044	6.4923	14.9361
ATXN7L3	R.IANSNNMNKS#ES#DQEDNDDINDNDWSYGSEK.K	1	12.8897	6.1805	14.8932	7.1511	6.9222	12.1852
ATXN7L3B	R.LPLCSLPGEPGNGPDQQLQRS#PPEFQ.-	1	8.89	14.319	3.6463	3.399	6.9298	21.398
AUP1	R.LRPQSAQSSFPPS#PGPSPDVQLATLAQR.V	1	11.0442	9.9785	13.0332	7.0795	10.9665	9.6131
AUP1	R.QES#LQER.K	1	11.013	12.3799	9.2094	13.1886	8.9342	9.2229
AUP1	K.FPSSGPVTPQPT#ALTFAK.S	1	8.1012	12.5619	12.4464	4.9174	13.5039	7.6296
AUP1	K.FPSS#GPVT#PQPTALTFAK.S	1	8.2155	10.535	15.6094	6.1244	14.9294	8.4055
AUTS2	R.VPS#PYVR.T	1	1.0292	14.1625	3.2384	2.3914	4.9668	6.5613
AUTS2	R.TPVVESARPNS#TSSR.E	1	4.2676	9.1115	12.5034	6.2873	10.8219	6.58
AVEN	R.REPGGWGAGASAPVEDDS#DAETYGEENDEQGNYSK.R	1	10.9767	13.4994	4.6323	7.3582	12.9219	10.2301
AVL9	K.GQEPNDTNQYLKPPSRPSPDSS#ES#DWETLDPSVLEDPNLK.E	1	6.4629	16.2037	6.5589	7.8379	8.8314	12.9706
AVL9	K.GQEPNDTNQYLKPPSRPSPDSS#ES#DWETLDPSVLEDPNLK.E	1	5.2192	21.473	3.9826	7.6843	7.3116	15.7887
AVL9	K.GQEPNDT#NQYLKPPS#RPSPDSSES#DWETLDPSVLEDPNLK.E	1	5.2647	19.075	1.3784	15.3383	9.386	14.0893
AXIN1	R.RSDLDLGYEPEGSAS#PTPPYLK.W	1	7.7331	13.4918	7.5559	10.3703	8.2319	9.4049
AXIN1	R.RSDLDLGYEPEGSASPT#PPYLK.W	1	8.1887	14.1499	10.8744	7.1297	6.666	10.4389
AXL	R.TTEATLNS#LGISEELK.E	1	27.5788	2.2808	9.7878	1.6774	35.3811	2.182
AXL	R.YVLCPSTTPSPAQPADRGS#PAAPGQEDGA.-	1	14.4243	3.822	9.2931	1.3852	17.0949	6.3975
AZI1	R.SNS#TTQVSQPR.S	1	12.3146	8.5009	7.8723	9.272	14.3499	7.9426
AZI1	R.SGS#PRPTEPTDFLMLFEGSPS#GKK.R	1	10.032	20.9019	6.9009	9.2661	7.1283	11.1148
AZI1	R.SVS#VVTGSEQK.R	1	14.5634	12.5373	4.3153	7.4616	15.9534	6.921
AZI1	R.SSSALDS#PAGPR.R	1	9.4812	10.2461	13.0416	11.8012	7.4266	10.7623
AZI1	K.RPAS#LSTAPSEK.G	1	14.8964	8.6554	9.478	8.7529	7.4956	9.5021
AZI1	K.AATCEGS#ESSGFGK.L	1	13.6592	10.7872	9.4993	6.9722	6.5103	10.8611
AZI1	R.QPAQELS#PTPGGTAHQALK.A	1	9.752	12.0973	8.958	7.5377	10.6644	12.83
AZI1	R.CLPTSDSS#PEPQQPPEDR.T	1	10.0139	9.8615	10.1965	8.1901	3.8108	12.2023
AZI1	R.SGS#PRPTEPTDFLMLFEGS#PSGKK.R	1	12.3038	10.9603	9.3853	6.98	10.312	8.5523
AZI1	K.LSAFPEPPEDGTLLS#EAK.L	1	7.1873	8.9388	13.4783	7.0786	5.4893	8.7019
AZI1	R.YAWASEEDDASS#LTADNLEK.F	1	11.4217	12.643	12.885	5.4124	8.503	14.9969
AZI1	R.AIGSVPERS#PAGVDLSLTGLPPPVSR.R	1	8.6173	8.2641	17.0918	8.2989	7.7847	9.7519
AZI1	R.YAWAS#EEDDASS#LTADNLEK.F	1	9.9452	20.7297	6.2663	4.8892	7.6593	10.0426
B4GALT1	R.LPQLVGVSTPLQGGSNSAAAIGQSS#GELR.T	1	14.0769	3.4129	24.1177	13.5381	7.3019	5.097
BABAM1	R.SEGEGEAASADDGS#LNTSGAGPK.S	1	10.0284	14.0406	12.3393	7.876	8.1319	8.7088
BABAM1	R.TRS#NPEGAEDR.A	1	3.1507	3.9085	5.3182	22.553	21.65	9.4937
BABAM1	R.S#EGEGEAASADDGSLNTSGAGPK.S	1	10.8614	9.9583	6.9364	7.6595	9.7537	12.6141
BACE2	R.DPEVVNDESS#LVR.H	1	23.9832	17.8846	5.206	7.5169	6.516	3.0523
BACH1	R.ISES#PEPGQR.T	1	9.6859	4.9892	14.4917	8.9481	7.7121	4.1379
BACH1	R.EDSSVASSDRS#SVEREVAEHLAK.G	1	11.0537	6.8837	11.6388	5.9596	7.1563	4.7228
BACH1	K.AS#PPLQDSASQTYESMCLEK.D	1	10.1579	8.9917	4.0487	8.5418	7.4818	16.0909
BACH1	K.GFWSDICSTDTPCQMQLS#PAVAK.D	1	10.0362	8.1108	10.8124	8.0396	7.6506	7.8132
BAD	R.RMS#DEFVDSFK.K	1	9.1799	11.7235	4.3945	10.1746	13.1633	7.6876
BAD	R.S#APPNLWAAQR.Y	1	10.9863	4.9881	8.4038	10.6586	11.5135	16.5297
BAD	K.S#AGTATQM*R.Q	1	5.046	2.4819	4.8424	13.4071	21.5993	5.2839
BAD	R.GLGPSPAGDGPSGS#GK.H	1	17.1878	6.8033	10.7856	3.6678	14.1085	5.395
BAG3	R.SQS#PAASDCSSSSSSASLPSSGR.S	1	6.9957	8.1114	6.7955	4.3392	7.4677	32.5441
BAG3	R.AAPSTAPAEAT#PPKPGEAEAPPK.H	1	6.3721	5.7139	2.3585	3.5083	13.9738	9.9432
BAG3	K.VPPAPVPCPPPSPGPS#AVPS#SPK.S	1	11.2944	4.9357	4.0757	2.3467	9.8477	24.7004
BAG3	K.VPPAPVPCPPPS#PGPSAVPSS#PK.S	1	9.6219	5.1811	5.7153	2.4131	7.9706	28.8654
BAG3	R.SST#PLHS#PSPIR.V	1	10.1933	5.445	7.2782	3.2709	8.7716	25.9112
BAG3	R.S#SLGSHQLPR.G	1	6.7118	6.8273	6.1249	2.0991	12.9946	11.5995
BAG3	K.VPPAPVPCPPPSPGPS#AVPSSPK.S	1	9.2034	5.3505	6.5986	3.2603	8.2483	27.6807
BAG4	R.SSGNS#PTPVSR.W	1	5.7749	3.9466	11.2714	8.7794	15.1315	5.4514
BAG4	R.S#GYGPSDGPSYGR.Y	1	13.598	4.4276	8.0283	4.9692	22.3824	5.9544
BAG6	R.AS#PEPQR.E	1	10.8044	8.5739	8.7833	10.013	8.0778	12.4987
BAG6	R.ASPEPQRENAS#PAPGTTAEEAMSR.G	1	11.2934	8.1673	4.517	10.8367	8.8386	14.3548
BAG6	K.AAGARPLT#SPESLSR.D	1	6.8012	4.9713	4.4224	5.0195	7.2245	19.082
BAG6	R.CNLACT#PPR.H	1	9.5373	8.0474	10.0573	8.1826	8.9984	7.898
BAG6	R.LQEDPNYS#PQRFPNAQR.A	1	10.8604	7.1311	2.7387	12.1405	7.1776	14.1288
BAG6	R.GGPQPQHSQPPPQPPAVT#PEPVALSSQTSEPVESEAPPREPMEAEEVEER.A	1	8.4955	9.4369	6.4029	11.5611	8.4665	12.558
BAHCC1	R.LSS#PESEVK.I	1	11.7061	5.3904	9.745	9.5684	8.7902	13.1526
BAHCC1	R.TFLPGEPPPCS#PR.S	1	11.0722	4.3539	9.3725	10.3182	9.7583	12.3578
BAHD1	R.SADEADELPPDLPKPPS#PAPSSEDPGLAQPR.K	1	7.2854	10.8612	6.8366	7.3247	7.8447	12.6509
BAHD1	R.DLS#PEPAPDEGPR.R	1	4.8972	15.7364	6.839	6.7246	4.2955	16.9677
BAHD1	R.T#NGWVPVGAACEK.A	1	4.7454	19.7169	3.2837	4.17	2.7215	12.0066
BAHD1	K.S#LPMLSSGLTGR.R	1	9.8001	13.8146	6.8806	7.6734	4.3626	14.2513
BAIAP2	K.SSST#GNLLDK.D	1	10.704	4.0199	12.285	12.3719	3.2055	6.5167
BAIAP2	K.SLS#PPQSQSK.L	1	10.5777	7.37	11.2337	6.4844	5.0509	6.0588
BAIAP2	R.AVQLMQQVASNGATLPSALSAS#K.S	1	8.2465	21.1392	10.0973	8.1598	3.597	10.1242
BAIAP2	R.SSS#M*AAGLER.N	1	11.106	11.166	9.2794	8.4307	7.2749	5.629
BAIAP2	K.LSDS#YSNTLPVRK.S	1	8.5932	31.1983	9.2373	5.4285	2.2685	8.4669
BAIAP2	K.S#LSPPQSQSK.L	1	10.7068	6.8789	9.0645	7.228	4.6648	6.2304
BAIAP2	R.AVQLM*QQVASNGATLPSALS#ASK.S	1	7.0982	16.9517	9.1403	8.4313	9.7391	11.5074
BAIAP2	R.S#M*SSADVEVAR.F	1	7.7137	9.6941	12.5431	10.9905	9.1444	10.0761
BAIAP2L1	K.TPASTPVSGT#PQAS#PMIER.S	1	8.1156	15.9404	9.8369	10.4089	6.2383	6.6441
BAIAP2L1	R.SVS#VATGLNMMK.K	1	7.1565	20.0758	6.2206	21.1656	3.9427	4.0001
BAIAP2L1	K.TIFPHTAGS#NK.T	1	8.1331	16.3623	11.3333	10.5509	6.9651	6.8976
BAIAP2L1	K.LLEENETEAVTVPTPS#PTPVR.S	1	7.9059	8.9048	9.9164	16.0403	6.3096	6.6361
BAIAP2L1	K.TPASTPVSGT#PQAS#PMIER.S	1	9.8916	14.6661	7.3395	11.5146	9.5064	7.4107
BAIAP2L1	R.AYTS#PLIDMFNNPATAAPNSQR.V	1	5.6489	19.1904	7.3654	17.7119	6.2036	1.7629
BAIAP2L2	R.RSS#M*GSTAVATDVK.K	1	3.0836	8.6592	6.1605	3.3469	4.0248	3.2059
BAIAP2L2	R.APS#PAPPPLPSSR.R	1	3.055	7.3415	5.1636	2.7642	3.722	2.5439
BAIAP2L2	R.GSHS#LDDLLDRPGNSIAPSEYWDGQSR.S	1	0.91242	1.1408	1.4441	0.68863	3.03	0.70009
BAIAP2L2	R.RS#SM*GSTAVATDVK.K	1	2.6255	9.715	7.8966	4.7743	3.8334	26.9938
BAP1	K.S#PLVLEANR.A	1	12.1384	7.8812	13.0034	7.6811	9.5824	14.4351
BAP1	K.GSS#PSIRPIQGSQGS#SSPVEK.E	1	13.5782	7.0871	14.9568	7.3424	11.0304	9.7564
BAP1	K.GSSPS#IRPIQGS#QGSSSPVEK.E	1	13.4208	8.2911	13.0275	7.4819	8.2969	11.8993
BAP1	R.VPVRPPQQYSDDEDDY#EDDEEDDVQNTNSALR.Y	1	18.4508	5.7407	8.2314	12.0729	6.9832	15.4751
BAP18	K.VYEDSGIPLPAES#PK.K	1	16.0649	4.2748	9.1005	1.2151	5.9754	9.49
BAP18	K.VASGVLS#PPPAAPPPSSSSVPEAGGPPIKK.Q	1	15.9343	3.5167	9.7954	1.3505	5.3548	14.5223
BAP18	K.ADVTLSALNDSDANSDVVDIEGLGET#PPAK.K	1	12.7073	8.6328	10.6092	6.5478	7.4827	8.8289
BAP18	K.VAS#GVLSPPPAAPPPSSSSVPEAGGPPIKK.Q	1	15.0972	4.059	10.0061	0.93901	4.7703	14.9666
BAP18	K.ADVTLSALNDS#DANS#DVVDIEGLGETPPAK.K	1	11.7992	7.7033	12.6393	4.4321	7.4636	13.7391
BAP18	K.ADVTLSALNDS#DANS#DVVDIEGLGETPPAK.K	1	12.4346	8.9742	10.3962	3.0722	8.0149	13.0669
BAP18	K.LGELTMQLHPVADS#SPAGAQIK.A	1	9.736	7.2645	16.8593	3.0425	8.6107	8.9321
BARD1	R.LSS#PISK.R	1	11.206	4.948	12.4081	14.8699	10.0237	7.8282
BARD1	K.QTVPSENIPLPECSS#PPSCK.R	1	14.0508	9.6351	10.6077	10.6905	10.0124	5.3472
BARD1	K.DASAQQDSYEFVSPS#PPADVSER.A	1	9.828	11.4967	4.1509	9.8806	9.9843	6.7888
BASP1	K.S#DGAPASDSKPGSSEAAPSSK.E	1	12.102	1.6578	13.5623	0.67995	6.7611	18.4575
BASP1	K.AEGAATEEEGT#PK.E	1	8.7599	2.2377	12.4555	1.7513	9.9441	23.0707
BASP1	K.ETPAATEAPSST#PK.A	1	11.773	1.7601	9.6374	1.2161	11.2023	20.1491
BASP1	K.KAEGAAT#EEEGTPK.E	1	13.0278	1.9687	9.9006	1.3263	7.6484	14.1374
BASP1	K.SDGAPAS#DSKPGS#SEAAPSSK.E	1	10.6824	1.6666	14.4519	1.0999	6.4162	15.8643
BASP1	K.AQGPAAS#AEEPKPVEAPAANSDQTVTVKE.-	1	4.3695	2.0442	30.659	0	2.9791	18.4884
BATF3	R.SVAAPGNQPQPQPQQQS#PEDDDRK.V	1	20.1773	2.6096	9.1443	4.0259	8.8404	1.6932
BAZ1A	K.ELDQDM*VT#EDEDDPGSHK.R	1	7.7166	11.2695	16.0103	7.1951	5.8577	5.5691
BAZ1A	K.RQS#PEPSPVTLGR.R	1	7.1504	12.2553	14.3717	6.3939	5.4284	9.9797
BAZ1A	K.RQS#PEPS#PVTLGR.R	1	6.7522	6.7384	18.4968	6.0378	4.472	10.3138
BAZ1A	K.LSLQES#ESK.R	1	6.1731	12.7489	11.9063	7.4382	10.9022	4.773
BAZ1A	R.QEQINCVTREPLT#ADEEEALK.Q	1	8.1309	7.1953	18.8522	3.8125	4.2928	3.1258
BAZ1A	K.S#ANNTPENSPNFPNFR.V	1	7.6472	3.5055	18.4005	5.761	6.3521	12.3853
BAZ1B	R.RQS#LELQK.C	1	8.8122	17.6612	27.3171	6.522	6.728	5.7013
BAZ1B	K.SLSGS#PLK.V	1	9.5625	15.1649	6.2506	8.4238	15.9849	7.8235
BAZ1B	R.LAEDEGDS#EPEAVGQSR.G	1	9.4389	16.5352	11.8986	5.2178	9.5269	10.3657
BAZ1B	K.TDNSSLSS#PLNPK.L	1	8.4552	24.6539	10.7124	6.8662	11.5875	9.0366
BAZ1B	K.KS#DGACDSPS#SDKENSSQIAQDHQK.K	1	10.4284	19.3121	10.8867	6.433	10.2678	10.5033
BAZ1B	K.DHTVS#GDEDYCPR.S	1	9.8751	16.6962	10.9977	7.0838	8.8996	8.9317
BAZ1B	K.S#PEEHLEEMMK.M	1	5.7591	33.9008	4.667	6.5136	10.2549	4.2287
BAZ1B	K.KSDGACDSPSS#DKENSSQIAQDHQK.K	1	9.368	14.4114	9.8728	6.5241	8.9447	8.3221
BAZ1B	K.KSDGACDS#PS#SDKENSSQIAQDHQK.K	1	10.4248	13.1297	12.0538	4.2331	7.1848	8.2021
BAZ1B	K.FEPQVDT#EAEDMISAVK.S	1	7.5026	25.0294	10.57	6.8073	8.1933	5.8529
BAZ1B	R.RSDVQEES#EGS#DTDDNK.D	1	6.7941	13.0995	9.2284	2.0046	7.1326	29.8784
BAZ2A	R.YSEEGLS#PSK.R	1	9.9109	8.07	13.4495	11.4139	5.1919	7.636
BAZ2A	R.AGDPGEM*PQS#PTGLGQPK.R	1	10.9845	13.8458	12.9751	9.1005	5.7598	9.4693
BAZ2A	K.AS#PVTSPAAAFPTAS#PANK.D	1	9.1804	12.4205	14.9886	9.6907	6.0619	9.0797
BAZ2A	K.MELAGSNTTASS#PAR.A	1	7.8312	14.5024	8.6488	15.3311	6.9797	9.9255
BAZ2A	K.S#PVRGQDSEQPQAQLQPEAQLHAPAQPQPQLQLQLQSHK.G	1	12.2661	10.4173	11.046	6.7475	6.6939	10.8105
BAZ2A	R.GRES#PAAGPR.Y	1	3.0705	6.4361	11.196	32.4914	8.5416	5.3747
BAZ2A	K.ASPVT#SPAAAFPTAS#PANK.D	1	9.0219	8.7884	9.5583	11.8867	11.796	10.2998
BAZ2B	K.RDTSGGIDLGEEQHPLGT#PTPGRK.R	1	7.1329	3.5528	24.868	5.7962	4.2806	13.1167
BAZ2B	K.SES#PVPQNEK.A	1	5.4189	2.1317	28.6438	8.8195	3.729	11.0189
BAZ2B	K.FYS#PLPNDQLLK.T	1	5.886	2.8497	20.1724	8.6653	4.2803	20.8294
BBX	R.TADGRVS#PAGGTLDDKPK.E	1	14.2528	2.2896	10.3315	14.4557	14.0831	6.005
BBX	R.DLPS#PKK.A	1	8.3229	1.1391	11.8518	20.9576	15.2593	4.145
BBX	K.NISGET#PEGIK.A	1	11.4401	4.3236	10.2412	12.539	13.3012	6.2792
BBX	K.NIPSIFNTPEPTTTQEPLVGS#QK.R	1	23.65	1.933	2.4165	5.8408	36.9707	2.0563
BBX	K.LLDFS#EEEEEEDEEEDIDK.V	1	12.0615	6.5824	13.0333	8.7756	12.1634	8.7897
BBX	K.S#PTPTVNPR.K	1	10.9729	4.2589	10.2026	7.7136	12.3038	8.901
BBX	K.FNSLPQYS#PVTFDR.K	1	12.4986	5.0772	9.3387	14.3441	11.6831	7.49
BBX	K.VQLLGADGLEQDVGETEDDES#PEQR.A	1	9.15	6.0195	13.2077	5.1468	15.794	9.4463
BCAM	R.GGS#GGFGDEC.-	1	3.5619	42.382	1.7479	8.5548	4.6977	13.1074
BCAM	K.GAPPPGEPGLSHSGS#EQPEQTGLLMGGASGGAR.G	1	8.8619	24.8351	9.1412	9.3057	5.5492	11.0619
BCAR1	K.TSSIQSRPLPS#PPK.F	1	12.113	6.1939	3.2316	11.1845	7.9876	7.8637
BCAR1	K.RLS#ASSTGSTR.S	1	6.8091	2.7415	2.499	31.4097	6.1347	8.4073
BCAR1	K.AQQGLYQVPGPSPQFQS#PPAK.Q	1	11.1501	6.7657	5.9403	10.2766	10.919	6.6146
BCAR2	R.T#PAEIPR.K	1	1.2349	92.3664	1.3316	0.32845	0.46811	0.76097
BCAR3	R.TGSEPALS#PAVVR.R	1	9.9855	7.3806	11.0029	6.757	8.4967	13.4788
BCAR3	R.DSLSS#PGNFVLTCQWK.N	1	11.2492	3.8639	2.1149	4.8552	14.8414	2.6097
BCAR3	R.TGS#EPALSPAVVR.R	1	14.7354	10.4062	6.315	12.5718	11.3945	8.558
BCAR3	R.QNS#PVTQDGIQESPWQDR.H	1	21.4371	3.9389	4.1854	5.3525	10.2872	3.8765
BCAR3	K.RLSLT#MGGVQAR.E	1	11.3179	9.0883	7.511	9.9605	12.1289	4.8555
BCAR3	R.LSEAY#SR.V	1	6.8232	6.0568	11.4359	7.5478	20.5626	6.399
BCAR3	K.LPPQSSGVDTSPCPNS#PVFR.T	1	10.318	10.657	10.7832	7.5699	8.9416	10.251
BCAR3	K.RLS#LTMGGVQAR.E	1	13.9314	8.5988	4.0105	10.1849	17.6107	3.9535
BCAR3	K.AHQSES#YLPIGCK.L	1	9.8903	7.4675	37.1132	9.2325	6.2034	7.5618
BCAR3	K.VPSS#PSAWLNSEANYCELNPAFATGCGR.G	1	10.7313	11.002	10.8388	8.1415	7.1172	11.2597
BCAR3	K.S#GSQPACLDHMQDR.R	1	10.3509	10.2987	6.4062	12.063	8.1829	10.8237
BCAS1	R.QQS#LGGFFK.G	1	0.51687	76.2042	0.67887	0.33919	0.51611	19.6709
BCAS1	K.TLVS#PNK.A	1	1.2352	80.2337	1.6375	2.1672	1.6685	7.003
BCAS1	K.KDPEDTGAEKSPT#TSADLK.S	1	0.96793	65.3264	1.3809	0.82064	1.0768	26.7519
BCAS1	R.QMS#VKGDGGITHSEEINGK.D	1	2.1681	76.0478	3.0476	1.6411	1.7107	7.7947
BCAS1	R.TGDQAADSSLGS#VK.L	1	4.6149	62.1885	3.5226	2.9189	3.9278	12.6954
BCAS1	K.KDPEDTGAEKS#PTTSADLK.S	1	1.995	65.3934	1.9783	1.074	1.6131	21.594
BCAS1	K.EDSVPTGAEENVVCES#PVEIIK.S	1	0.66517	58.3403	0.32826	0.43756	0.37297	39.1009
BCAS1	K.KDPEDTGAEKSPTTS#ADLK.S	1	4.5168	43.4642	5.6988	4.1681	4.1395	16.2296
BCAS1	K.EGQELGTADCS#VPGDPEGLETAK.D	1	12.5092	30.0319	7.6651	5.5957	5.7805	11.4809
BCAS1	R.TS#LMAFLR.Q	1	3.7727	42.188	1.8773	4.6879	9.1154	12.7765
BCAS3	K.VKPPPQIS#PSK.S	1	11.3843	9.4213	4.6732	0.73173	20.4725	20.2562
BCCIP	K.EVENEDEDDDDS#DKEK.D	1	11.6128	9.0723	8.1078	6.5239	9.0518	5.4241
BCCIP	K.AGLIQS#RSTLSDFQGTFMTVGIALS.-	1	7.6456	13.698	4.6418	7.639	8.7727	5.8469
BCKDHA	R.S#VDEVNYWDK.Q	1	4.1288	15.6767	10.7648	31.2522	4.7447	12.7605
BCKDHA	R.IGHHS#TSDDSSAYR.S	1	3.4587	6.727	49.0008	11.461	6.7047	4.5522
BCKDK	R.S#TSATDTHHVEMAR.E	1	7.1312	13.37	13.2623	12.3278	8.6502	8.4377
BCKDK	R.STSATDT#HHVEMAR.E	1	8.2684	11.8083	12.2811	9.6569	8.082	9.3245
BCL10	R.SNS#DESNFSEK.L	1	6.005	12.6861	2.5827	2.3545	5.9222	3.621
BCL10	R.EDTEEISCRT#SSR.K	1	8.2983	3.3053	6.2726	4.3389	11.3759	4.5719
BCL11A	R.GCS#PGESASGGLSK.K	1	6.6967	3.6084	27.4444	2.9928	3.5313	4.0195
BCL11A	K.LLLGSPSSLS#PFSK.R	1	2.9251	1.9763	11.0024	1.7515	2.3743	1.6045
BCL11A	K.LLLGS#PSSLSPFSK.R	1	3.607	3.4549	36.2566	1.6116	1.8415	2.0775
BCL11B	K.ALDKDS#PPPSSR.S	1	2.0388	2.0505	7.9463	21.0551	2.3795	7.3448
BCL11B	K.VSEPVEIGIQVTPDEDDHLLS#PTK.G	1	3.3164	3.3458	17.6755	17.1033	2.4156	8.7765
BCL11B	R.FST#PPGDLLDGGLSGR.S	1	4.7473	4.4182	13.2441	19.0289	3.9717	9.9531
BCL11B	R.KPAPLPS#PGLNSAAK.R	1	2.9545	4.1047	8.8671	18.515	2.6827	10.7858
BCL2L12	R.ACPGPPPPS#PEPLAR.L	1	8.3183	6.5822	11.0781	5.3534	6.8992	7.6089
BCL2L12	R.LS#SDSFAR.L	1	7.9119	8.2047	14.6484	6.7394	6.9068	4.9129
BCL2L12	K.SPPS#PELQGPPSTEK.E	1	10.576	7.3301	6.8282	4.4197	5.6496	8.7196
BCL2L12	R.GAAPSESPRPCS#LPIRPCYGLEPGPATPDFYALVAQR.L	1	8.5536	12.4134	9.4307	5.9871	8.7886	8.6703
BCL2L13	R.EESLVEELS#PASEK.K	1	4.6702	2.7288	17.0041	2.1746	2.2877	13.6367
BCL2L13	K.SSPAT#SLFVELDEEEVK.A	1	5.6176	8.6027	12.5738	3.5629	5.1247	10.8198
BCL2L13	R.EES#LVEELSPASEK.K	1	4.7734	8.0283	16.3294	4.2404	6.8088	3.7653
BCL2L13	K.S#ENNSS#NS#DIVHVEK.E	1	5.8041	7.0179	18.0498	4.4711	5.9638	7.0097
BCL2L13	K.S#ENNSS#NS#DIVHVEK.E	1	4.6778	7.164	17.2841	3.2438	5.2889	5.7777
BCL2L13	K.AATTEPTEVEEVVPALEPTETLLS#EK.E	1	5.8452	7.6753	10.4455	3.185	7.1197	6.7634
BCL2L13	K.SLDS#NGAGEK.S	1	2.6897	3.1548	12.4968	6.5866	7.2325	4.9292
BCL2L14	K.STPALFS#PK.L	1	2.0635	2.9081	1.4852	2.4775	3.7337	2.2455
BCL3	R.APS#PEPAAPR.G	1	9.4408	9.082	2.86	8.8407	7.5754	10.4432
BCL3	K.ATRPASTSQPDPS#PDRSANTS#PESSSR.L	1	8.8191	8.969	3.6004	8.7321	8.402	9.4486
BCL3	K.ATRPAS#TSQPDPS#PDR.S	1	8.7205	8.9861	2.5661	10.4007	6.5709	11.0146
BCL3	K.ATRPASTSQPDPSPDRS#ANT#SPESSSR.L	1	10.3249	6.7599	1.5511	8.5862	9.4482	8.9746
BCL6	K.GLVS#PQS#PQK.S	1	8.0642	5.5293	9.6862	18.707	10.7271	4.8776
BCL6	K.SDCQPNS#PTESCSSK.N	1	7.3878	5.8528	9.6304	15.0057	11.8902	6.5305
BCL6	K.FIVLNSLNQNAKPEGPEQAELGRLS#PR.A	1	6.6554	5.3393	8.3755	20.6436	13.4666	5.5231
BCL6	K.NACILQASGS#PPAK.S	1	8.1332	6.3101	8.9638	16.2119	14.0353	5.4257
BCL6	R.AYTAPPACQPPMEPENLDLQSPT#K.L	1	8.4796	8.1264	9.6592	17.5372	10.3527	6.6753
BCL6	K.ASKEEERPS#S#EDEIALHFEPPNAPLNR.K	1	8.7526	5.9261	10.5638	13.1865	10.2425	5.7513
BCL7A	K.QENSSNSS#PAPEPNSAVPSDGTEAK.V	1	8.2885	8.2993	13.5782	6.7527	8.4023	17.2932
BCL7B	R.TDDSQPPTLGQEILEEPS#LPSS#EVADEPPTLTK.E	1	12.1232	8.9659	23.175	7.0928	9.2545	14.7919
BCL7B	R.TDDSQPPTLGQEILEEPS#LPSS#EVADEPPTLTK.E	1	13.4489	8.7655	12.1501	7.8398	12.4543	19.9503
BCL7B	R.TDDS#QPPTLGQEILEEPSLPSSEVADEPPTLTK.E	1	14.3475	9.393	10.4196	6.7567	12.6761	17.6299
BCL7B	K.EEPVPLETQVVEEEEDS#GAPPLK.R	1	10.4746	9.6641	12.1056	11.506	10.1782	13.8075
BCL7C	K.GTEPSPGGTPQPS#RPVS#PAGPPEGVPEEAQPPR.L	1	3.9847	10.999	6.4339	7.2266	9.4861	9.9448
BCL9	R.AVT#PVSQGSNSSSADPK.A	1	10.9395	7.9134	9.8024	15.5562	6.7623	13.3219
BCL9	R.IPVEGPLS#PSRGDFPK.G	1	15.0725	11.0886	3.4448	7.0106	5.2418	15.8725
BCL9	K.LIPSVGSPASSTPLPPDGT#GPNSTPNNR.A	1	15.0178	10.0743	8.7631	10.1847	12.1185	8.8779
BCL9	K.SPPVLGSAAAS#PVHLK.S	1	12.4739	10.9906	6.0591	9.2696	6.8855	13.9204
BCL9	K.TVASSDDDS#PPAR.S	1	6.6969	8.3434	14.3186	14.4823	9.7619	8.832
BCL9	R.SIS#ADSFDQRDPGT#PNDDSDIK.E	1	12.3764	11.3803	9.3148	8.9324	7.3411	13.7909
BCL9L	K.TAM*PS#PGVSQNK.Q	1	15.0631	15.1771	6.099	10.2879	7.3661	15.7447
BCL9L	K.ANQIS#PSNSSLK.N	1	9.4283	13.1613	4.862	10.3962	6.7774	13.8609
BCL9L	R.S#VSVDSGEQR.E	1	5.9124	16.9088	2.8614	17.0292	12.144	9.3161
BCL9L	R.EAPGS#PPLS#PR.G	1	9.7607	14.3072	5.6396	13.8028	5.4662	14.4213
BCL9L	K.S#PSMAVPSPGWVAS#PK.T	1	10.8841	18.5604	4.4038	10.2941	5.4526	17.4923
BCL9L	K.SPQTPS#QMVPLPSANPPGPLK.S	1	13.3401	15.7582	5.0266	8.5472	8.3464	17.5459
BCL9L	R.SVS#VDSGEQR.E	1	12.3086	10.5128	3.7451	13.0455	9.2486	12.9086
BCL9L	K.S#PQVLGSSLSVR.S	1	11.0457	10.5063	7.6368	11.7847	6.6954	21.3317
BCL9L	R.EAPGS#PPLS#PR.G	1	8.1539	9.496	4.7865	14.3434	6.5749	12.7492
BCL9L	R.GLLS#PPMGQSGLR.E	1	11.8444	16.6315	6.5367	10.5084	8.5291	17.4983
BCL9L	R.LKSPS#MAVPS#PGWVAS#PK.T	1	12.6814	14.1438	4.7563	13.7195	8.8571	11.8951
BCL9L	R.LKS#PS#MAVPSPGWVAS#PK.T	1	13.5134	14.8534	4.4058	14.4682	8.7223	10.8571
BCL9L	R.LKSPS#MAVPS#PGWVAS#PK.T	1	13.8449	16.5031	4.2107	7.5517	3.9206	17.8476
BCL9L	K.S#PTLSQVHS#PLVT#SPSANLK.S	1	9.1834	11.1828	8.1698	10.815	12.3508	12.292
BCL9L	K.S#PQTPSQMVPLPSANPPGPLK.S	1	12.9196	13.1573	6.3348	8.4409	7.2463	16.3664
BCL9L	R.RPS#DLTISINQMGSPGMGHLK.S	1	10.338	9.7922	6.5664	8.4109	17.3563	12.7486
BCLAF1	K.KAEGEPQEES#PLK.S	1	8.0201	7.4668	15.449	5.5745	7.3366	11.0289
BCLAF1	K.KETQS#PEQVK.S	1	4.5411	3.5339	17.711	14.0782	11.5079	7.1292
BCLAF1	R.AEGEWEDQEALDYFS#DK.E	1	11.1866	10.2301	12.2635	9.2012	7.1602	14.3018
BCLAF1	K.DLFDYS#PPLHK.N	1	8.9135	11.7386	13.8872	5.5098	8.4736	9.3566
BCLAF1	K.FNDS#EGDDT#EETEDYR.Q	1	10.1831	12.4086	13.5638	5.6498	7.244	11.5868
BCLAF1	R.EES#PLRIK.M	1	8.3344	8.7426	17.0466	5.774	7.1061	10.8061
BCLAF1	K.DTFEHDPS#ESIDEFNK.S	1	8.8323	8.7617	9.0234	3.4895	7.7462	6.1357
BCLAF1	R.IDIS#PSTLR.K	1	8.3665	9.5951	16.0148	5.7228	6.6146	10.907
BCLAF1	K.DTFEHDPSES#IDEFNK.S	1	8.5686	12.2101	10.2246	2.77	6.7835	10.5698
BCLAF1	K.FNDSEGDDT#EETEDYR.Q	1	4.318	7.1415	17.3309	2.6367	2.8599	5.5323
BCLAF1	R.YSPS#QNS#PIHHIPSR.R	1	6.8909	7.2087	20.4537	6.9873	6.7225	9.23
BCLAF1	R.QKS#PEIHR.R	1	2.4149	2.4626	11.8655	30.8107	14.3327	11.875
BCLAF1	K.GNRES#DGFREEK.N	1	8.9487	7.3264	10.2968	8.0901	10.1569	5.9087
BCLAF1	R.SSSSSAS#PSS#PSSREEK.E	1	6.5347	4.5827	21.4408	10.9903	11.712	9.8206
BCLAF1	K.S#FATASHR.N	1	2.6531	2.4993	10.9416	6.5623	36.3432	4.4313
BCLAF1	K.SSATSGDIWPGLSAYDNS#PR.S	1	7.0946	11.0149	17.9037	5.1274	5.4309	10.3358
BCLAF1	R.CDS#ADLR.H	1	8.1087	4.8673	8.758	22.3433	8.562	15.8895
BCLAF1	K.KET#QSPEQVK.S	1	2.1732	2.8949	14.7999	20.0402	18.8554	6.5816
BCLAF1	K.ETGYVVERPST#TK.D	1	5.62	16.1837	11.3219	3.406	7.1706	6.9143
BCLAF1	K.S#TFREES#PLR.I	1	8.6214	12.4758	16.3908	3.4696	7.1525	10.167
BCLAF1	R.Y#SPSQNS#PIHHIPSR.R	1	8.0894	7.8155	19.6855	6.0339	5.8339	8.6989
BCLAF1	K.TIAPQNAPRDES#R.G	1	9.7244	10.6399	15.282	2.203	9.1461	8.6177
BCOR	R.KDGS#SPPLLEK.Q	1	6.1853	23.8219	6.4444	5.9156	7.497	12.404
BCOR	K.RPEPSSDYDLS#PAK.Q	1	5.9777	19.7887	6.4705	7.4605	9.5188	10.8399
BCOR	R.SWSEESLKPSDNEQGLPVFSGS#PPMK.S	1	9.1261	25.2506	7.9211	6.8803	8.1957	9.2441
BCORL1	R.SASSEEASES#PTAR.Q	1	11.826	2.7825	12.8155	19.022	11.4167	8.1102
BCR	R.ASASRPQPAPADGADPPPAEEPEARPDGEGS#PGK.A	1	9.1867	6.717	7.6093	10.1763	8.5812	8.2623
BCR	R.VSPS#PTTYR.M	1	11.5718	6.7014	9.544	11.5361	5.4406	11.0564
BCR	K.GRGS#RDALVSGALESTK.A	1	9.0056	8.1163	7.7423	7.6943	6.7793	10.175
BCR	R.GRS#SESSCGVDGDYEDAELNPR.F	1	7.2188	9.7924	5.4799	7.2892	11.8822	14.3276
BCR	K.RQS#ILFSTEV.-	1	6.9638	9.4082	2.5349	12.7878	12.3671	6.8646
BDP1	R.EKT#PEVIDATEEIDK.D	1	10.0148	9.8299	11.6219	8.2796	7.5409	15.3076
BDP1	R.GSRS#PDACMDK.N	1	8.8248	7.924	13.3317	11.1463	9.6677	8.0707
BDP1	R.VGEETVGDNSPS#SVVEEQYLNK.L	1	9.6381	12.2566	12.8047	5.4276	7.1461	11.2194
BDP1	R.NLS#PSNSCEPK.E	1	10.8559	9.8917	10.3893	7.3244	9.9857	10.2861
BEND3	R.INDELEGLGLDAGS#EGDPPRDDCYDSSSLPDDISVVK.V	1	8.1912	12.0205	15.7627	6.5143	6.3163	11.0362
BEND3	K.ANASNSPS#SLR.L	1	6.1669	4.8253	13.2927	7.1626	25.7545	6.1514
BET1	K.S#LSIEIGHEVK.T	1	10.1481	32.7657	4.1308	8.5808	8.2128	7.9798
BET1L	R.AQS#PGAVEEILDRENK.R	1	10.3979	13.9675	9.945	9.4906	10.5886	15.2876
BICC1	K.S#MPAETIK.E	1	9.912	2.859	4.2758	1.8231	24.5494	1.9358
BICC1	R.LLS#DPELSATESPLADK.K	1	8.7306	4.2079	4.168	2.216	17.035	2.4886
BICC1	R.S#PS#HSGNAGDLK.Q	1	8.3795	1.298	4.0248	1.6347	36.6098	1.5632
BICC1	R.S#PSHSGNAGDLK.Q	1	7.4037	1.9351	5.0708	2.4568	34.6041	2.4401
BICC1	R.NGIGPGSHSEFAASIGS#PK.R	1	12.3797	2.0645	9.0206	2.7891	18.5798	3.6516
BICC1	R.S#NSREHLGGGSESDNWR.D	1	12.7414	1.9574	7.6797	1.7581	31.3573	2.427
BICC1	R.STDSPVPGS#EDDLVAGATLHSPEWSEER.F	1	19.003	8.5323	8.3263	6.3217	17.7774	8.5548
BICD1	R.GVSS#PVETR.T	1	6.5238	3.2266	11.8427	12.8054	10.3696	8.7327
BICD1	K.TPTISPVITAPPS#SPVLDTSDIR.K	1	7.9404	3.6586	12.8632	8.9999	9.7212	11.3739
BICD2	R.RS#PILLPK.G	1	10.9722	8.4046	6.3049	8.8182	7.922	14.2565
BICD2	R.ADGGTGDSSPSPGS#SLPS#PLSDPR.R	1	9.5129	8.6875	16.0246	7.9387	8.02	9.5281
BICD2	R.ADGGTGDSSPSPGSSLPS#PLSDPR.R	1	11.5162	8.7433	11.2351	4.7092	11.4741	7.7337
BIN1	K.GNKS#PS#PPDGS#PAATPEIR.V	1	17.2677	6.8159	10.7113	7.287	9.0783	9.04
BIN1	K.GNKS#PS#PPDGS#PAATPEIR.V	1	24.8576	4.9373	7.6041	6.1816	9.7187	4.3213
BIN1	K.GNKS#PSPPDGS#PAATPEIR.V	1	21.6693	5.3268	5.3499	9.4512	7.0287	11.1117
BIN1	K.GPPVPPPPKHT#PSK.E	1	27.4025	3.1153	5.5856	7.3104	7.6916	4.0742
BIN1	K.SPSPPDGSPAAT#PEIR.V	1	13.9799	8.9378	10.7446	7.6684	10.8894	7.1815
BIN1	K.SPSQSS#LPAVVVETFPATVNGTVEGGSGAGR.L	1	14.3001	7.1361	7.2041	6.2472	16.3338	6.4283
BIN1	K.SPS#QSS#LPAVVVETFPATVNGTVEGGSGAGR.L	1	11.745	7.9336	5.0958	9.1886	22.5032	5.4168
BIN1	K.S#PS#QSSLPAVVVETFPATVNGTVEGGSGAGR.L	1	12.116	8.8142	12.2176	7.7033	7.5731	11.1996
BIRC6	K.LEGDSDDLLEDS#DSEEHSR.S	1	9.4501	16.4751	5.303	14.822	11.3072	13.3302
BIRC6	R.RPTLAWLEDSSS#CSDIPK.L	1	12.4596	12.8776	7.2092	13.1292	8.9789	11.037
BIRC6	K.LEGDSDDLLEDS#DS#EEHSR.S	1	8.6491	18.1404	5.4404	13.3615	11.7313	12.3797
BLM	K.DLDTS#DRKEDVLSTSK.D	1	8.328	15.9005	9.071	5.1926	5.9527	4.5861
BLM	K.LSLS#KPK.F	1	9.5915	9.6184	18.5675	8.9743	8.0253	5.6858
BLM	K.ELNFSHLPSNSVS#PGDCLLTTTLGK.T	1	8.2401	15.0193	7.9151	8.5444	7.5996	9.9287
BLM	K.KLEFSSSPDSLST#INDWDDMDDFDTSETSK.S	1	11.5609	18.8293	4.9988	8.8224	5.7134	5.9176
BLM	K.LLYVT#PEK.I	1	5.4509	6.746	7.1311	6.4566	21.1481	6.0452
BLM	K.YSEWTSPAEDSS#PGISLSSSR.G	1	9.9677	14.8446	13.5911	6.2636	6.5441	5.8882
BLOC1S3	R.VAGEAAET#DS#EPEPEPEPTAAPR.D	1	10.1998	8.6827	11.9395	6.7238	8.01	13.8081
BLOC1S3	R.DLPPLVVQRES#AEEAWGTEEAPAPAPAR.S	1	11.125	13.2897	9.2989	7.7986	10.2182	10.1925
BLZF1	K.VTVT#SSPIRGAGDGMETEEPPK.S	1	11.1789	9.5847	8.0703	7.5678	7.6845	12.6739
BLZF1	K.ESSPDNPFFES#SPTTLLATK.K	1	6.6789	11.9711	11.9228	9.6027	8.7242	9.3769
BMP2K	R.RDS#QS#S#NEFLTISDSK.E	1	14.1841	5.6645	8.1482	7.2334	6.7871	4.7503
BMP2K	K.TLKPTY#RTPER.A	1	18.595	7.133	11.6387	9.4286	6.9225	5.2966
BMP2K	R.RDS#QS#S#NEFLTISDSK.E	1	12.8544	7.1845	8.9385	9.2195	8.63	10.9088
BMP2K	K.NVDSLSAPHNHPPEDPFGSVPFISHS#GSPEK.K	1	13.9964	5.3386	13.7023	9.3023	9.0045	2.5922
BMPR1A	R.DLEQDEAFIPVGES#LK.D	1	16.2885	6.8112	11.5037	1.24	6.672	6.9659
BMPR2	K.ES#SDENLM*EHSLK.Q	1	13.7845	7.1721	10.166	9.3402	5.6268	9.7937
BMPR2	R.LNINSS#PDEHEPLLR.R	1	12.4207	5.4346	8.4093	7.164	5.9292	17.7994
BMS1	K.AGLS#PANCQSDR.V	1	6.8424	9.6684	16.7055	7.5151	7.444	11.0065
BMS1	K.EVKEEIDPDEEES#AK.K	1	6.5987	13.0206	13.7286	5.7444	5.7094	6.5778
BMS1	K.LGPQNFIDET#SDIENLLKEEEDYKEENNDSK.E	1	6.9898	8.5868	21.0456	6.0402	0.31083	13.32
BNC1	R.TQLS#PEAK.V	1	1.3995	0.64252	58.4193	1.3802	1.8091	0.8649
BNC2	K.TEPACVS#PIQNSAPVSDLTK.T	1	3.8894	5.4714	6.2283	5.8366	2.953	4.7238
BNC2	R.ATSGAAT#PVIASTK.S	1	3.7137	3.0871	5.6124	4.3294	17.5261	4.7758
BNC2	K.FSPEGDLCSS#PDPK.I	1	0.97048	1.0926	2.9797	3.2748	33.346	2.0806
BNIP2	K.GS#ITEYTAAEEK.E	1	8.3945	12.157	8.6247	9.6711	7.2196	12.5598
BNIP3	R.ASETDTHS#IGEK.N	1	9.1599	7.1438	4.2451	6.1804	17.6975	10.7927
BNIP3L	R.DHSSQS#EEEVVEGEK.E	1	13.8985	2.8078	5.571	5.4149	17.6382	9.9855
BOD1L1	K.DVTLS#PVK.A	1	15.9402	3.7071	16.4656	8.5885	9.2707	9.5719
BOD1L1	K.RS#LTVSDDAESSEPERK.R	1	15.5855	5.5876	9.3479	8.8834	7.6915	20.2792
BOD1L1	K.TQLS#PSIK.R	1	15.4674	5.6749	12.9434	7.3425	10.5066	7.1814
BOD1L1	R.KLS#VLGK.D	1	19.9071	4.0945	8.5462	3.8045	15.1675	15.9475
BOD1L1	K.TDTGIVTVEQS#PSSSK.L	1	13.3537	5.63	14.6494	6.556	9.1446	5.0612
BOD1L1	K.KEQES#DEEEEEEEEDEPSGATTR.S	1	13.5548	6.8076	17.207	8.0363	8.4752	9.0193
BOD1L1	K.STADS#GGEGLETAPK.S	1	15.0719	6.715	12.4634	5.0619	8.3902	10.129
BOD1L1	K.DEYSS#SETTGEKPEQNDDDTIK.S	1	12.7998	7.3918	9.2229	8.4994	12.6614	8.6421
BOD1L1	K.S#VSDPVEDKKEQES#DEEEEEEEEDEPSGATTR.S	1	9.7306	5.7055	12.4373	7.3256	9.6155	16.809
BOD1L1	K.VSNS#PPLGR.S	1	14.9101	5.1452	17.1244	6.7652	8.5441	7.5519
BOD1L1	R.EVS#PPGAR.T	1	11.9683	5.2802	16.1656	8.4314	7.9623	10.6251
BOD1L1	R.GLEGNANS#PAHLR.G	1	10.7946	7.2268	11.3161	9.9754	8.5161	12.8525
BOD1L1	R.SS#VDLEESSTK.S	1	11.355	7.0437	12.8058	6.5963	12.8113	10.0995
BOD1L1	R.ATGPVLISTADFEGPM*PSAPPEAES#PLASTSK.E	1	11.6802	8.3752	10.8472	7.4158	7.9079	12.3037
BOD1L1	K.DDAVTS#AGSEEK.C	1	11.275	6.1254	9.3941	5.452	9.9931	15.7376
BOD1L1	R.TST#PVIMEGVQEETDTR.D	1	10.6528	6.1933	6.3107	6.2901	9.7947	11.6781
BOD1L1	K.YYS#DSDDELTVEQR.R	1	12.8926	7.2644	13.2535	7.0517	8.7938	11.4663
BOD1L1	K.EDKS#PETGTAGGSSTASYSAGR.G	1	11.7982	7.4576	8.89	5.771	7.3364	15.7613
BOD1L1	K.DEYSSSETTGEKPEQNDDDTIKS#QEEDQPIIIK.R	1	10.9169	7.3146	17.8348	5.4856	7.7431	8.0044
BOK	R.RSS#VFAAEIM*DAFDR.S	1	8.4453	8.0669	24.8785	10.4066	6.1682	21.892
BOP1	K.TTEEQVQAST#PCPR.T	1	5.2185	8.194	16.9148	12.678	9.767	9.0511
BOP1	R.IGDEYAEDS#S#DEEDIR.N	1	6.8148	8.5167	10.1221	8.0233	9.2529	10.104
BORA	R.SPYIDGCS#PIK.N	1	11.9856	11.3762	3.7821	17.4738	5.0648	4.1648
BORA	K.CTNINSDS#PVGK.K	1	9.1051	12.3847	5.6343	22.0818	4.6277	4.2305
BPTF	R.VHRPRS#PILEEK.D	1	6.6236	19.3266	11.0699	7.3809	5.0393	20.7474
BPTF	K.SNGELSES#PGAGK.G	1	8.2901	12.972	14.8558	7.49	6.4017	11.439
BPTF	R.VLDDVSIRS#PETK.C	1	8.6212	12.6037	11.8065	8.4916	4.8535	28.5122
BPTF	K.NLSES#PVITK.A	1	5.6497	25.1448	8.1285	7.8646	5.616	13.0785
BPTF	K.ELLDS#DSDKPCK.E	1	7.351	25.0557	9.064	5.4974	6.1455	14.0002
BPTF	K.KGDIDNVKS#PEETEK.D	1	8.0322	14.9348	12.351	4.3652	4.8573	24.7502
BPTF	K.VTSSPITSEEES#NLSNDFIDENGLPINK.N	1	6.5078	23.1509	11.3173	6.028	4.7485	17.0939
BPTF	R.VLDDVS#IRSPETK.C	1	9.7615	12.6625	11.2414	7.9676	5.3329	26.4927
BPTF	K.VTSSPITSEEESNLS#NDFIDENGLPINK.N	1	7.764	20.7154	9.1152	7.8018	7.6462	23.3428
BPTF	K.LS#PQMQVHQDK.T	1	6.9221	22.1678	8.624	6.444	6.0906	13.7797
BPTF	R.MT#SIEREEK.E	1	7.6711	20.1112	7.8432	6.3433	6.0408	16.0404
BPTF	K.DSDDKT#PDDDPEQGK.S	1	5.7508	16.019	8.8164	5.1914	5.14	24.4924
BPTF	K.IKIEPDS#EKDEVK.G	1	7.2751	20.3804	9.8779	4.6905	6.1151	12.86
BPTF	K.NREEFEDQS#LEK.D	1	7.3373	18.6694	10.2578	11.1888	6.8232	13.1718
BPTF	K.VTSSPIT#S#EEESNLSNDFIDENGLPINK.N	1	8.1395	20.2227	11.5422	6.4656	4.1645	15.7384
BPTF	K.VGS#PATVTFQQNK.N	1	6.8793	16.2338	23.984	5.9061	5.7442	9.1874
BPTF	K.VTSSPITS#EEESNLSNDFIDENGLPINK.N	1	7.2792	21.5654	11.2336	5.1859	6.1216	13.7063
BPTF	K.KVTSS#PIT#S#EEESNLSNDFIDENGLPINK.N	1	10.2977	16.5682	11.7872	3.9179	7.7773	13.418
BPTF	K.S#MTPAEREENQR.M	1	7.2011	17.3637	9.4497	10.2337	7.7976	10.3296
BPTF	R.VLDDVSIRSPET#K.C	1	9.5094	12.28	11.0288	6.6786	7.4444	21.441
BPTF	K.GNSVSANLGDNTTNATSEETSPSEGRSPVGCLS#ETPDSSNMAEK.K	1	10.1918	9.5953	12.1468	7.264	7.4551	8.5577
BPTF	K.TCESSNTSATTTSIQPNLENS#NSSSELNSSQSESAK.A	1	11.6723	13.788	13.0915	5.718	7.6794	10.2762
BPTF	K.AADDPENGERES#HTPVSIQEEIVGDFK.S	1	8.5351	20.9547	10.1853	3.4906	7.432	16.2127
BRAF	R.GDGGSTTGLSAT#PPASLPGSLTNVK.A	1	8.8198	8.8265	4.5791	23.5852	12.9976	7.1526
BRAF	K.S#PQKPIVR.V	1	7.3556	4.5103	3.3996	23.3637	15.2857	6.3391
BRAF	R.RDSS#DDWEIPDGQITVGQR.I	1	8.6267	13.2271	4.3645	18.5097	9.3331	10.3876
BRAF	R.SSS#APNVHINTIEPVNIDDLIR.D	1	8.2967	12.2336	3.9177	17.9562	10.1746	9.4845
BRAF	R.AGFQTEDFSLYACAS#PK.T	1	9.6777	10.8453	11.3293	9.0829	8.3229	10.2849
BRAP	K.ECINAAPDS#PSK.Q	1	11.6539	9.8548	5.633	10.0975	8.8327	10.8383
BRAP	K.TTLASAVACLEGKS#PGEK.V	1	9.7664	12.8375	6.5771	8.7983	8.7976	8.5921
BRAT1	R.GSPNTAS#AEATLPR.W	1	9.4124	11.9837	5.9896	6.949	10.3596	10.4737
BRAT1	R.GS#PNTASAEATLPR.W	1	11.4437	10.2199	9.1022	5.0326	9.9903	8.3944
BRCA1	K.ESS#AVFSK.S	1	11.3623	7.854	8.0874	13.1128	11.6608	3.3799
BRCA1	R.NYPS#QEELIK.V	1	13.3733	6.5906	4.8016	11.8702	10.3627	2.7032
BRCA1	K.ELVS#DDEER.G	1	10.6734	7.235	11.3118	13.7449	11.8877	10.0328
BRCA1	K.RHDS#DTFPELK.L	1	8.4237	7.6977	10.3371	9.8245	8.7012	9.2825
BRCA1	K.VVDVEEQQLEES#GPHDLTETSYLPR.Q	1	11.0675	6.9576	9.132	8.7268	11.011	5.8399
BRCA1	R.EKPELTAS#TER.V	1	12.2636	8.4359	7.09	5.4344	10.9145	4.2577
BRCA1	R.NY#PSQEELIK.V	1	11.3982	6.4492	7.1762	13.359	9.4733	3.2176
BRCA1	K.S#SEYPISQNPEGLSADK.F	1	9.1473	9.8881	7.3486	11.0904	12.72	8.1478
BRCA1	R.QDLEGTPYLESGISLFSDDPES#DPSEDRAPESAR.V	1	12.6648	7.5967	11.2411	11.3591	9.7834	5.0887
BRCA1	R.QDLEGTPYLESGISLFSDDPESDPS#EDRAPESAR.V	1	11.3542	8.377	11.0661	10.408	10.5758	7.9296
BRCA1	R.NLS#PPNCTELQIDSCSSSEEIK.K	1	10.97	9.5288	10.1695	6.8568	8.8932	13.4683
BRCA2	K.EQGLTLPLYQS#PVK.E	1	8.5513	6.3729	7.736	9.187	6.6406	6.7662
BRCA2	K.LQLFIT#PEADSLSCLQEGQCENDPK.S	1	8.7006	6.9047	10.4885	8.7748	8.6339	7.6639
BRCA2	K.DANAYPQTVNEDICVEELVT#SSSPCK.N	1	9.5984	11.2495	7.6711	5.4136	7.8626	10.0393
BRD1	K.NTETQPTS#PQLGTK.T	1	7.4623	14.9076	10.0435	5.7634	12.7883	11.852
BRD1	R.STCGDS#EVEEESPGK.R	1	7.4652	18.1453	12.1897	9.7739	5.7932	8.4324
BRD1	R.STCGDSEVEEES#PGK.R	1	5.832	16.4719	22.6548	6.307	7.245	6.2534
BRD1	R.S#TCGDSEVEEESPGK.R	1	6.1831	11.9705	13.7752	9.7231	6.744	21.7659
BRD1	R.CASESSIS#SSNS#PLCDSSFNAPK.C	1	5.6523	13.7224	12.404	8.938	9.3298	11.7667
BRD1	R.VHGEPT#SDLS#DID.-	1	5.7313	17.1576	15.0468	6.0245	6.7716	15.5074
BRD1	R.VHGEPT#SDLS#DID.-	1	7.2478	14.0801	12.6868	8.1008	8.072	9.3105
BRD2	K.TAPPALPTGYDS#EEEEESRPM*SYDEK.R	1	8.3501	14.2025	11.0347	6.8848	6.8707	7.6535
BRD2	K.ADTTTPTPTAILAPGS#PASPPGSLEPK.A	1	7.0672	11.7801	11.1505	8.5955	7.9553	8.0269
BRD2	K.TAPPALPT#GYDSEEEEESRPM*SYDEK.R	1	8.1052	13.9733	11.2173	6.8737	7.431	7.9847
BRD2	K.RKADTTTPTPTAILAPGS#PAS#PPGSLEPK.A	1	11.2907	12.2551	8.7925	10.4202	9.0495	7.6185
BRD2	R.KPSLLYEGFES#PTMASVPALQLTPANPPPPEVSNPK.K	1	10.9792	14.0196	8.6263	6.4536	6.2214	14.1981
BRD3	R.SES#PPPLSDPK.Q	1	10.9619	8.2292	16.0191	11.2844	5.4847	13.637
BRD3	K.QASASYDS#EEEEEGLPM*SYDEK.R	1	11.1106	8.3202	15.2314	12.3594	6.0134	12.7855
BRD3	K.ADTTTPTT#SAITASR.S	1	8.9057	8.331	12.4882	13.8653	7.3509	7.8822
BRD4	K.SKPPPTYES#EEEDK.C	1	11.249	8.9813	10.7859	6.3737	9.8466	7.5919
BRD4	K.M*PDEPEEPVVAVSS#PAVPPPTK.V	1	10.6561	9.0188	10.6541	6.624	10.0639	10.4382
BRD4	R.SEPFS#PSLRPEPPK.H	1	9.803	5.2277	17.0527	7.4518	8.9964	13.9814
BRD4	K.SKPPPT#YESEEEDK.C	1	9.7096	9.3195	12.2477	6.2891	8.9935	7.8705
BRD4	K.SKPPPTY#ESEEEDK.C	1	10.365	10.1674	8.4628	7.05	9.8943	7.4264
BRD7	R.EREDSGDAEAHAFKS#PSK.E	1	8.0144	15.3508	11.7368	6.0279	8.8707	10.2051
BRD7	R.EDS#GDAEAHAFK.S	1	7.3256	13.5208	15.5736	6.1326	9.6115	8.9935
BRD7	K.DGTDTS#QSGEDGGCWQR.E	1	10.3671	9.6281	14.9249	7.6352	10.52	9.3682
BRD7	K.AMGISIPS#PVMENNFVDLTEDTEEPKK.T	1	7.1105	19.2022	11.1086	7.7097	6.3062	10.6926
BRD8	K.APS#IDGKEELDLAEK.M	1	9.8586	6.5271	20.1733	7.08	8.9645	9.3174
BRD8	K.GSLLPTS#PR.L	1	8.9955	7.673	18.8399	5.7465	6.1712	14.6927
BRD8	R.SGVAEAPVGS#K.A	1	5.8912	9.3961	28.0623	7.0764	5.6901	9.2486
BRD8	K.GDET#PLTNVK.T	1	6.9364	6.215	12.6112	5.6996	8.874	14.5226
BRD8	K.EESGTIFGS#QIK.D	1	10.5935	6.426	10.6127	5.9414	10.6376	5.3066
BRD9	R.EHCDT#EGEADDFDPGK.K	1	11.6322	8.4012	9.3249	6.6824	7.8129	10.7447
BRD9	R.LSVGEQPDVTHDPYEFLQS#PEPAASAK.T	1	15.564	11.1071	8.0736	5.0342	13.5896	11.9833
BRF1	R.ECISSQSS#DPK.D	1	7.3951	9.1279	2.4015	9.9191	9.689	11.0698
BRF1	K.DGSTEDTASSLCGEEDT#EDEELEAAASHLNK.D	1	12.215	15.1587	6.3643	6.1747	7.744	11.0955
BRF1	K.DGSTEDTASS#LCGEEDT#EDEELEAAASHLNK.D	1	8.2946	13.4973	6.9207	8.2697	6.54	24.2263
BRF1	K.DASGDGELDLS#GIDDLEIDR.Y	1	10.123	14.787	6.5563	10.1464	7.8297	9.8365
BRF2	R.ICPVPPVSTVTGDENIS#DSEIEQYLR.T	1	5.9145	8.8996	2.9894	6.9424	11.5341	7.4462
BRF2	K.RPAS#PALLLPPCMLK.S	1	5.5456	12.7704	1.8966	9.8168	13.5501	6.4784
BRI3BP	R.VLESLDRS#K.D	1	5.3627	6.3515	8.6127	4.7425	8.3429	37.1903
BRI3BP	R.SSPSGPSNPS#NPSVEEK.L	1	8.525	8.0676	11.5952	5.1826	6.7111	14.1725
BRIP1	K.ATPELGSSENSASS#PPR.F	1	11.0971	5.7805	8.7692	6.5698	8.5563	24.3341
BRIP1	K.LNS#PLEK.I	1	12.9005	2.7965	5.5388	10.4637	10.0105	29.3605
BRIP1	R.STSPT#FNK.Q	1	14.5269	2.1965	7.425	10.5433	10.6089	28.6273
BRIP1	R.HFNYPST#PPSER.N	1	13.8163	11.5938	15.3961	5.6985	10.4756	12.1518
BRIP1	K.NFKPS#PSK.N	1	8.2216	1.1938	5.931	14.8626	15.8123	26.4428
BRIP1	K.YSTPPYLLEAASHLS#PENFVEDEAK.I	1	20.0993	1.3609	5.4593	0.61161	0.99092	55.6662
BRMS1L	K.DPFS#PDKK.K	1	10.2266	9.2208	10.9273	9.012	6.8413	7.8456
BRPF1	K.DGQTDS#AAEESSSQETSK.G	1	6.6597	6.0461	23.7253	10.2651	5.1854	13.1289
BRPF1	R.ISIFDNLDVVS#EDEEAPEEAPENGSNK.E	1	10.2988	9.6427	13.4526	8.5265	7.3084	13.0634
BRPF1	R.RT#SVLFSK.K	1	10.8085	4.8874	9.3634	11.9746	10.2259	19.6054
BRPF1	R.RLPALS#HS#EGEEDEDEEEDEGK.G	1	7.6166	8.4014	9.0325	10.671	6.359	18.2904
BRPF1	R.RLPALS#HS#EGEEDEDEEEDEGK.G	1	9.8982	7.6109	6.3134	7.3347	9.6642	17.5255
BRPF1	K.QSPSPSEVSQS#PGR.E	1	11.1656	4.5404	9.0566	10.6936	8.0331	22.8617
BRPF1	K.ENTETPAAT#PK.S	1	8.5131	6.9317	13.7656	7.5636	8.7655	8.3874
BRPF3	K.CS#PTRETLTYAQAQR.I	1	22.5589	8.2843	7.6265	10.3563	7.6391	13.8243
BRPF3	R.GTHLPES#PKLEDFYR.F	1	14.2745	8.0774	10.8716	10.8122	8.335	11.1147
BRWD1	R.TAGPSTS#VQK.L	1	7.3218	9.8743	9.3137	8.5869	12.9123	8.9018
BRWD1	R.GLSNGEET#PRR.G	1	5.7654	4.191	15.3425	8.1472	13.8136	12.296
BRWD1	K.VLSQALNGDS#DSEDMLNSEHK.H	1	13.1775	5.3316	9.2558	9.0712	7.2472	10.7976
BRWD1	R.RLS#LDIQS#PPNIGLR.R	1	7.3626	5.7747	14.6013	6.4197	6.5377	27.2149
BRWD1	R.RLS#LDIQS#PPNIGLR.R	1	6.5527	4.0331	12.6943	8.6901	14.7025	15.9271
BRWD1	K.AESISEEADS#EPGR.S	1	8.3042	9.2208	10.3838	9.7728	7.2798	18.0824
BRWD1	R.S#HPELENVK.I	1	8.5752	10.05	9.7934	7.5035	8.8328	13.5581
BRWD1	K.IIPELVGS#PTQS#TSSR.T	1	8.5056	8.3309	9.7785	6.4564	10.2204	19.6579
BRWD1	K.LMS#DVEDVSLENVHTR.S	1	8.4126	8.6558	11.1085	8.6283	9.2325	12.9814
BRWD1	K.IIPELVGS#PTQS#TSSR.T	1	7.9458	6.3781	8.3545	7.3746	8.8123	22.9656
BRWD1	K.SSDLGSVTES#DIDCTDNTK.T	1	2.9948	2.672	4.2101	3.5614	3.0816	67.2597
BRWD3	R.TVLYNDDS#DNDNFVSTEDPLNLGTSR.S	1	5.9819	13.981	19.2561	5.2624	3.5275	5.7886
BRWD3	K.LLSAS#EEDENMGGEDK.E	1	4.3826	20.1681	19.1923	2.0262	4.7454	2.8452
BRWD3	R.QQDSSLS#EDYQDVIDTPVDFSTVK.E	1	9.7858	11.8081	11.6384	8.9218	10.1122	11.215
BSDC1	K.KGS#S#TDISEDWEK.D	1	15.0189	9.8989	6.4833	4.2531	5.9912	10.3934
BSDC1	R.VFELNS#DSGK.S	1	9.7341	10.4129	5.1648	5.0069	9.0467	8.9598
BSDC1	K.KGEISELLVGS#PSIR.A	1	6.7795	6.2061	2.6222	8.2657	16.3091	8.6027
BSDC1	K.KGS#S#TDISEDWEK.D	1	15.2826	10.6307	6.5449	2.1972	5.9544	12.0245
BSDC1	R.VFELNSDS#GK.S	1	9.7963	10.6166	2.2272	4.5293	12.8856	8.6458
BSDC1	R.AEQSISEEPGWEEEEEELMGISPIS#PK.E	1	19.3686	8.7723	2.1188	6.8305	6.1944	8.6793
BSDC1	R.AEQSISEEPGWEEEEEELMGIS#PISPK.E	1	14.441	10.0649	4.2986	7.5238	10.0005	8.5687
BSG	R.RKPEDVLDDDDAGS#APLK.S	1	8.2258	5.8533	31.3225	3.3837	5.3237	1.7604
BTBD7	K.SAYLPGQTS#PK.K	1	10.221	7.567	7.826	11.1119	10.0195	11.6007
BTBD7	R.S#PSKPDFLYK.K	1	10.2558	8.5327	3.97	13.9284	7.3824	11.7117
BTBD9	R.APSGSSLPSS#PGSNSR.S	1	15.0242	9.3257	12.9667	5.6702	6.3104	9.9468
BTBD9	R.APSGSSLPSSPGS#NSR.S	1	17.7516	9.5041	7.553	5.1342	7.2908	9.2073
BTF3	K.APLATGEDDDDEVPDLVENFDEAS#K.N	1	7.6099	12.5885	12.1554	13.9345	11.2948	9.3353
BTF3L4	K.APKPEDIDEEDDDVPDLVENFDEAS#KNEAN.-	1	7.5464	16.4742	7.1017	8.0853	10.9555	15.9834
BTN2A1	R.VGTHQS#L.-	1	15.0368	1.7018	14.0347	2.6062	11.1141	6.1557
BUB1	R.DGKFS#PIQEK.S	1	20.5599	7.5702	4.0991	15.0099	10.6005	3.7222
BUB1	K.TLAPS#PK.S	1	12.0109	3.9635	6.1569	22.9623	10.7125	3.9719
BUB1	R.LPS#KPKEEVPHAEEFLDDSTVWGIR.C	1	26.5894	7.3945	3.6231	11.7988	8.3822	8.5448
BUB1	K.S#PGDFTSAAQLASTPFHK.L	1	22.8814	7.2811	5.8469	12.2594	9.6875	4.4396
BUB1	K.VQPSPT#VHTK.E	1	7.7868	8.2164	7.4774	17.7107	9.1947	6.7132
BUB1	K.LHQVVETSHEDLPAS#QER.S	1	14.2212	8.5968	10.0248	13.08	9.3434	6.1309
BUB1B	K.KLS#PIIEDSR.E	1	9.3341	8.1155	3.3113	15.4339	8.988	3.5636
BUB1B	R.EAELLTS#AEK.R	1	9.5585	11.9416	3.7331	7.62	10.802	2.402
BUB1B	K.NKS#PPADPPR.V	1	8.9929	5.2566	7.3045	17.8779	11.9416	3.6316
BUB3	R.VAVEYLDPS#PEVQKK.K	1	12.1119	6.2376	9.0691	9.8394	5.7591	9.2861
BUB3	R.QVTDAETKPKSPCT#.-	1	7.3879	6.1537	7.737	6.7598	5.9494	19.1182
BUD13	K.YEYDPDIS#PPR.K	1	13.2278	9.3107	10.1035	7.8759	6.6871	5.6668
BUD13	K.ATDSDLSS#PR.H	1	11.5598	5.5581	11.8012	14.5291	5.5976	3.9056
BUD13	R.HDS#PDLAPNVTYSLPR.T	1	12.0457	9.5906	14.2828	7.0086	6.7878	6.3025
BUD13	R.ARHDT#PDPS#PLR.G	1	10.8423	8.7152	14.7886	13.9893	6.1923	8.5509
BUD13	R.HDS#PDPS#PPRR.A	1	10.7998	6.5554	12.8726	16.1717	7.6838	7.69
BUD13	R.HGT#PDPS#PRK.D	1	2.3278	1.7465	16.5654	46.904	12.4621	2.9847
BUD13	K.DRHDT#PDPS#PR.R	1	7.0644	4.7055	16.2757	9.0535	14.4288	5.6949
BYSL	R.M*PQDGS#DDEDEEWPTLEK.A	1	12.4817	15.9729	11.7387	6.4301	8.25	7.3876
BZW1	K.GKS#VFLEQMK.K	1	7.2054	4.7439	5.8359	9.8355	6.9467	16.0213
BZW2	K.KFVEWLQNAEEES#ES#EGEEN.-	1	4.4634	21.3079	9.4515	3.6505	3.8118	13.2786
BZW2	K.KFVEWLQNAEEES#ES#EGEEN.-	1	7.9676	18.7878	5.9268	4.8395	6.5607	11.1308
C10orf11	K.ASSEDVASS#PER.H	1	0.62525	0.46682	1.6342	0.29206	3.0331	3.6645
C10orf118	R.SSAEDRS#PENTGSSVAVDNFPQVDK.A	1	9.7609	6.2729	5.8451	9.7473	7.0273	14.9884
C10orf12	K.IKPNLSSS#PR.S	1	15.0889	4.3674	10.7588	4.738	6.2344	9.2093
C10orf12	K.EITSHEEGGGDVS#PRK.E	1	13.3429	6.3917	10.3121	5.3166	6.6308	8.0784
C10orf12	K.ESSTFTDENPS#ETEESEAAGGIGK.L	1	14.3159	7.5471	10.0585	5.4171	5.9583	7.0369
C10orf12	K.ENGASESGDPLDEDDVDT#VVDEQPK.F	1	11.6323	8.2111	14.1262	6.572	7.2956	9.1332
C10orf12	K.DTYDTS#IDSLEENLDK.K	1	11.76	9.8992	11.4543	5.6086	9.9405	7.5745
C10orf12	K.FRENPDQVEPEDGS#DVSPGPNSEDSIEEVK.E	1	14.7102	7.1871	6.9233	6.693	8.0922	11.2746
C11orf52	R.VLQQQGS#QER.S	1	4.3061	32.0402	5.6957	21.2592	3.3927	9.8631
C11orf84	K.T#PPPRPSPLEAGSDGCEEPK.Q	1	13.3357	8.2068	7.1517	4.9623	8.4177	7.9721
C11orf84	R.AES#PSPAPPPGLR.G	1	16.2832	7.1339	7.7508	3.8606	8.013	8.7882
C11orf84	R.AESPS#PAPPPGLR.G	1	17.4225	7.5247	5.626	3.7552	7.0214	8.4476
C11orf84	K.QQVSWEQEFLVGSS#PGGSGR.A	1	12.8552	10.7678	8.6492	6.3465	8.8121	10.4295
C11orf84	K.NLDPDPEPPS#PDS#PTETFAAPAEVR.H	1	14.6054	9.0903	11.6107	4.9529	8.2716	10.0751
C11orf84	K.NLDPDPEPPS#PDS#PTETFAAPAEVR.H	1	18.3126	8.2285	7.988	1.6978	8.9184	5.4034
C11orf84	R.AEQPSPPNSDS#GQDAHPDPDANPDAAR.M	1	12.3499	8.6406	5.0121	5.9961	8.0916	6.3873
C11orf84	K.NLDPDPEPPSPDSPT#ET#FAAPAEVR.H	1	10.1337	9.0643	16.2113	7.886	8.5782	9.5303
C11orf96	R.S#TQSLSLQR.E	1	1.8231	1.6499	1.6209	0.97124	80.7251	3.9371
C11orf96	R.NSLDSSDS#DSAL.-	1	5.174	6.56	17.2334	5.8088	22.3639	10.4735
C11orf96	K.SFLQS#LECLR.R	1	0.97575	0.0089725	0.6225	0.68737	90.0933	3.4754
C12orf43	R.EAAVSASDILQESAIHS#PGTVEK.E	1	10.5166	6.4731	13.7772	7.1782	5.1096	11.1462
C12orf45	K.IEVLDS#PASK.K	1	7.6541	13.5072	3.9625	5.4832	6.1684	12.0555
C12orf45	K.ASPSCSS#PTR.D	1	13.9261	28.3394	4.8975	0.9872	1.2189	8.3329
C14orf93	R.HSLGLTVS#PCR.T	1	5.892	11.0045	13.3266	10.1396	7.3588	10.8206
C14orf93	K.QLS#PATQLAIQR.A	1	5.2209	9.3858	16.1781	9.203	7.0886	16.8525
C14orf93	R.LPSAEAQLLPPELYNPNFQEEEDEGGDENAPGSPS#FDQPHK.T	1	7.9174	12.9331	14.0686	9.2422	7.2991	13.7367
C15orf39	K.DSSGSFS#PCQPFLEK.Y	1	6.2033	17.054	2.1468	20.2609	5.5001	6.5929
C15orf52	R.NQGIEGS#PGGR.V	1	13.1554	5.1684	7.8992	29.1095	7.7919	1.9921
C15orf52	R.ETPS#EEEQAQK.Q	1	17.5854	8.9968	9.3954	15.4114	6.9981	2.0733
C15orf52	R.LGSAPAASPALAS#PEGPK.G	1	21.564	6.5791	11.2678	14.1992	6.8364	3.7859
C15orf52	R.VTRS#PPTQVAISSDSAR.K	1	19.2764	6.7413	7.9969	18.6296	7.049	3.3937
C15orf52	R.ESGCVLGLRPGAQES#PVSWPEGSK.Q	1	16.4091	9.0191	4.0622	22.2706	5.6086	0.95241
C15orf52	K.GESVASTASSVPCS#PQEPDLAPLDLSLGGAGIPGPR.E	1	26.2934	5.9187	7.5833	14.3209	5.6408	2.6184
C15orf52	R.LGSAPAAS#PALAS#PEGPK.G	1	9.8268	6.0705	7.0577	9.2574	4.6323	3.4246
C15orf52	R.VTRSPPT#QVAISSDSAR.K	1	22.1171	6.7658	8.7935	22.7692	6.2723	0.90219
C15orf62	R.TPT#PDLSDPFLSFK.V	1	0.88897	5.7984	1.1632	3.0817	0	0.41456
C16orf70	R.S#SSPNNTNPFGSTFCFGLQR.M	1	10.2603	8.293	6.3244	5.5585	13.3492	10.6819
C16orf74	K.HLDVPDIIITPPT#PTGMMLPR.D	1	10.774	8.1836	21.2859	4.3348	5.4739	6.0255
C17orf100	R.SEGPSLS#PSGK.R	1	7.6707	2.4266	2.4106	14.0291	12.4331	17.514
C17orf100	R.Y#TETSTVR.V	1	6.5849	7.0458	6.4188	8.7846	12.3854	9.9401
C17orf59	R.RAT#ISSPLELEGTVSR.H	1	9.3262	7.5401	14.9862	7.6816	8.1445	14.1268
C17orf75	R.GDSEDGSPSGT#NAETPSGDDFSLSLADTNLPSEVEPELR.S	1	11.516	13.9972	10.5331	8.2755	8.8227	11.4606
C17orf85	K.AEAPAGPALGLPS#PEAESGVDR.G	1	8.4873	8.2899	9.8146	5.7263	5.0659	8.9336
C17orf85	K.MIST#PS#PKK.S	1	10.7758	8.3801	9.8821	11.6071	7.3899	7.3429
C18orf25	R.SRS#ESETSTM*AAK.K	1	12.9017	7.8086	3.4734	8.9882	13.2706	8.5977
C18orf25	R.RDS#SESQLAST#ESDKPTTGR.V	1	13.4582	9.6136	5.4701	4.6352	8.8255	8.9733
C18orf25	R.SRSESET#STMAAK.K	1	13.2375	8.0644	3.1964	8.7604	12.7561	8.7321
C18orf25	R.SRS#ES#ETSTM*AAK.K	1	11.9031	7.8265	3.2707	8.8215	15.082	8.8177
C18orf25	K.ASEQETAKEEDGS#VELESQVQK.D	1	15.3268	11.7127	4.9195	2.3774	14.0591	9.4468
C18orf25	R.S#RSESETSTMAAK.K	1	6.8724	6.1417	5.4525	20.2344	16.9063	5.5957
C18orf25	R.GGVIQSVSS#WK.H	1	28.2637	5.0253	1.1838	1.0046	32.9168	2.1161
C18orf25	R.RDS#SES#QLASTESDKPTTGR.V	1	11.0913	8.8766	9.8777	13.7927	7.1423	9.2324
C18orf8	R.SIQPYQIPITGPAAVTSQS#PVPCK.L	1	6.7336	8.9393	8.999	5.2384	6.8353	10.6349
C19orf24	R.YGLLANTEDPTEM*AS#LDS#DEETVFESR.N	1	7.1062	23.3814	7.386	9.8515	4.9737	11.4615
C19orf24	R.YGLLANTEDPTEMAS#LDSDEET#VFESR.N	1	9.8482	16.8226	10.3107	6.3832	7.7996	10.4446
C19orf24	R.YGLLANTEDPTEM*AS#LDS#DEETVFESR.N	1	9.9029	17.0072	10.0897	6.5889	5.3567	11.2837
C19orf43	K.GGPGSTLS#FVGK.R	1	43.7056	1.71	0.86481	1.245	32.6767	1.8201
C19orf47	K.AS#PQPALTVK.A	1	6.2833	12.5342	13.3952	14.5788	8.2981	9.8817
C19orf47	K.AATESVPCSPS#PLAGEIR.R	1	7.8981	8.1056	24.0788	5.1189	5.9241	7.3251
C19orf47	K.AATESVPCS#PSPLAGEIR.R	1	7.585	8.2759	20.2048	8.7371	9.9926	8.2587
C19orf55	K.SEATPSPGACLQPEVPLS#PAEQATTVK.A	1	21.5858	9.7819	5.576	6.9155	13.2074	9.3564
C19orf57	R.ALEVAGPDGQASAISPAS#PR.R	1	6.8501	8.026	3.8352	14.8421	5.8256	13.6059
C1orf106	R.RS#PDGAPVQVFVPEK.G	1	2.7528	11.9917	12.1214	4.6831	2.2597	12.7138
C1orf106	R.RNS#EPPPAAALPLGR.E	1	5.7516	9.0011	24.2301	6.7111	5.3032	6.4315
C1orf131	K.NGTLILS#PVDIK.K	1	6.1014	11.7371	16.3992	7.4384	8.6375	8.9072
C1orf172	R.ATS#PAPDADSCCK.E	1	1.1777	11.519	9.4205	8.0002	0.94824	9.752
C1orf172	K.EHNGVPPS#PDRAPPSR.R	1	4.7131	9.8239	14.789	12.9784	7.157	8.9236
C1orf172	R.ATSPAPDADS#CCK.E	1	0.76848	21.2037	20.4064	16.1055	0.69731	8.6317
C1orf172	K.S#TMGSSFSYPDVK.L	1	2.956	30.9722	5.5329	11.506	2.6089	5.7651
C1orf174	K.QNEPGLQTEDVQKPPLQMDNSVFLDDDS#NQPMPVSR.F	1	11.1815	15.3247	8.9087	6.1851	8.7541	7.2925
C1orf198	R.SSS#LDALGPTR.K	1	5.9298	14.7715	6.9548	11.2613	10.6206	10.0458
C1orf198	K.LPS#PDVR.Q	1	7.1628	6.446	2.7079	5.7392	19.2247	11.5291
C1orf21	R.DYCS#EEEDIT.-	1	8.3557	5.5864	18.689	6.216	7.5522	18.1114
C1orf226	K.VLPNGEVSLS#VPDLIHK.D	1	5.7739	5.7366	5.6448	2.5996	1.7071	62.8299
C1orf226	R.RAS#S#PSLIER.N	1	8.2868	5.3135	5.1729	6.1438	2.719	51.1898
C1orf226	K.EPSS#LGSVGVTEINK.T	1	3.9828	6.7387	2.4919	3.8034	0.74286	64.4296
C1orf226	R.RAS#S#PSLIER.N	1	9.8319	7.432	7.4543	7.9431	6.7998	29.1736
C1orf226	R.TSS#LDNEGPHPDLLSFE.-	1	7.7696	8.5433	7.3077	6.1236	4.7136	36.7534
C1orf226	K.LSLSPISLAES#WEDGSPPPQAR.T	1	5.9003	7.6066	6.1136	4.9747	0.83935	60.5194
C1orf43	K.DLTQSPEVS#PTTIQVTYLPSSQK.S	1	12.1238	8.7315	11.4922	7.0419	6.9287	7.9362
C1orf52	R.LLPEGEETLES#DDEK.D	1	11.1177	12.476	4.3709	3.3475	13.4471	6.9889
C1QBP	R.EVSFQST#GESEWK.D	1	9.608	10.6214	25.7886	3.478	9.9342	9.1188
C1QBP	K.ALVLDCHYPEDEVGQEDEAES#DIFSIR.E	1	9.5732	13.0058	16.3628	7.6169	8.8235	8.5292
C1QBP	K.AFVDFLS#DEIK.E	1	7.9558	7.9198	15.0158	5.9214	8.9907	11.5698
C1QBP	K.VEEQEPELTST#PNFVVEVIK.N	1	5.2392	8.8888	9.2192	8.469	10.2705	7.1097
C20orf112	R.LEIYQSS#QDEPIALDK.Q	1	6.1634	2.2355	2.0919	9.3307	15.5149	8.171
C21orf2	K.LCCTLSSLSSAAETGRDPLDS#EEEATSGAQDER.G	1	15.8627	7.4381	5.7394	21.8967	9.8044	9.2026
C21orf2	K.LCCTLSSLSSAAETGRDPLDS#EEEATGAQDER.G	1	17.226	7.4578	5.664	19.8909	9.7806	8.5092
C2CD2	R.ASPLSSDS#PVK.T	1	8.2227	9.449	11.9785	28.6758	9.6368	5.5188
C2CD2	R.VDVGRAS#PLSSDSPVK.T	1	6.3749	13.7504	9.9653	28.172	6.4108	3.8491
C2CD2	K.S#TIIISGISK.T	1	11.3569	20.3168	20.1881	24.5673	4.0314	5.9884
C2CD2	K.STIIISGIS#K.T	1	8.7997	13.8753	16.2706	21.2967	7.4946	4.5616
C2CD2	R.AAASAPPEEAESAQASLAPKPQEDELDS#WDLEK.E	1	9.3869	13.2784	6.1739	22.1564	5.0118	6.8129
C2CD2	R.ASPLSSDS#PVKT#PIK.V	1	7.905	10.0206	10.592	22.568	17.3577	6.0011
C2CD2L	K.LDSPSRS#PSK.V	1	14.3637	3.6688	13.299	6.7541	15.1743	8.2223
C2CD2L	K.ANGNPS#PQL.-	1	18.4678	8.7599	5.7688	4.3575	8.9722	22.0897
C2CD2L	R.SDISERPSVDDIES#ET#GSTGALETR.S	1	11.749	12.2588	11.9221	4.6933	7.6871	15.3525
C2CD2L	R.SSSCGDTELLGQATLPVGS#PSRPLSR.R	1	14.9302	11.2289	7.5859	4.401	10.6459	13.9798
C2CD2L	K.EAGLSQS#HDDLSNATATPSVR.K	1	16.2009	8.6977	8.4319	6.6311	11.01	15.5117
C2CD2L	R.SDISERPS#VDDIESET#GST#GALETR.S	1	24.0887	6.5637	9.0058	2.5834	5.8648	14.6058
C2CD3	R.QGSPS#QSLVACECEASK.A	1	18.2202	12.0123	10.816	8.3546	6.9254	10.6966
C2CD3	R.EGPSCPS#PGPFCR.E	1	13.0314	8.9554	10.9089	8.631	7.651	11.7551
C2CD3	K.TSPWSSVISDTSEVIS#PQPDEVQR.E	1	17.2451	8.5926	10.1183	7.7615	8.7252	8.883
C2CD5	K.LSSPAAFLPACNS#PSK.E	1	9.7991	10.2262	11.1161	7.424	8.1404	8.1429
C2CD5	R.SQS#ES#S#DEVTELDLSHGK.K	1	10.8646	12.2929	9.4683	7.4358	7.0271	9.6523
C2CD5	K.AS#PVGDGNFR.N	1	6.8701	7.0872	15.6233	6.1972	9.5411	9.0093
C2CD5	K.NQTYS#FS#PSK.S	1	10.273	9.4677	9.8078	7.2711	6.8036	7.4448
C2CD5	R.SQS#ES#S#DEVTELDLSHGK.K	1	9.819	10.7039	11.3717	6.5776	8.0109	13.3436
C2CD5	R.QSS#S#SDTDLSLTPK.T	1	13.5535	16.8112	12.4858	4.687	5.2099	10.0471
[truncated: 43,225 more rows]
