# Supplementary material for: Common and cell-type specific responses to anti-cancer drugs revealed by high throughput transcript profiling
Source: Nat Commun. 2017 Oct 30;8:1186. doi: 10.1038/s41467-017-01383-w (PMC5662764; doi:10.1038/s41467-017-01383-w)
Supplement: Supplementary file 10 — Supplementary Data 7 [file 41467_2017_1383_MOESM10_ESM.txt]

PDGFRA
PDGFRB
FLT1
KDR
FLT4
MET
CSFR1
EGFR
ERBB2
ERBB3
ERBB4
IGF1R
INSR
KIT
FLT3
NTRK1
NTRK2
FGFR1
FGFR2
FGFR3
FGFR4
TEK
NGFR
