# Supplementary material for: Common and cell-type specific responses to anti-cancer drugs revealed by high throughput transcript profiling
Source: Nat Commun. 2017 Oct 30;8:1186. doi: 10.1038/s41467-017-01383-w (PMC5662764; doi:10.1038/s41467-017-01383-w)
Supplement: Supplementary file 11 — Supplementary Data 8 [file 41467_2017_1383_MOESM11_ESM.txt]

IRS1
RAC1
PIK3CA
PIK3CB
PIK3CG
PIK3CD
PIK3R1
PIK3R2
PIK3R3
PI3KR5
PTEN
PDPK1
HSP90AA1
HSP90AB1
HSP90B1
CRTC2
PHLPP2
PHLPP1
MTCP1
TCL1A
TCL1B
THEM4
PPP2R3B
PPP2R3C
PPP2CA
PPP2CB
PPPCR1A
PPP2R1B
PPP2R2A
PPP2R2B
PPP2R2C
PPP2R3A
PPP2R5A
PPP2R5B
PPP2R5C
PPP2R5D
PPP2R5E
PPP2R2D
SGK1
SGK2
SGK3
