# Supplementary material for: Common and cell-type specific responses to anti-cancer drugs revealed by high throughput transcript profiling
Source: Nat Commun. 2017 Oct 30;8:1186. doi: 10.1038/s41467-017-01383-w (PMC5662764; doi:10.1038/s41467-017-01383-w)
Supplement: Supplementary file 12 — Supplementary Data 9 [file 41467_2017_1383_MOESM12_ESM.txt]

GRB2
SOS1
SOS2
RRAS2
MRAS
HRAS
KRAS
NRAS
RRAS
PRKCA
PRKCB
PRKCG
RAF1
BRAF
MOS
MAP2K1
MAP2K2
MAPK1
MAPK3
DUSP10
DUPS1
DUSP2
DUSP3
DUSP4
DUSP5
DUSP6
DUSP7
DUSP8
DUSP9
